# Supplementary material for: Honey bee (Apis mellifera) exposomes and dysregulated metabolic pathways associated with Nosema ceranae infection
Source: PLoS One. 2019 Mar 7;14(3):e0213249. doi: 10.1371/journal.pone.0213249 (PMC6405199; doi:10.1371/journal.pone.0213249)
Supplement: S1 Dataset — (XLSX) [file pone.0213249.s007.xlsx]

## Sheet: Import Table
CAS Number	Compound	category	Sample 1	Sample 2	Sample 3	Sample 4	Sample 5	Sample 6	Sample 7	Sample 8	Sample 9	Sample 10	Sample 11	Sample 12	Sample 13	Sample 14	Sample 15	Sample 16	Sample 17	Sample 18	Sample 19	Sample 20	Sample 21	Sample 22	Sample 23	Sample 24	Sample 25	Sample 26	Sample 27	Sample 28	Sample 29	Sample 30
5391-40-5	[638011] citral 1 [10.559]	acyclic monoterpenoid	1	1	1	1	1	1	1	1	1	1	1.984e+07	1	1	1	1	1	1	2.60528e+07	1	7.31278e+07	1	1	1	1	1	1	1	1	1	1
5391-40-5	[638011] citral 3 [11.094]	acyclic monoterpenoid	1	1	1	1	1	1	1	1	1	1	1	1	1	9.64824e+06	2.60031e+07	1	1	1	1	1	4.88546e+07	1	1	1	1	1	1	1	1	1
5391-40-5	[638011] citral 4 [11.168]	acyclic monoterpenoid	1	1	1	1	1	1	1	1	1	1	1	1	1.96041e+07	1	1	1	1	1	1	1	1	1	1	1	1	1	1	1	1	1
147-85-3	[145742] L-proline 1 [8.567]	amino acid	1	1	1	1	1	1	1	1	1	1	1	1	1	1	4.19261e+06	5868309	1	1	1	1	1	1	1	1	1	5391019	5924256	1	1	1
1229-12-5	[440114] 5beta-androstane-3,17-dione [24.143]	androgen	1	1	1	1	1	1	2.77e+08	1	1	1.71997e+08	1	3.74332e+07	1	1	1	1	1	1	1	1	1	1	1	1	1	1	1	1	1	1
148-03-8	.beta.-Tocopherol	antioxidant	1	1	1	1	1	1	1	1	1	1	1	3.98858e+06	1	1	1	1.12418e+06	1	2.20248e+06	1	1	1908927	1	1	1	1	1	2731088	1	1	1
7616-22-0	.gamma.-Tocopherol	antioxidant	1	1	1	1	1	1	1	1	1	1	1	1	1	1	1	1	1	2.23285e+06	1	1	1	1	1	2270526	1	1	1	1	1	19206596
55268-74-1	Praziquantel	anti-parasitic	11479697	1	5.06546e+06	5.51116e+06	1	3.00929e+06	1.36206e+06	6.04143e+06	1	1	1.19251e+07	6.62152e+06	1	8.77928e+06	89155936	48418078	1.39447e+07	11771133	5.12016e+06	1	8.3949e+06	6105912	1889925	1	5.77118e+06	1.21386e+06	5198819	7706469	1	29967073
536-21-0	Norfenefrine	birth control drug	1	1	1	1	1	1	1	1	1	1	1	1	1	1	1	1	1	1	1	1	1	1	1	1	1	1	1	1	1	3.00527e+06
111-02-4	[5280370] squalene [25.251]	carotinoid	1.12561e+08	3.85627e+07	9.96821e+06	1	1.15914e+07	4906373	6998393	1	1	1.79421e+07	1	1	33516070	5886407	1	1	1	1	47549872	2.3225e+07	1	1	1.93041e+07	2.3883e+07	1	1	1	1	4.99784e+07	3.61463e+06
51-43-4	[5816] adrenaline 1 [16.856]	catechol	1	1	1	1	1	1	1	1	1	1	1	1	1	1	1	1	1	1	1	1	1.33268e+06	1	1	1	1	1	1	1	1	1
915-05-9	.beta.-Sitosterol acetate	Cholesteryl Esters	1	1	1	1	1	1	1	1	1	1	1	1	1	1	1	1	1	1	1	1	1	3.40685e+07	2.44273e+07	1	1	1	1	1	1	1
122-69-0	Cinnamyl cinnamate	cinnamic acid ester	1	1	1	13038375	97603616	1	1	1	1	1	1	1	1	1	1	1	1	1	1.18538e+07	21796874	1	53698828	1.84147e+06	1	1	1	1	1	6.74456e+06	1
92-13-7	Pilocarpine	drug	1	1	1	1	1	1	1	1	1	1	1	1	1	1	2.27874e+07	1	1	1	1	1	1	1	1	1	1	1	1	1	1	1
815-66-7	Pivaloin	drug	1	1	1	1	2.05882e+07	1	1	1	1	1	1	1	1	1	1	1	1	1	1	1	1	1	1	1	1	1	1	1	1	1
57-66-9	Probenecid	drug	1	1	1	1	1	1	1	1	1	1	1	1	1	1	1	1	1	1	1	1	1	3.74392e+06	1	1	1	1	1	1	1	1
632-32-6	.alpha.-Ergostenol	ergosterol	1	1	2.29861e+06	1	1	1	1	1	1	1	1	1.73411e+06	1	1	1	1	1	1	1	1	1	1	2.42733e+06	1	1	1	1	1	1	1
516-78-9	.gamma.-Ergostenol	ergosterol	1.04566e+07	1	1	1	1	1	1	5.15048e+07	1	1	1	1	1	1	1	1	5.40583e+07	1	1	1	1	1	1	1	1	1	1	1	1	1
112-80-1	[445639] oleic acid [20.504]	fatty acid	13627816	8.00717e+06	17630777	1.77132e+07	1.30495e+07	3.33762e+06	8071403	10415383	2130925	1	22787659	1.942e+06	1	1	1	1	1	1	1	3.58666e+06	1	1	1808132	1	1	1	1	1	1	1
112-62-9	[5364509] methyl oleate [19.44]	fatty acid	5.39707e+07	8.1418e+06	1	41525116	2.42575e+07	45337340	41198131	1	4.29411e+07	2.27292e+07	1	54270482	79029842	47271042	79628124	83947996	5.23424e+07	74144404	57495144	1.69436e+07	1	4.38774e+07	1	1	77895082	100683756	153062060	3.64889e+07	1.67048e+07	4.71109e+07
1120-25-8	[643801] methyl palmitoleate [17.466]	fatty acid	4.49936e+07	3.89409e+07	130127188	96474732	91926176	47022035	5.05589e+07	102421588	4.91191e+07	223192344	1.39106e+08	68551284	4.01503e+07	79773747	6.34791e+07	125126072	115780056	131599488	118361408	127634140	2.51148e+07	6.44608e+07	90275402	133632444	95590996	122482492	91035796	1.18339e+08	4.10947e+07	242309744
301-00-8	[9316] methyl linolenate [19.432]	fatty acid	107460010	1	198010244	3.43847e+07	118856778	2.61585e+07	47836938	179109308	3.28407e+07	122383324	1	159211840	5.66755e+07	1.06594e+08	120903960	1	3.25433e+07	96843912	7.1859e+07	46822380	143713136	137482250	168944004	109278556	256814464	293989752	3.2243e+07	8.10788e+07	6.44591e+07	124408100
111-82-0	[C12] Methyl Laurate [13.250]	fatty acid	1	1	1	1	1	1	1	1	1	1	1	1	1	1	1	1	1	1	1	1	1	1	1	1	1	1	1	1	1	7.14497e+07
124-10-7	[C14] Methyl Myristate [15.597]	fatty acid	1	1	1	1	1	4.99892e+06	1	1	1.76849e+07	1	1	1	1	1	1	1	1	1	1	1	1.70349e+07	1	1	1	1	1	1	1	1	2.20402e+07
112-39-0	[C16] Methyl Palmitate [17.723]	fatty acid	60328906	4.93356e+07	3.40287e+07	101034960	4.32424e+07	5.51261e+07	68063730	63385682	1	31768342	67666404	1	1	4.99964e+07	96691704	74562186	91033882	3.68555e+07	3.93507e+07	1	8.32186e+07	1	6.87836e+07	5.33794e+07	4.68423e+07	4.06825e+07	63283488	93499488	1	1
112-61-8	[C18] Methyl Stearate [19.663]	fatty acid	1	1	1	1	1	1	1	1	1	1	1	1	1	1	1	1	1	1	1.47427e+06	1	1	1	1	1	1	1	1	1	1	1
83718-54-1	N-Dimethylaminomethyl-tert.-butyl-isopropylphosphine	fatty acid	1	1	1	1	1	1	1	1	1	1	1	1	1	1	1	1	1	1	1	1	1	1	8.7051e+06	1	1	1.15441e+07	1	1	1	1
57-11-4	Octadecanoic acid	fatty acid	1	1	1.35513e+07	1	1	1	1	9.11043e+07	1	1.49731e+07	5.4636e+06	5.42231e+07	1	1	2.73176e+07	1	2.80002e+07	1	1	1	1.05838e+07	1.59064e+07	1	1	1	55606742	54262508	1.19664e+07	1	1
124-07-2	Octanoic acid	fatty acid	1	1	1	1	1	1	1	1	1	5870424	1.92378e+07	1	1	1	1	1	1	1	1	1	1	1	1	1	1	1	1	1	1	1
373-49-9	Palmitoleic acid	fatty acid	1	1	1	1	1	1	1	1	1	1	1	1	1	1	1	1	1	1	1	1	1	1	1	1	2.34242e+07	1	1	1	1	1
480-41-1	Naringenin	flavinone	1	1	1	1	1	1	1	1	1	1	1	1	1	1	1	1	1	1	7.30401e+07	1	1	1	1	1	1	1	1	1	1	1
25606-41-1	PROPAMOCARB IUPAC NAME: PROPYL 3-(DIMETHYLAMINO)PROPYL- CARBAMATE TRADE NAMES: PREVICUR N (HYDROCHLORIDE)	fungicide	1	1	1	1	1	1	1	1	1	1	1	1	1	1	1	1	1	1	1	1	1	1	1	1	1	1	1	5.65129e+06	1	1
35256-85-0	TEBUTAM IUPAC NAME: N-benzyl-N-isopropylpivalamide TRADE NAMES: COMODOR	herbicide	1	1	1	1	1	1	1	1	1	1	1	1	1	1	1	1	1	1	1	1	1	2.84995e+06	1	1	1	1	1	1	1	1
7400-08-0	p-Coumaric acid	hydroxycinnamic acid	1	1	1	1	1	1	5.13909e+07	1	1	1	1.88881e+06	1	1	1	1	1	1	1	4.73976e+06	1	1	1	1	1	1	1	1	1	1	1
114-26-1	PROPOXUR IUPAC NAME : 2-isopropoxyphenyl methylcarbamate TRADE NAMES: UNDEN, UNDENE	ijnsecticide	1	1	1	1	1	1	1	1	1	1	1	1	1	1	1	1	1	1	1	1	1	1	1	1	1	1	1	1	1	2.61188e+06
0-00-0	HEPTACHLOREPOXID-TRANS IUPAC NAME : TRADE NAMES:	insecticide	1	1	1	1	1	1	1	2.52244e+07	1	1	1	1	1	1	1	1	1	1	1	1	1	1	1	1	1	1	1	1	1	1
2631-40-5	ISOPROCARB IUPAC NAME: o-CUMENYL METHYLCARBAMATE TRADE NAMES: ETROFOLAN, MIPCIN	insecticide	1	1	1	1	1	1	1	1	1	1	5640463	1	1	1	1	1	1	1	1	1	1	1	6.44398e+07	1	1	1	1	1	1	2.75175e+06
919-44-8	MONOCROTOPHOS IUPAC NAME: dimethyl(E)-1-methyl-2-(methycarbamo- yl)vinyl phosphate TRADE NAMES: AZODRIN, APADRIN, CROTOS, NUVACRON	insecticide	1	1	1	1	1	1	1	1	1	1	1	1.67836e+06	1	1	1	1	1	1	1.62958e+06	1	1	1	1	1	1	1	1.04483e+06	1	1	1
2631-37-0	PROMECARB IUPAC NAME : 3-isopropyl-5-methylphenyl methylcar- bamate TRADE NAMES: CARBAMULT	insecticide	1	1	1	1	1	1	1	1	1	1	1	1	1	1	1	1	1	1	1	1	1	1	1	1	1	1	1	1	93195876	1.77204e+06
7696-12-0	TETRAMETHRIN IUPAC NAME : (1,3,4,5,6,7-hexahydro-1,3-dioxo-2H- isoindol-2yl)methyl ester TRADE NAMES: NEO-PYNAMIN, NEO-PYNAMIN FORTE	insecticide	1	1	1	1	1	1	1	1	1	1	1	1	1	1	1	1	1	1	1	1	1	1	1	2.24443e+07	1	1	1	1	1	1
520-12-7	Pectolinaringenin	larvicide	1	1	1	1	1	1	9.23363e+06	1	1	1	1	1	1	1	1	1	1	2.86044e+06	1	1	1	1	1	1	1	1	1	1	1	1
57-13-6	[1176] urea [9.599]	metabolite	1	1	1	1	1	1	1	1	1	1	1	1	1	1	1	1	1	1	1	1	1	3.53982e+06	1	1	1	1	1	1	1	1
1000159-36-3	.alpha.-Pinene, 10-(2-oxopropyl)-	mono terpenoid	1	1	1	1	1	1	1	1	1	1	1	1	1	1	1	1	1	1	1	1	1	1	1	1	1	1	7.1644e+07	1	1	1
555-10-2	.beta.-Phellandrene	mono terpenoid	1	1	1	1	1	1	1	1	1	1	1	1	1	1	1	1	1	1	1	1	1	1	7331393	1	1	1	1	1	1	1
55253-28-6	photocitral A	monocyclic monoterpenoid	1	1	1	1	1	1	1	1	1	1	1	1	3.05668e+06	1	1	1	1	1	1	1	1	1	1	1	1	1	1	1	1	2.06261e+06
99-18-3	Prunasin	O-glycosyl	1	1	1	1	1	1	1	1	1	1	1	1	1	1	1	1	1	1	1	1	1	1	1	1	1	1	1	1	1	3439996
91-20-3	[931] naphthalene [8.87]	PAH	12870280	10280994	8.64481e+06	17728331	1.62368e+07	1.25062e+07	8005714	1.73907e+07	1.16179e+07	1.45756e+07	27099461	8211631	1.36147e+07	1.3114e+07	22025829	17794063	1.27158e+07	1.38712e+07	1	30380811	23692649	1.75346e+07	6.74488e+06	33005970	1.7742e+07	1.38908e+07	2.04953e+07	20240424	24034348	4287556
923-16-0	[601] D-Ala-D-Ala2 [14.11]	peptide	3.29904e+07	1	1	1	1	1	1	1	1	1	1	1	1	1	1	2.07618e+06	1	1	1	1	1	1	1	1	1	1	1	1	1	1
117-81-7	[8343] dioctyl phthalate [23.163]	phthalate	1	1.46613e+06	1	2.34126e+06	1	1	1	1	1	1	1	2394866	1	1	1	1	1	1	1	1	1	1	1	5062383	1	1	2.16256e+06	1	4877740	9.52391e+06
83-46-5	.beta.-Sitosterol	phytosterol	1.22168e+08	8.09059e+07	1	1	1	1	1	1	1	1	1	1	1	1	1	1	1.62244e+08	1	1	4.06364e+07	1	1	1	1	5.25047e+07	3.76922e+07	1	4.23079e+07	1	2.15939e+07
83-48-7	Stigmasterol	phytosterol	1	1	1	1	1	1	1	1	1	1	2.59743e+07	1	1	1	1	1	1	5.63357e+07	1	1	5.94975e+07	1	1	1	1	1	1	1	1	2.69639e+07
5295-23-8	s-Triazole, 3-acetamido-	phytosterol	1	1	1	1	1	1	1	1	1	1	1	1	1	1	1	1	1	1	1	1	1	1	1	1	1	1	1	1.28115e+06	1	1
18794-84-8	(E)-.beta.-Famesene	sesquiterpene	1	1	1	1	1	1	1	1	1	1	1	1	1	1	1	1	1	1	7282189	1	1	1	1	1	1	1	1	1	1	1
515-69-5	.alpha.-Bisabolol	sesquiterpene	1.01013e+07	1	1	1	1	1	1	1	1	1	1	1	1	1	1	1	1	1	2.60094e+07	1	1	1	1	1	1	1	1	1	1	1
57-10-3	n-Hexadecanoic acid	short-chain fatty acid	1	1.33086e+07	3.19816e+07	1	6.18807e+07	1	1	1	1.03036e+07	1	1	8.92196e+07	1.54539e+07	1.46148e+07	1	1	1	1	1	1	1	26809433	2.3747e+07	1	1	1	1	1	1	5.9917e+07
109-52-4	Pentanoic acid	short-chain fatty acid	1	1	1	1	1	1	1.34076e+06	1	1	1	1	1	1	1	1	1	1	1	1	1	1	1	1	1	1	1	1	1	1	1
57-88-5	[304] cholesterol [27.555]	sterol	1	1	1	1	1	1	4.16544e+07	1	1.07743e+08	7.40264e+07	1	1	1	1	1	1	1	1	1	1	1	1	1	1	1	1	1	1	1	1
83-47-6	.gamma.-Sitosterol	triterpinoid	1	1	1	1	1	1	1	1	1	1	1	1	1	1	1	1	1	1	1	1	1	1	1	1	1	1.20531e+08	1	1	1	1
59-02-9	Vitamin E	vitamine	1	1372892	1	6.91091e+06	1	1	1	4.49336e+06	1	1	4.51236e+06	1847994	1	1	4112322	1.069e+06	1	1	6751882	1	1	2.41378e+06	6.6923e+06	2953242	3.38922e+06	2.6487e+06	1	5.15615e+06	5.27945e+06	1
38235-68-6	(-)-cis-Myrtanylamine		1	1	1	1	1	1	1	1	1	1	1	3.9945e+07	1	1	1	1	1	1	1	1	1	1	3.19104e+07	1	1	1	1	1	1	1.62461e+07
33626-25-4	(-)-trans-Pinane		1	1	1	1	1	1	1	1	1	1	1	1	1	1	1	1	1	1	1	1	1	1	1	1	4.34846e+07	1	1	1	1	1
64339-95-3	(+)-Dibenzoyl-L-tartaric acid anhydride		1	1	1	1	1	1	1	1	1	1	1	1	1	1	1	1	1	1	1	1	1	1	1	1	1	1	1	1	1	3.33122e+06
28179-11-5	(+-)-N-Benzyl-alpha-methyl-N-nitrosobenzylamine		1	1	1	1	1	1	1	1	1	1	1	1	1	1	1	1	1	1	1	1	1	1	1	1	3.51009e+06	1	1	1	1	1
13649-57-5	(11.beta.,16.beta.)-11,21-Dihydroxy-2'-methyl-5'H-pregna-1,4-dieno[17,16-d]oxazolo-3,20-dione		1	1	1	1	1	1	1	1	1	1	1	1	1	1	1.1983e+07	1	1	1	1	1	1	1	1	1	1	1	1	1	1	1
1000190-93-7	(2,3-Dimethylaziridin-1-yl)-(4,4,6-trimethyl-7-oxabicyclo[4.1.0]hept-2-ylidene)imine		1	1	1	1	1	1	1	1	1	1.61975e+07	1	1	1	1	1	1	1	1	1	1	1	1	1	1	1	1	1	1.96971e+07	1	1
1000374-66-5	(2-Fluorophenyl) methanol, 2-methylpropyl ether		1	1	1	1	1	1	1	1	1	1	1	7.45714e+06	1	1	1	1	1	1	1	1	1	1	1	1	1	1	1	1	1	1
1000190-11-8	(3,7-Dimethylocta-2,6-dienylthio)benzene		1	1	1	1	1	1	1	1.84454e+07	1	1	1	1	1	1	1	1	1	1	1	1	1	1	1	1	1	1	1	1	1	1
1000366-95-2	(3E,6E)-Nona-3,6-dienyl 2-methylbutanoate		1	1	1	1	1	1	1	1	1	1	1	1	1	1	1	1	1	1	2.69992e+07	1	1	1	1	1	1	1	1	1	1	1
1000311-59-0	(3-Ethyl-5-hydroxy-5-trifluoromethyl-4,5-dihydropyrazol-1-yl)-(3-hydroxy-2-methylphenyl)methanone		1	1	1	1	1	1	1	1	1	1	1	1	1	1	1	1	1	1	1	1	1	1	1	1	1	1	1	927272	1	1
1000374-62-9	(3-Fluorophenyl) methanol, 1-methylpropyl ether		1	1	1	1	1	1	1	1	1	1	1.83809e+06	1	1	1	1	1	1	1	1	1	1	1	1	1	1	1	1	1	1	1
96894-83-6	(3S,5R,8aR)-3-Butyl-5-propyloctahydroindolizine		1	1	1	1	1	1	1.45116e+06	1	1	1	1	1	1	1	1	1	1	1	1	1	1	1	1	1	1	1	1	1	1	1
1000243-56-0	(4-Benzyloxy-3-methoxyphenyl)acetaldehyde oxime		1	1	1	1	1	1	1	1	1	1	1	1	1	1	1	1	1	1	1	1	1	1	1	1	1	1	1.08631e+06	1	1	1
1000317-66-5	(4-Methoxy-phenyl)-(10-methyl-10H-acridin-9-ylidene)-amine		1	1	1	1	1	1	1	1	1	1	1	1	1	1	1	1	1	1	1	1	1	1	1	1	2.67771e+06	1	1	1	1	1
405516	(Butylamino)acetonitrile		1	1	1	1	1	1	1.08998e+06	1	1	1	1	1	1	1	1	1	1	1	1	1	1	1	1	1	1	1	1	1	1	1
1000158-24-3	(E)-2-Butenoic acid, 2-(methylenecyclopropyl)prop-2-yl ester		1	1	1	1	1	1	1	1	1	1	1	1	1	1	1	1	1	1	1	1	1	1	1	1	5.43637e+06	1	1	1	1	4.99407e+07
126400-64-4	(E)-2-Methoxymethoxy-4'-hydroxy-stilbene		1	1	1	1	1	1	1	1	1	1	1	1	1	1	1	1	1	1	6452452	7157157	1	1	1	1	1	1	1	1	1	1
31087-44-2	(R)-(-)-2-Pentanol		1	1	1	1.29515e+07	1	1	1	1	1	1	1	1	1	1	1	1	1	1697601	1	1	1	1	1	1	1	1	1	1.97631e+07	1	1
84424-06-6	(R)-(+)-2,2,2-Trifluoro-N-(3-pyrrolidinyl)acetamide		1	1	1	1	1	1	1	1	1	1	1	1	1	1	1	1	1	1	1	4.14434e+07	1	1	1	1	1	1	1	1	1	1
1000159-47-4	(R)-1,4-Diformyloxy-2-cyanobutane		1	1	1	1	1	1	1	1	1	1	1	8014534	1	1	1	1	1	1.6817e+06	1	1	1	1	1	1	1	1	1	1	1	1
57283-79-1	(R,S)-5-Ethyl-6-methyl-3E-hepten-2-one		1	1	1	1	1	1	1	1	1	1	1	1	1	2.76095e+06	1	1	1	1	1	1	1	1	1	1	1	1	1	1	1	1
59983-39-0	(S)-(-)-1-Amino-2-(methoxymethyl)-pyrrolidine		1	1	1	1	1	1	1	1	1	1	1	1	1	4302222	1	1	1	1	1	1	1	1	1	1	1	1	1	1	1	1
17430-98-7	(S)-(+)-1-Cyclohexylethylamine		1	1	1	1	1	1	1	1	1	1	1	1	1	1	1	2.3097e+07	1	1	1	1	1	1	1	1	1	1	1	1	1	1
1066-54-2	(Trimethylsilyl)acetylene		1	1	1	1	1	1	1	1	1	1	1	1	1	1	1	1	1.69344e+07	1	1	1	1	1	1	1	1	1	1	1	1	1
3683-19-0	(Z)-4-Methyl-2-hexene		1	1	1	1	1	1	1	1	1	1	1	1	3.52841e+06	1	1	1	1	1	1	1	1	1	1	1	1	1	1	1	1	1
29709-44-2	.alpha.-D-Xylopyranoside, methyl, 2,4-dimethanesulfonate		1	1	1	1	1	1	1	1	1	1	1	1	1	1	1	1	1	1	1	3.497e+07	1	1	1	3.11234e+07	1	1	1	1	1	1
1000125-95-7	.alpha.-Pyrrolidone, 5-[3-bromo-1-butyl]-		1	1	1	1	1	1	1	1	1	1	1	1	1	1	1	1	1	2.16844e+07	1	1	1	1	1	1	1	1	1	1	1	1
1000126-01-0	.alpha.-Pyrrolidone, 5-[5,5-dimethoxy-1-hexyl]-		1	1	1	1	1	1	1	1	1	1	1	1	1	1	1	1	1	1	1	1	1	1	2.35051e+07	1	1	1	1	1	1	1
90823-36-2	.alpha.-Santoline alcohol		1	1	1	1	1	1	1	1	1	1	1	1	1	1	1	1	1	1	1	1	1	1	1	1	1	1	1	1	1	1.6184e+07
1000156-68-2	.alpha.-Tocopherol-.beta.-D-mannoside		36873893	1	1	1	1	1	1	1	1	1	1	1	1	1	1	1	1	1	1	1	1	1	1	1	1	1	1	1	7583493	1.59694e+07
73749-63-0	.beta.-Ethoxysympathol diPFP		1	1	1	1	1	1	1	1	1	1	5006545	1.82566e+06	1	1	1	1	1	1	1	1	1	1	1	1	1	1	1	1	1	1
123-35-3	.beta.-Myrcene		1	1	1	1	1	1	1	1	1	1	1	1	1	1	1	1	1	1	1	1	1	1	1	1	1	2.83519e+06	1	1	1	1
1000338-15-5	[1,1'-Biphenyl]-3-carboxylic acid, 4'-methoxy-		1	1	1	1	1	1	1	1	1	1	1	1	1	1	1	1	1	1	1	1	1	1	1	2.84409e+07	1	1	1	1	1	1
40817-08-1	[1,1'-Biphenyl]-4-carbonitrile, 4'-pentyl-		1	1	1	1	1	1	1	1	1	1	1	1	1	1	1	1	1	1	1	1	1	1	1	4.34966e+06	1	1	1	1	1	1
1000318-78-3	[1,3]Benzimidazo[2,1-b]quinazolin-1(2H)-one, 3,4-dihydro-3,3-dimethyl-		1	1	1	1	1	2.24525e+07	1	1	1	1	1	1	1	1	1	1	1	1	1	1	1	1	1	1	1	1	1	1	1	1
1000294-78-6	[1-[(4-acetylamino-phenylcarbamoyl)-methyl]-cyclohexyl]-acetic acid		1	1	1	1	1	1	1	1	1	1	1	1	1	1	2.28941e+07	1	1	1	1	1	1	1	1	1	1	1	1	1	1	1
846-35-5	[1]Benzothiopyrano[4,3-b]benzo[e]indole		1	1	1	1	1	1	1	1	2.25265e+06	1	1	1	1	1	1	1	1	1	1	1	1	1	1	1	1	1	1	1	1	1
675-20-7	[12665] 2-piperidone 2 [8.723]		1	1	1	1	1	28092854	4435336	1	1	1	1	4908825	1.30657e+07	1	1	1	1	1	1	1	1	1	1	1	1	1	1	1	1	1
765-87-7	[13006] 1,2-cyclohexanedione 3 [12.451]		1	1	1	1	1	1	1	1	1	1	1	1	1	1	1	1	1	1	1	1	1	1	1	1	1	1	1	1	1	3.53145e+07
766-93-8	[13017] N-cyclohexylformamide [9.814]		1	1	1.81067e+07	1	1	1	1	1.98502e+07	1	2.90517e+07	1.22593e+07	1	5.94373e+07	1	1	56864643	2.2514e+07	56317056	5.71859e+07	2.24219e+07	1	1	1.47984e+07	1	49940391	55993034	102415124	4.24959e+07	25300618	111103460
1504-06-9	[150923] 3-methyloxyindole 1 [12.949]		1	1	1	1	1	1	69732132	1	1	1	1	1	1	1	1	1	1	1	1	1	1	1	1	1	1	1	1	1	1	1
1731-92-6	[15609] methyl heptadecanoate [18.711]		3.16596e+07	1.88036e+06	1	1	3.76424e+07	1	1	3.11285e+07	1	1	1	2.15951e+07	73915862	1	1.56914e+07	3.86454e+07	1	3.95191e+07	31870174	1	1.00802e+07	1	1	62120926	1.5773e+07	1	1	1	43833664	5.06053e+07
3012-37-1	[18170] benzyl thiocyanate [10.969]		1	1	1	1	1	1	25590006	1.24723e+07	1	1	3.45191e+06	1	1	1	1	1	1	1	1.39201e+07	1	1243365	1.11762e+07	1	1	1	1	1	6.75932e+06	2.46991e+06	1
1000145-30-8	[2-(2-Hydroxyphenyl)cyclopropyl](phenyl)methanone		1	1	1	1	1	1	1	1	1	1	1	1	1	1	1	1	1	1	1	1	1	3.8409e+07	1	1	1	1	1	1	1	1
22396-09-4	[2]Benzopyrano[4,3-b][1]benzopyran-6a(7H)-ol, 5,12a-dihydro-		1	1	1	1	1	1	1	1	1	1	1	1	1	1	1	1	1	1	1.79654e+07	1	1	1	1	1	1	1	1	1	1	1
481-06-1	[221071] alpha-santonin 1 [20.581]		1.5975e+08	1	1	1	1	1	1	1.94587e+08	2.86605e+07	123011340	1	5.27059e+07	1.22805e+08	1.36643e+08	1	1.80904e+08	4.22333e+07	2.1025e+07	1	6.71077e+07	1	1	1	1.88742e+08	3.47288e+07	1	1	1	1	1
14167-59-0	[26519] tetratriacontane [29.185]		67358076	37225738	87626984	87381400	59685086	50311790	72941952	88701858	26861103	61942070	41298804	77606944	32881414	3.00608e+07	70201466	65603712	83334272	111749124	85535432	62345972	100704980	51823196	105505662	129992096	32880769	68463014	93819832	68955846	83790416	99318950
1935338	[328] DL-4-hydroxymandelic acid [16.126]		1	1	1	1	1	1	1	1	1	1	1	1	1	1	1	1	1	1	1	1	1	1	1	1	2.79932e+06	1	1	1	1	1
490-79-9	[3469] gentisic acid [16.123]		1	1	1	1	1	1	1	1	1	1	1	4.42234e+06	1	1	1	1	1	1	1	1.64069e+06	1	1	1	1	1	1	1	1	1	1
13031-04-4	[39] dihydro-4,4-dimethyl-2,3-furandione 2 [9.671]		1	1	3.10379e+07	1	1	1	1	1	1	1	1	1	1	1	1	3.25829e+07	1	1	1	1	1	1	1	1	1	1	1	1	1	1
106-28-5	[445070] trans-trans-farnesol [16.431]		1	1	1	1	1	1	1	1	1	1	1	1	1	1	1	1	1	1	1	1.86637e+07	1	1	1	1	1	1	1	1	1	1
19317-11-4	[5280598] farnesal 2 [16.331]		1	1	1	1	1	1	1	1	1	1	1	1	1	1	1	1	3.47228e+07	1	1	1	1	1	1	1	1	1	1	1	1	1
19317-11-4	[5280598] farnesal 4 [16.61]		1	1	1	1	1	1	1	1	1	1	1	1.33828e+07	4.60851e+07	1	1	1	1	1	1	1	1	1	1	1	1	1	1	1	1	1
110-15-6	[5321515] stigmasterol [28.442]		1	1	1	1	1.80885e+08	1	1	1	1	1	1	1	1	1	6864509	1	1	4.20141e+07	1	1	1	3.91306e+07	1	1	1	1	1	2.80141e+07	1	1.10095e+07
1211-29-6	[62388] methyljasmonate 3 [15.63]		1	1	1	1	1	1	1	2.65017e+07	1	1	1	1	1	1	1	2.86135e+07	1	1	1	1	1	1	1	1	1	1	1	1	1	1
103-26-4	[637520] methyl cinnamate [11.58]		1	1	1	1	1	1	1	1	1	1	1	1	1	1	1	1	1	1	1	1	1	1	1	1	1	1	1	1	43825987	1
368-16-1	[64969] 3-methyl-L-histidine [16.423]		1	1	1	1	1	1	1	1.55241e+07	1	1	1	1	1	1	1	1	1	1	4794935	1	1	1	1	1	1	1	1	1	1	1
582-60-5	[675] 5,6 - dimethylbenzimidazole 1 [15.622]		1	1	1	1	1	1	1.61309e+06	1	1	2.28092e+06	13163083	2.26714e+07	8040609	1.44978e+06	1	1	1	40779412	8.86884e+06	1.65727e+06	4.91616e+06	4.23836e+06	5.36738e+06	4544695	1	1	1	1	1	3.45231e+06
582-60-5	[675] 5,6 - dimethylbenzimidazole 2 [16.587]		1	1	1	1	1	1	1	1	1	1	1	1	1	1	1	1	1	1	1	1	1	1.26653e+07	1	1	1	1	1	1	1	1.85174e+06
673-49-4	[69602] N-omega-acetylhistamine 2 [16.443]		1	1	1	1	1	1	1	2.17197e+07	1	1	1	1	1	1	1	1	1	1	1	1	1	1	1	1.3255e+07	1.41298e+07	1	1	1	1	1
89-83-8	[6989] thymol [10.475]		1	1	1	1	1	1	1	1	1	1	1	1	1	1	1	1	1	1	1	1	1	1	1	1	1	1	1	1	1	2.54529e+06
99-87-6	[7463] p-cymene [6.529]		53634842	36673728	43410410	19636809	33374168	42082806	47865744	92010712	29663759	50756306	46272352	107760352	38206202	37473276	59594310	27520907	43000592	107187276	46845810	74333004	69933604	49766946	54809633	85204300	48883176	59570118	33299362	36866247	37129226	49387196
103-81-1	[7680] 2-phenylacetamide 2 [11.693]		3.28011e+07	2.27778e+07	1	68994996	1.08554e+07	1.58651e+07	1	1	1	1	1.31557e+07	1	1	1	1	1	7.64159e+06	1	73533528	1	1	1.89238e+07	1	1	5805029	1	1	1	1	1
129-43-1	[8512] 1-hydroxyanthraquinone [20.965]		1	1	1	1	1	1	1	1	1	1	1	1	1	1	1	1	1	1	1	1	1	1	1	3.57242e+06	1	1	1	1	1	1
14883-87-5	[85782] 3,4-dihydroxymandelic acid [17.638]		35634012	1	1	1	5.85586e+06	1	1.70461e+07	1	1	1	6.25898e+06	1	1	1	1	6.80384e+06	1	1	1	1	1	3.71093e+06	1	1	1	1	1	1	1	1
28822-73-3	[91528] DL-3,4-dihydroxyphenyl glycoláá [17.208]		6.26355e+06	1	1	1	1	1	1	1	1	1	1	1	1	1	1	1	1	1	1	1	1	1	1	1	1	1	1	1	1	1
122-78-1	[998] phenylacetaldehyde 2 [8.708]		1	1	1	1	1	1	1	1	1	1	1	1	5.27471e+06	1	1	1	1	1	5.57559e+07	1	1	1	1	1	1	1	1	1	1	1
1000283-14-8	1-(1-Adamantylmethyloxy)-1-ethyl-1-silacylopentane		1	1	1	1	1	1	1	1	1	1	1	1	1	1	1	1	1	1	1	1	1	1	1	1	1	1	1	1	1	9.88983e+06
1000366-03-8	1-(1'-pyrrolidinyl)-2-butanone		1	1	1	1	1	1	1	1	1	1	1	1	1	1	1	1	1	1	1	1	2.60489e+06	1	1	1	1	1	1	1	1	1
1000215-25-2	1-(2,4-Dimethylphenyl)-3-(tetrahydrofuryl-2)propane		1	1	1	1	1	1	1	1	1	1	1	1	1	1	1	1	1	1	2.31311e+06	1	1	1	1	1	1	1	1	1	1	1
1000378-91-2	1-(3,4-methylenedioxyphenyl)-1,3-dimethoxypropane		1	1	1	1	1	1	1	1	1	1	1	1	1	1	1	1	1	1	1	1	1	4.46732e+06	1	1	1	1	1	1	1	1
5036-48-6	1-(3-Aminopropyl)imidazole		1	1	1	1	1	1	1	1	1	1	1	1	1	1	1	1	1	1	1	1	1	1	1	1	1	1	1.19824e+07	1	1	1
1689-09-4	1(3H)-Isobenzofuranone, 3,3-dimethyl-		1	1	1	1	1	1	1	1	1	1	1	1	1	1	1	1	1	1	2225711	1	1	1	1	1	1	1	1	1	1.61135e+07	1
92636-36-7	1-(4-Iodophenyl)pyrrole		1	1	1	1	1	1	1	1	1	1	1	1	1	1	1	1	1	1	1	1	1	1	1	1	1	1	1	1775396	1	1
80174-16-9	1-(4-Methoxyphenyl)-1,4-butanediol		1	1	1	1	1	1	1	1	1	1	1	1	1	1	1	1	1	1	1	1	1	1	1	1.80666e+07	1	1	1	1	1	1
163011-00-5	1-(4-Methoxyphenyl)-2-(4-pyrimidinyl)ethylene (E)		1	1	1	1	1	1	1	1	1	1	1	1	1	1	1	1	1	1	1	1	1	1	1	1.19701e+07	1	1	1	1	1	1
1000145-81-1	1-(4-Methylbenzoyl)-2,3-diphenyl-cyclopropane		1	1	1	1	1	1	1	1	1	1	1	1	1	1	1	1	1	1	1	1	1	1	1	1	3040188	1	1	1	1	1
1000378-99-8	1-(4-methylthiophenyl)-2-propanone		1	1	1	1	1	1	1	1	1	1	1	1	1	1	1	1	1	1	1	1	1	1	1	1	1	1	1	1	2.61126e+06	1
1000299-99-3	1-(Dimethyldodecylsilyloxy)decane		1	1	1	1	1	1	1	1	1	1	1	1	1	1	1	1	1	1	1	1	1	1	1	1	1	1	1	1.48027e+06	1	1
81310-55-6	1-(Piperidin-2-ylmethyl)piperidine		1	4.4405e+06	1	1	1	1	1	1	1	1	1	1	1	1	1	1	1	1	1	1	1	1	1	6.02402e+07	1	1	1	1	1	1
1000308-32-8	1-(Trihexylsilyloxy)tridecane		1	1	1	1	1	1	1	1	1	1	1.62617e+06	1	1	1	1	1	1	1	1	1	1	1	1	1	1	1	1	1	1	1
4543-66-2	1,10-Dicyanodecane		1	1	1	3.0081e+07	1	1	1	1	1	1	1	1	1	1	1	1	1	1	1	1	1	1	1	1	1	1	1	1	1	1
5876-87-9	1,11-Dodecadiene		1	1	1	1	1	1	1	1	1	1	1	1	1	1	1	1	1	1	6.22836e+07	1	1	1	1	1	1	1	1	1	1	1
21964-51-2	1,15-Hexadecadiene		1	1	1	1	1	1	1	1	1	1	1	1	1	1	1	1	1	1	1	1	1	1	1	1	1	1	2.02481e+07	1	1	1
5181-75-9	1,1'-Bicyclopentyl-1,1'-diol		1	1	1	1	1	1	1	1	1	1	1	1	1	1	1	1	1	1	1	1	1	3163933	1	1	1	1	1	1	1	1
59020-33-6	1,1'-Bicyclopropyl, 1,1'-dimethyl-		1	1	1	1	1	1	1	1	1	1	1	1	1	1	1	1	1	1	1	1	1	1	1	1	1	1	2.56969e+07	1	1	1
68998-20-9	1,1'-Bicyclopropyl, 2,2,2',2'-tetramethyl-		1	1	1	1.54636e+07	1	1	1.48316e+07	1	2.75966e+07	1	1	1	1	1	1	1	1	1	1	1	1.22116e+07	1	1	1	1	1	1	1	1	1
1000116-13-5	1,1'-Biphenyl, 2-carbonyldimethylamino-4,5-methylenedioxy-		1	1	1	1	1	1	1	1	1	1	1	1	1	1	1	1	1	1	8244156	1	1	1	1	1	1	1	1	1	1	1
3234-64-8	1,1-Diethylpropargylamine		1	1	1	1	1	1	1	1	1	1	1	1	1	1	1	1	1	1	2.4792e+07	1	1	1	1	1	1	1	1	1	1	1
1000194-19-8	1,2,2-Trimethyl-1-aza-spiro[2.3]hexane		1	1	1	1	1	1	1	1	1	1	3.23003e+07	1	1	1	1	1	1	1	1	1	1	1	1	1	1	1	1	1	1	1
13909-75-6	1,2,3,4,5-Pentamethoxybenzene		1	1	1	1	1	1	1	1	1	1	1	1	1	1	1	1	1	1	1	1	1	1	1	8061599	1	1	1	1	1	1
1000127-97-3	1,2,3,4-Tetrahydropyrimidin-2,4-dione, 6-amino-5-[3-[3,5-methoxyphenyl]		1	1	1	1	1	1	1	1	1	1	1	1	1	1	1	1	1	1	1	1	1	1	1	1	1	1	1	1.58938e+07	1	1
79329-74-1	1,2,4,5-Tetrazin-3-amine		1	1	1	1	1	1	5.41641e+06	1	1	1	1	1	1	1	1.26704e+07	1	1	1	1	1	4.70762e+06	5.5463e+06	1	1	1	1	1	1	1	1
290-96-0	1,2,4,5-Tetrazine		1	1	1	1	1	1	1	1	1	1	1	1	1	1	2224993	1.60989e+06	3.34513e+06	1.30534e+07	1.07593e+07	5823679	1	1	1	2.91414e+06	1	1	1.68433e+06	1	1	2672368
54699-35-3	1,2,4-Benzenetricarboxylic acid, 1,2-dimethyl ester		1	1	1	1	1	1	1	1	1	1	1	1	1.34736e+07	1	2.54756e+06	1	1.75363e+07	1	1	8.86247e+07	2.04517e+07	1	1	1	1	1.52029e+07	1	1	1	1.04511e+07
274-83-9	1,2,4-Triazolo[4,3-b]pyridazine		1	1	1	1	1	1	1	1	1	1	1	1	1	1	1	1	1	1	1	1	1	3730122	1	1	1	1	1	1	1	1
1000294-63-1	1,2,4-Triazolo[4,5-b]pyridazine-4-ium, 1-benzyl-6-methyl-8-thiolato-		1	1	3.25606e+06	2.38316e+06	1	1	1	1	1	1	1	1	1	1	4435961	1	1	1	1	1	5066238	1	1	1	1	1	1	1	3.65248e+06	1
288-37-9	1,2,5-Oxadiazole		1	1	1	1	9.76408e+07	1	1	1	1	1	1	1	1	1	1	1	1	1	1	1	1	1	1	1	1	1	1	1	1	1
91-15-6	1,2-Benzenedicarbonitrile		1	1	1	1	1	1	1	1	1	1	1	1	1	1	1	1	1	1	1	2.42347e+06	1	1	1	4531583	1	1	1	1	1	1
20116-65-8	1,2-Benzenedicarboxylic acid, 4-methyl-, dimethyl ester		1	1	1	1	1	1	1	1	1	1	1	1	1	1	1	1	1	1	1	1	1	1	1	1	6.17019e+07	1	1	1	1	1
1000330-50-5	1,2-Benzenediol, O-(4-ethylbenzoyl)-O'-(2-trifluoromethylbenzoyl)-		1	1	1	1	1	1	1	1	2.31267e+06	1	1	1	1	1	1	1	1	1	1	1	1	1	1	1	1	3.41688e+06	1	1	1	1
1000329-75-8	1,2-Benzenediol, O-(4-methylbenzoyl)-O'-propoxycarbonyl-		1	1	1	1	1	1	1	1	1	1	1	1	1	1	1	1	1	1.3027e+07	1	1	1	1	1	1	1	1	1	1	1	1
1000329-74-2	1,2-Benzenediol, O-(5-chlorovaleryl)-O-(2-methylbenzoyl)-		1	1	1	1	1	7004062	1	1	1	1	1	1	1	1	1	1	1	1	1	1	1	1	1	1	1	1	1	1	2361664	3176658
1000325-98-4	1,2-Benzenediol, o-(5-chlorovaleryl)-o'-(4-methylbenzoyl)-		1	1	1	1	1	1	1	1	1	1	1	1	1	1	1	1	1	1.68747e+06	1	1	1	1	1	1	1	1	1	1	1	1
1000325-91-5	1,2-Benzenediol, o-(6-chlorohexanoyl)-o'-(3-methylbut-2-enoyl)-		1	1	1	1	1	1	1	5682917	1	1	1	1	1	1	1	1	1	1	1	1	1	1	1	1	1	1	1	1	1	1
1000192-85-9	1,2-Bis(4-methoxyphenyl)-N,N,N',N'-tetramethylethane-1,2-diamine		1	1	1	1	1	1	1.69906e+07	1	1	1	1	1	1	1	1	1	1	1	1	1	1	2.37974e+06	1	1	1	1	1	1	1	1
18927-21-4	1,2-Butanediol, 1-(2-furyl)-2-methyl-		1	1	1	1	1	1	1	1	1	1	1	1	1	1	1.17033e+07	1	1	1	1	1	1	1	1	1	1	1	1	1	1	1
56859-97-3	1,2-Cyclohexanediol, 1-methyl-4-(2-methyl-1,3-dioxolan-2-yl)-		1	1	1	1	1	1	1	1	1	1	1	3.93206e+06	1	1	1	1	1	1	1	1	1	1	1	1	1	1	1	1	1	1
5888-52-8	1,2-Dimethoxy-4-n-propylbenzene		1	1	1	1	1	1	1	1	1	1	1	1	1	1	1	1	1	1	76143264	1	1	1	1	1	1	1	1	1	1	1
15656-75-4	1,2-Di-n-butyl-3-methyldiaziridine		1	1	1	1	1	1	1	1	1	1	1	1	1	1	1	1	1	1	1	1	1.37243e+06	1	1	1	1	1	1	1	1	1
94-33-7	1,2-Ethanediol, monobenzoate		1	1	1	1	1	1	3.19548e+06	1	1	1	1	1	1	1	1	1	1	1	1	1	1	1	1	1	1	1	1	1	1	1
1000126-73-6	1,3,5(10)-Estratrien-3,17.beta.-diol, 17-acetate(ester)		1	1	1	1	4.27461e+07	1	1	1	1	1	1	1	1	1	1	4.71692e+07	1	1	1	1	1	1	1	1	1	1	1	1	1	9.78973e+07
1000153-69-4	1,3,5,7=Tetrazaadamantane borane		1	1098373	1	1	1	1	1	1	1	1	1	1	1	1	1	1	1	1	1	1	1	1	1	1	1	1	1	1	1	1
959-52-4	1,3,5-Triacryloylhexahydro-s-triazine		1	1	1	1	1	1	1	1	1	3.89826e+06	1	1	1	1	1	1	1	1	1	1	1	1	1	1	1	1	1	1	1	1
1000277-96-0	1,3,5-Triazin-2-amine, 4-(2,2,2-trifluoroethoxy)-6-methoxy-N-phenyl-		1	1	1	1	1	1	1	1	1	1	1	1	1	1	1	1	1	1	1	1	1	1	1	2.39117e+06	1	1	1	1	1	1
823-94-9	1,3,5-Triazine, 2,4,6-trimethyl-		1	1	1	1	1	1	1	5.7289e+06	1	1	1	1	1	1.93848e+06	2.71226e+06	1	1	1	1	1	1	1	1	1	2.1741e+06	7948427	4696707	1.97552e+06	1	1
24139-37-5	1,3,6-Trimethyladamantane		1	1	1	1	1	1	1	1	1	1	1	1	1	1	1	1	1	2.27581e+06	1	1	1	1	1	1	1	1	1	1	1	1
1000330-73-9	1,3-Benzenediol, o-(2-methylbenzoyl)-o'-(3-cyclopentylpropionyl)-		1	1	1	1	1	1	1	1	1	1	1	1	1	1	1	1	1	1	1	1	2.04054e+06	1	1	1	1	1	1	1	1	1
1000330-83-6	1,3-Benzenediol, o-(4-ethylbenzoyl)-o'-(3-methylbenzoyl)-		1	1	1	1	1	1	1	1	1	1	1	2420045	1	1	1	1	1	1	1	1	1	1	1	1	1	7.27678e+07	1	1	1	1
20192-66-9	1,3-Benzodioxol-2-one, hexahydro-, trans-		1	1	1	1	1	1	1	1	1	1	1	1	1	1	1	1	1	1	1	1	1	1	1	1	1	1	1	1	4575953	1
67855-54-3	1,3-Benzodithiolane, 4-methyl-2-(3-methylbutyl)oxy-		1	1	1	1	1	1	20650324	1	1	1	1	1	1	1	1	1	1	1	1	1	1	1	1	1	1	1	1	1	1	1
136935-59-6	1,3-Bis(dimethyl-n-pentylsilyl)but-1-ene		1	1	1	1	1	1	1	1	1	1	1	1	1	1	3.46019e+06	1	1	1	1	1	1	1	1	1	1	1	1	1	1	1
64788-23-4	1,3-Butadiyne, 1,4-difluoro-		1	1	1	1	1	1	1	1	1	1	1	8.71832e+06	1	1	1	1	1	1	1	1	1	1	1	1	1	1	1	1	1	1
933-52-8	1,3-Cyclobutanedione, 2,2,4,4-tetramethyl-		1	1	1	1	1	1	5.21619e+07	1	1	1	1	1	1	1	1	1	1	1	1	1	1	1	1	1	1	1	1	1	1	1
495-60-3	1,3-Cyclohexadiene, 5-(1,5-dimethyl-4-hexenyl)-2-methyl-, [S-(R*,S*)]-		1	1	1	1	1	1	1	1	1	1	1	1	1	1	1	1	1	1	1	30571614	1	1	1	1	1	1	1	1	1	1
40085-08-3	1,3-Cyclohexadiene, 5-ethyl-		1	1	1	1	1	1	1	1	1	1	1	1	1	1	1	1	1	1	1	1	1	1	1	1	1	1.68082e+06	1	1	1	4854361
18456-87-6	1,3-Cyclohexanedione, 5-isopropyl-		1	1	1	1	1	1	1	1	1	1	1	3.3843e+06	1	1	1	1	1	1	1	1	1	1	1	1	1	1	1	1	1	1
616-29-5	1,3-Diamino-2-propanol		1	1	6.62628e+06	1	1	1	1	1	1	1	1	1	1	1	1	1	1	1	1	1	1	1	1	1	1	1	1	1	1	1
626-17-5	1,3-Dicyanobenzene		1	1	1	1	1	1	1	1	1	1	1	2.08625e+06	1	1	1	1	1	1	3.45335e+06	1	1	7763967	1	1	1	1	1	1	1	1
99902-24-6	1,3-Dioxan-4-one, 2-heptyl-6-methyl		1	1	1	1	1	3.08894e+06	1	2917362	1	1	1	1	1	1	1	1	4.17883e+06	1	1	1	1	1	1	1	1	1	1	1	1	1
61732-92-1	1,3-Dioxepane, 2-heptyl-		1	1	1	1	1	1	1	1	1	1	1	2.79091e+06	1	1	1	1	1	1	1	1	1	1	1	1	1	1	1	1	1	1
56599-34-9	1,3-Dioxepane, 5-methyl-2-pentadecyl-		1	1	1	1	1	1	1	1	1	1	1	1	1	1	1	1	1	1	1	1	1	1	1	2.04282e+07	1	1	1	1	1	1
6135-54-2	1,3-Dioxolane, 2-(1,1-dimethylethyl)-2-methyl-		1	1	1	4530849	1	1	1	1.82101e+07	1	1	1	1	1	1	1	1	1	1	1	7.19774e+06	1	1	1	1	1	1	1	1	8962431	3.49736e+07
1000150-27-9	1,3-Dioxolane, 2-(2,3-dimethyl-1-cyclopenten-3-yl)-2,4,5-trimethyl-		1	1	1	1	1	1	1	1	1	1	1	1	1	1	1	1	1	1	1	1	1	1	1	1	1	1	1	2.90088e+07	1	1
58135-25-4	1,3-Dioxolane, 2-(3-iodopropyl)-		1	1	1	1	1	1	1	1	1	1	1	1	1	1	1	1	1	1	1	1	2.11806e+06	1	1	1	1	1	1	1	1	1
56741-68-5	1,3-Dioxolane, 2-(5-bromopentyl)-		1	1	3063416	1	1	1	1	1	1	1	1	1	1	1	1	1	1	1	1	1	1	1	1	1	1	1	1	1	1	1
101-49-5	1,3-Dioxolane, 2-(phenylmethyl)-		1	1	1	1	1	1	1	1	1	1	1	1	1	1	1	1	1	1	1	1	1.57981e+07	1	1	1	1	1	1	1	1	1
26924-35-6	1,3-Dioxolane, 2-ethenyl-2-methyl-		1	1	1	1	1	1	1	1	1	1	1	1	1	1	1	1	1	1	7145017	1	1	1	1	1	1	1	1	1	1	1
497-26-7	1,3-Dioxolane, 2-methyl-		1	1	1	1	1	1	1	1	1	1	1	1	1	1	1	1	1	1	1	1	1	1	1	1	1	7.19894e+06	1	1	1	1
66972-05-2	1,3-Dioxolane, 2-methyl-2-(4-methyl-3-methylenepentyl)-		1	1	1	1	1	1	1	1	1	1	1	1	1	1.34624e+06	1	1	1	1	1	1	3.21683e+06	1	1	1	1	1	1	1	1	1
24108-29-0	1,3-Dioxolane-2-propanal, 2-methyl-		1	1	1	1	1	1	1	1	1	1	1	1	1	1	1	1	1	1	1	3955515	1	1	1	1	1	1	6.5083e+06	1	1	1
1000243-44-1	1,3-Diphenyl-2-(methylamino)propanol		1	1	1	1	1	2.03162e+06	1	1	1	1	1	1	1	1	1	1	1	1	1	1	1	1	1	1	1	1	1	1	1	1
61142-34-5	1,3-Hexadiene, 2,3,5-trimethyl-		1	1	1	1	1	1	1	1	1	1	1	1	1	1	1	1	1	1	1	1	1	1.6787e+06	1	1	1	1	1	1	1	1
61142-36-7	1,3-Hexadiene, 3-ethyl-2-methyl-		1	1	1	1	1	1	1	1	1	1	1	1	1	1	1	1	1	1	1	1	1	1	1	1	1	1	1	2391600	1	1
13913-22-9	1,3-Methanopentalene, octahydro-		1	1	1	1	1	1	1	1	1	1	1	1.82826e+07	1	1	1	1	1	1	1	1	1	1	2.58771e+07	1	1	1	1	1	1	1
103262-04-0	1,4,4-Trimethylcyclohex-2-enecarboxylic acid		1	1	1	1	1	1	1	1	1	1	1	1	1	1	1	1	7135504	1	1	1	1	1	1	1	1	1	1	1	1	1
5292-45-5	1,4-Benzenedicarboxylic acid, 2-nitro-, dimethyl ester		1	1	1	1	1	1	1	1	1.59464e+08	1	1	1	1	1	1	1	1	1	1	1	1	1	1	1	1	1	1	1	1	1
88-58-4	1,4-Benzenediol, 2,5-bis(1,1-dimethylethyl)-		1	1	1	1	1	1	1	1	1	1	1	1	1	1	2.0515e+06	1	1	1	1	1	1	1	1	1	1	1	1	1	1	1
495-71-6	1,4-Butanedione, 1,4-diphenyl-		1	1	1	1	1	1	1	1	1	1	1	1	1	1	1	1	1	1	1	1.7943e+07	1	1	5365426	1	1	1	1	1	1	1
17417-57-1	1,4-Dihydro-4-oxopyridazine		1	1	1	1	1	1	1	1	1	1	1	1	1	1	1	1	1	1	1	1	1	1	1	1	1	1	1	1.39542e+06	1	1
1000131-16-3	1,4-Eicosadiene		1	1	1	1	1	1	1	1	1	1	1	1	1	1	7.34104e+07	1	1	1	1	1	1	1	1	1	1	2.25092e+07	1	1	1	1
74498-89-8	1,4-Heptadiene, 3,3,6-trimethyl-		1	1	1	1	1	2.04945e+07	1	1	1	1	1	1	1	1	1	1	1	1	1	1	1	1	1	1	1	1	1	1	1	1
74753-00-7	1,4-Hexadiene, 3,3,5-trimethyl-		1	1	1	1	1	1	1	1	1	1	1	1	1	1	1	1	1	1	1	1	1	1	1	1	1	1	1	1	1	4.72547e+06
109746-10-3	1,4-Methano-1H-Cyclopropa[d]pyridazine, 4,4a,5,5a-tetrahydro-6,6-dimethyl-, (1.alpha.,4.alpha.,4a.alpha.,5a.alpha.)-		1	1	1	1	1	1	1	1	1	1	1	1	7.24436e+06	1	1	1	1	1	1	1	1	1	1	1	1	1	1	1	1	1
1115-08-8	1,4-Pentadiene, 3-methyl-		1	1	1	1	1	1	1	1	1	1	1	1	1	1	1	1	1	3.60082e+06	1	1	1	1	1	1	1	1	1	1	1	1
996-83-8	1,4-Pentadiene, 3-propyl-		1	1	1	1	1	1	1	1	1	1	1	1.05151e+07	1	1	1	1	1	1	1	1	1	1	1	1	1	1	1	1	1	1
19876-45-0	1,5-Cyclohexadiene-1-methanol, 4-(1-methylethyl)-		1	1	1	1	1	1	1	4426399	1	1	1	1	1	1	1	1	1	1	1	1	1	1	1	1	1	1	1	1	1	1
1000277-06-9	1,5-Diazabicyclo[3.1.0]hexane-6-(4-biphenyl)-		1	1	1	1	1	1	1	1	1	4.96165e+07	1	1	1	1	1	1	1	1	1	1	1	1	1	1	1	1	1	1	1	1
1000289-23-5	1,5-Dicyano-2,4-dimethyl-2,4-diazapentane		1	1	1	1	1	1	1	1	1	1	1	1	1	1	1	1	1	1	1608070	1	1	1	1	1	1	2.43753e+06	1	1	1	1
546-49-6	1,5-Heptadien-4-one, 3,3,6-trimethyl-		1	1	1	1	1	1	1	1	1	1	1	1	1	1	1	1	1	2031810	1	1	1	1	1	1	1	1	1	1	1	1
1541-23-7	1,5-Heptadiene		1	4.31444e+07	1	1	1	8.70593e+07	1	2.05047e+07	1	1	1	5.07928e+07	1	1	1	1	1	1	1	1	1	3.23662e+07	1	1	2.42313e+07	6063821	1	1	3.47247e+07	1
7736-22-3	1,5-Heptadiene, (E)-		1	1	1.83083e+08	1	1	1	7.13876e+07	6.9827e+06	1	1	1	1	1	1	3.5161e+07	1	1	1	1	1	7604133	1	1	1	1	1	1	1	1	1
7736-34-7	1,5-Heptadiene, (Z)-		1	1	1	1	1	1	1	1	1	1	1	1	1	1	1	3.60503e+07	1	1	1	1	5.07097e+07	1	1	1	1	1	1	1	1	1
6709-39-3	1,5-Heptadiene, 2,6-dimethyl-		1	1	1	1	1	1	1	1	1	1	1	1	1	1	1	1	1	1	3.43579e+07	1	2.01856e+07	1	1	1	1	1	5.39629e+07	1	1	2.63544e+06
41044-63-7	1,5-Heptadiene, 2-methyl-, (E)-		1	1	1	1	1.22152e+07	1	1	1	1	1	1	1	1	1	1	1	1	1	1	1	1	1	1	1	1	1	1	1	1	1
67682-47-7	1,5-Heptadiene, 3,3-dimethyl-, (E)-		1	1	1	1	1	1	3.23968e+07	1	1	1	1	1	1	1	1	1	1	1	1	1	1	1	1	1	1	1	5.08655e+06	1	1	1.28682e+07
4049-81-4	1,5-Hexadiene, 2-methyl-		1	1	1	1	1	1	1	1	1	1	1	1	1	1	1	1	1	1	1	1	2236289	1	1	1	1	1	1	1	1	1
1541-33-9	1,5-Hexadiene, 3-methyl-		1	1	3.65496e+07	2.14853e+07	1	1	1	1	1	1	1	1	1	1	1	1	1	1	4.07437e+07	1	1	1	1	1	1	1	1	1	1	1
74630-12-9	1,5-Octadiene, 7-methyl-3-(1-methylethyl)-		1	1	1	1	1	1	1	1	1	1	1	1	1	1	1	1	1	1	1.37466e+07	6.25208e+07	1	1	1	1	1	1	1	1	1	1
96165-45-6	1,6,11-Dodecatriene, (Z)-		1	1	1	1	1	1	1	1	1	1	1	1	1	1	1	1	1	1	1	1.51295e+07	1	1	1	1	1	1	1	1	1	1
26955-13-5	1,6-Dimethyl-5-oxo-1,2,3,5-tetrahydroimidazo[1,2-a]pyrimidine		1	1	1	1	1	1	1	1	1	1	1	1	1	1	1	1	1	1	1	1	1	1	1	1	4.75426e+06	1	1	1	1	1
115-99-1	1,6-Octadien-3-ol, 3,7-dimethyl-, formate		1	1	1	1	1	1	1	1	1	1	1	1	1	1	4.99753e+07	1	1	1	1	1	1	1	1	1	1	1	1	1	1	1
10281-55-7	1,6-Octadiene, 3,7-dimethyl-, (S)-		1	1	1	1	2.08431e+07	1	1	1	1	1	1	1	1	1	1	1	1	1	1	1	1	1	1	1	1	1	1	1	2.46734e+07	1
14543-49-8	1,6-Octadiene, 8-methoxy-		1	1	1	1	1	1	1	1	1	1	1	1	1	1	1.12272e+07	1	1	1	1	1	1	1	1	1	1	1	1	1	1	1
645-10-3	1,7-Dimethyl-4-(1-methylethyl)cyclodecane		1	1	1	2.82367e+07	1	1	1	1	1	1	6.91679e+06	1	1	1	1	1	1	1.58202e+07	1	9.18929e+06	4.86324e+06	1	1	4.62555e+07	1	1	1	1	5991055	38635458
3491-26-7	1,7-Octadien-3-ol, acetate		1	1	1	1	1	1	1	1	1	1	1	1	1	1	1	1	1	1	1.0801e+07	1	1	1	1	1	1	1	1	1	1	1
1000195-91-1	1,9-Dioxacyclohexadeca-4,13-diene-2-10-dione, 7,8,15,16-tetramethyl-		1	1	1	1.87178e+07	1	1	1	1	1	1	1	1	1	1	1	1	1	1	1	1	1	1	1	1	1	1	1	1	1	1
83489-23-0	1,E-6,Z-10-Hexadecatriene		1	1	1	1	1	1	3.39967e+07	1	1	1	1	1	1	1	1	1	1	1	1	1	1	1	1	1	1	1	1	1	1	1
2323-36-6	1,N-Dimethyl-N-propargyl-2-phenylethylamine		1	1	1	1	1	1	1	1	1	1	1	1	1	1	1	1	1	1	1	1	1	1	1	1	1	2.88322e+06	1	1	1	1
57700-24-0	1-[1-(2-Fluorenyl)ethylidene]semicarbazide		1	1	1	1	1	1	1	1.01767e+08	1	1	1	1	1	1	1	1	1	1	1	1	1	1.27842e+08	1	1	1	1	1	1	1	1
15625-88-4	1-[1,2,4]Triazol-1-ylethanone		1	1	1	1	1	1	1	1	1	1	1	1	1	1	1	4577039	1	1	1.21344e+06	1	1	1	1	1	1	1	1	1	1	1
1000255-07-9	1-[2-(2-Thienylmethylamino)ethyl]aziridine		1	1	1	1	1	1	1	1	1	1	1	1	1	1	1	1	1	1	1	1	2528808	1	1	1	1	1	1	1	1	1
102907-88-0	1-[2,4-Bis(trimethylsiloxy)phenyl]-2-[(4-trimethylsiloxy)phenyl]propan-1-one		6.37702e+07	1	1	1	1	1	1	1	1	1	1	1	1	1	1	1	1	1	1	1	1	1	1	1	1	1	1	1	1	1
1000301-43-3	1-[4-(4-tert-Butyl-spirocyclohexyl)-11-oxa-3-aza-tricyclo[6.2.1.0(1,6)]undec-9-en-3-yl]-2,2,2-trifluoro-ethanone		1	1	1	1	1	1	1	1	1	1	1	1	1	1	1	1	1	8285791	1	1	1	1	1	1	1	1	1	1	1	1
59922-61-1	10(9H)-Acridineacetic acid, 9-oxo-, methyl ester		1	1	1	1	1	1	1	1	1	1	1	1	1	1	1	1	1	1	1	1	1	1	1	1	1	1	2.34148e+06	1	1	1
1000237-18-5	10,12,14-Nonacosatriynoic acid		1	4.10987e+07	1	1	1	1	1	1	1	1	1	1	1	1	1	1	1	1	1	1	1	1	1	1	1	1	1	1	2.62337e+07	1
37041-11-5	10H-Phenoxaphosphine, 2-chloro-8-fluoro-10-hydroxy-, 10-oxide		1	1	1	4956760	1	1	1	1	1	1	1	1	1	1	1	1	1	1	1	1	1	1	1	1	1	1	1	1	1	1
1679-53-4	10-Hydroxydecanoic acid		1	1	1	1	1	1	1	5.59673e+06	1	1	1	1	1	1	1	1	1	1	1	1	1	1	1	1	1	1	1	1	1	1
1000151-82-1	10-Undecen-1-al, 2-methyl-		1	1	1	1	1	1	1	1	1	3.77676e+07	1	1	1	1	1	1	1	1	1	1	1	1	1	1	1	1	1	1	1	1
56683-54-6	11-Hexadecen-1-ol, (Z)-		1.83587e+07	1	1	1	1	1	1	1	1	1	1	1	1	1	1	1	1	1	1	1	1	1	1	1	1	1	1	1	1	1
86426-73-5	11-Hexadecynal		1	1	1	1	1	1	1	1	1	1	1.32618e+07	1	1	1	1	1	1	1	1	1	1	1	1	1	1	1	1	1	1	1
1000308-85-4	12.beta.-Hydroxy-5.alpha.-pregnane, methoxyacetate (ester)		1	1	1	1	1	1	1	1	1	1	1	1	1	1	1	1	1	1	1	1	1	1	1	1	2.81679e+07	1	1	1	1	1
61834-68-2	16-Allopregnen-3.beta.,7.alpha.-diol-20-one		1	1	1	1	1	1	1	1	1	1	1	6.65207e+07	1	1	1	1	1	1	1	1	1	1	1	1	1	1	1	1	1	1
14884-07-2	16-Pregnen-3,20-dione		1	6.1632e+07	1	1	1	1	1	1	1	1	1	5.35104e+07	1	1	1	7.16369e+07	7.84258e+07	1	1	1	1	1	6.76396e+07	1	7.27657e+07	1	1	8.50016e+07	1	1
2381-45-5	17-.alpha.-Acetoxypregnenolone		1	26354528	106157458	7.37759e+07	130588276	45773023	30569592	105276944	7.87381e+06	89764894	150930912	179185440	2.0516e+07	63327539	1	118185408	185645088	135058548	1.32666e+08	8.78741e+07	1.87064e+08	1	1	4.73046e+06	203332796	1	8.91174e+07	1	1.38173e+08	136799292
1000368-38-7	17.alpha.-ethynylestradiol, 3-acetate		1	1	1	1	1	1	1	1	1	1	1	1	1	1	1	1	1	1	1	1	1	1	1	1	1	2.69365e+07	1	1	1	1
1000352-23-9	17.alpha.-Hydroxypregnenolone		1.73545e+08	1	1	5.66505e+07	4.76953e+07	1	1	1	1	1	6.79913e+07	1	1	5048532	303345736	1	1	1	1	1	1.25088e+08	1	1	1	1	1	1	1	1	1
834-97-9	1-Acetyl-4,6,8-trimethylazulene		2.83482e+06	1	1	1	1	1	1	1	1	1	1	2.54683e+06	1	1	1	1	1	1	1	1	1	1	1	1	1	1	1	4148131	1	1
13392-28-4	1-Adamantanemethylamine, .alpha.-methyl-		1	1	1	1	1	1	1	1	1	1	1	1	1	1	1	1	1	1	9.36257e+06	1	1	1	1	1	1	1	1	1	1	8.13882e+07
62104-33-0	1-Aminocyclopentane hydroxamic acid		1	1	1	1	1	1	1	1	1	1	1	1	1	1	1	1	1	1	1	1	1	1	1	1	1	1	1	1	1	5438554
1000375-50-8	1-Aminocyclopropanecarboxylic acid, N-dimethylaminomethylene-		1	1	1	1	1	1	1	1	1	1	1	1	1	1	1	1	1	1	1	1	1	1	1	3.53413e+06	1	1	1	1	1	1
1000302-51-8	1-Azabicyclo[2.2.2]octan-3-one oxime		1	1	1	1	1	1	1	1	1	1	1	1	1	1	1	1	1	1	1	1	1	1	1	1	1	1.63128e+06	1	1.4277e+06	1	1
285-76-7	1-Azabicyclo[3.1.0]hexane		1	1	1	1	1	1	1	1	1	1	2.95488e+07	1	1	1	1	1	1	1	1	1	1	1	1	1	1	1	1	1	1	1
1000334-31-3	1-benzylindole		1	1	1	1	1	1	1	1	1	1	1	1	1	1	1	1	1	1	1	1	1	1	1	1	1	1	1	6681642	1	1
431-35-6	1-Bromo-3,3,3-trifluoroacetone		1	1	1	4.18914e+06	1	1	1	1	1	1	1	1	1	2.77897e+06	1	1	1	1	1	1	5516124	1	1	1	1	1	1	1	1	1
624-95-3	1-Butanol, 3,3-dimethyl-		1	1	1	1	1	1	1	1	1	1	1	1	1	1	1	1	1	1	1	1	1	1	1	1	1	1	2.17029e+06	1	1	1
1462-27-7	1-Butanone, 1-cyclohexyl-		1	1	1	1	1	1	1	1	1	1	1	1	1	1	1	1	1	1	1	1	1	1	1	1	1	5.1013e+06	1	1	1	1
2696-32-4	1-Buten-3-yne,4-trimethylsilyl		1	1	1	1	1	1	1	1	1	1	1	2.26782e+07	1	1	1	1	1	1	1	1	1	1	1	1	1	1	1	1	1	1
18526-72-2	1-Butene, 3-methyl-3-(1-ethoxyethoxy)		1	1	1	1	1	1	1	1	1	1	1	1	6.33235e+06	1	1	1	1	1	1	1	1	1	1	1	1	1	1	1	1	1
6086-22-2	1-Butyl-1H-1,2,4-triazole		1	1	1	1	1	1	1	1	1	1	1	1	1	1	1	1	1	1	1	1.30352e+07	1	1	1	1	1	1	1	1	1	1
7740-69-4	1-Butyne, 3-ethoxy-3-methyl-		1	1	1	1	1	1	1	1	1	1	1	1	1	1	1	1	1	1	1	1	1	1	1	1	5.6111e+06	3993534	1.07068e+06	1	1	1
53907-64-5	1-Butyne, 3-methyl-3-propoxy-		1	1	1	1	1	1	1	1	1	1	1	1	1	1	1	1	3579079	1	1	1	1	1	1	1	1	1	1	1	1	1
51756-29-7	1-Cyclohexanone, 3-butyl-3-methyl-		1	1	1	1	1	1	1	1	1	1	1	1	1	1	1	1	1	1	1	1	1	1	1	1	1	4.46415e+06	1	1	1	1
114614-83-4	1-Cyclohexylheptene		1	1	1	1	1	1	1	1	1	1	1	1.60221e+07	1	1	1	1	1	1	1	1	1	1	1	1	1	1	1	1	1	1
1000163-39-0	1-Cyclooctene, 3-bromo-		1	1	1	1	1	1	1	1	1	1	1	1	1	1	1	1	1	1	1	1	1	1	1	1	1	6.39134e+06	1	1	1	1
1000164-70-4	1-Cyclopenten-3-one, 1-(ethoxycarbonyloxy)-		1	1	1	1	1	1	1	1	1	1	1	1	1	1	1	1	1	1	1	1.93188e+07	1	1	1	1	1	1	1	1	1	1
22734-04-9	1-Cyclopentylacetonitrile		1	1	1	1	1	1	1	1	1	1	1	1	1	1	1	1	1	1	1	1	1	1	1	1	1	1	4086403	1	1	1
1000364-11-9	1-Cyclopentylethanol, trifluoroacetate		1	1	1	1	1	1	1	1	1	1	1	1	1	1	1	1	1	5.68033e+07	1	1	1	1	1	1	1	1	1	1	1	1
56606-79-2	1-Decen-3-one		1	1	1	1	1	1	1	1	1	1	1	1	1	1	8.39231e+06	1	1	1	1	1	1	1	1	1	1	1	1	1	1	1
27907-00-2	1-Decyn-4-ol		4937783	1	1	1	1	1	1	1	1	1	1	1	1	1	1	1	1	1	1	1	1	1	1	1	1	1	1	1	1	1
37873-27-1	1-Ethoxy-2,2,3,3,-tetramethylaziridine		1	1	1	1	1	1	1	1	1	1	1	1	1	1	1	1	1	1	1	1	1	1	1	1	1	1	1.91821e+07	1	1	1
1000282-46-4	1-Ethyl-1-(3-tridecyloxy)-1-silacyclopentane		1	1	1	1	1	1	1	1	1	1	1	1	1	1	1	1	1	1	1.51451e+07	1	1	1	1	1	1	1	1	1	1	1
232270-69-8	1-Ethyl-1-isopentyloxy-1-silacyclohexane		1	1	1	1	1	1	1	1	1	1	1	1	1	1	1	1	1	1	2.09983e+07	1	1	1	1	1	1	1	1	1	1	1
69340-66-5	1-Ethyl-2,2,4a,7,7-pentamethyl-1,2,3,4,4a,5,6,7-octahydro[1,8]naphthyridine		1	1	1	1	1	1	1	1	1	1	1	1.66589e+08	1	1	1	1	1	1	1	1	1	1	1	1	1	1	1	1	1	1
97797-57-4	1-Ethyl-5-methylcyclopentene		1	1	1	1	1	1	1	1	1	1	1.81489e+06	1	1	1	1	1	1	1	1	1	1	1	1	1	1	1	4989723	1	1	1
2146-38-5	1-Ethylcyclopentene		1	1	1	2.56666e+07	1	1	1	1	1	1	1	1	1	1	1	1	1	1	1	1	1	1	1	1	1	1	1	1	1	1
1000144-10-1	1-Formyl-2,2,6-trimethyl-3-cis-(3-methylbut-2-enyl)-5-cyclohexene		1	1	1	1	1	1	1	1	1	1	1	1	1	1	1	1	1	1	1	1	1	1	1	1	1	1	1	1	1	4220369
356-86-5	1H,1H-Pentafluoropropyl acrylate		1	1	1	1	1	1	1	1.8459e+07	1	1	1	1	1	1	1	1	1	1	1	1	1	1	1	1	1	1	1	1	1	1
16681-68-8	1H-1,2,3-Triazole-4-carboxaldehyde		1	1	1	1	1	1	1	1	1	1	1	1	1	1	1	1	1	2.30016e+06	1	1	1	1	1	1	1	1	1	1	1	1
15795-39-8	1H-1,2,4-Triazol-5-amine, 1-methyl-		1	1	1	1	1	1	1	1	1	1	1	1	1	1	1	1	1	1	1.8555e+06	1	1	1	1	1	1	1	1	1	1	1
2764-83-2	1H-1,2,4-Triazole, 1-vinyl-		1	1	1	1	1	1	1	1	1	1	1	1	6818158	1	1	3.63105e+06	1	1	1	1	1	1	1	1	1	1	1	1	1	1
40515-29-5	1H-1,2,4-Triazole, 3-(2-methylpropyl)-		1	1	1	1	1	1	1	1	1	1	1	1	2.64136e+06	1	1	2738819	3.49738e+06	1	1	1	1	1	1	1	1	1	1	1	4.99047e+06	1
7411-16-7	1H-1,2,4-Triazole, 3-ethyl-		1	1	1	1	1	1	1	1	1	1	1	1	1	1	1	1	1	1	1	1	4.01906e+06	1	1	1	1	1	1	1	1	1
1924835	1H-1,2,4-Triazole, 3-methyl-		1	1	1	1	1	1	1	1	1	1	1	1	1	1	1	1	1	1	1	1	1	1	1	1	1	1	1.28671e+08	1	1	1
5851-48-9	1H-Benzimidazole, 2-hexyl-		1	1	1	1	1	1	1	1	1	1	1	1	1	1	1	1	1	1	1	2608751	1	1	1	1	1	1	1	1	1	1
13744-15-5	1H-Cyclopenta[1,3]cyclopropa[1,2]benzene, octahydro-7-methyl-3-methylene-4-(1-methylethyl)-, [3aS-(3a.alpha.,3b.beta.,4.beta.,7.alpha.,7aS*)]-		1	1	1	1	1	1	1	1	1	1	1	1	1	1	1	1	1	1	1.70457e+07	1	1	1	1	1	1	1	1	1	1	1
77508-64-6	1H-Cyclopropa[3,4]benz[1,2-e]azulene-5,7b,9,9a-tetrol, 1a,1b,4,4a,5,7a,8,9-octahydro-3-(hydroxymethyl)-1,1,6,8-tetramethyl-, 5,9,9a-triacetate, [1aR-(1a.alpha.,1b.beta.,4a.beta.,5.beta.,7a.alpha.,7b.alpha.,8.alpha.,9.beta.,9a.alpha.)]-		1	1	1	1	1	1	1	1	1	1	1	1	1	1	1	1	5.35589e+07	1	1	1	1	1	1	1	1	1	1	1	1	1
928-39-2	1-Heptyn-6-one		1	1	1	1	1	1	1	1	1	1	1	6.45873e+06	1	1	1	1	1	1	1	1	1	1	1	1	1	1	1	1	1	1
36653-82-4	1-Hexadecanol		1	2.07279e+07	1	1	1	1	1	1	1	1	1	1	1	1	1	1	1	1	1	1	1	1	1	1	1	1	1	1	1	1
29171-23-1	1-Hexadecyn-3-ol, 3,7,11,15-tetramethyl-		1	1	1	1	1	1	1	1	1	1	1	1	1	1	1	1	1	1	1	1	1	1	1	1	1	1	2.81235e+07	1	1	1
1767-46-0	1-Hexanol, 4-methyl-, (S)-		1	1	1	1	1	1	1	1	1	1	1	1	1	1	1	1	4.05559e+06	1	1	1	1	1	1	1	1	1	1	1	1	1
25552-17-4	1-Hexanone, 5-methyl-1-phenyl-		1	1	1	1	1	1	1	1	1	1	1	1	1	1	1	1	1	1	1	1.81895e+06	1	1	1	1	1	1	1	1	1	1
3404-77-1	1-Hexene, 3,3-dimethyl-		1	1	1	1	1	1	1	1	1	1	1	1	1	1	1	1	1	1	1	1.0699e+07	1	1	1	1	1	1	1	2.26609e+06	1	1
3404-61-3	1-Hexene, 3-methyl-		1	1	1	1	1	1	1	1	1	1	1	1	1	1	1	1	1	1	1	2.77438e+06	1	1	1	1	1	1	1	1	1	1
1000194-52-4	1-Hexene, 3-methyl-6-phenyl-4-(1-phenylethoxy)-		1	1	1	1	1	1	1	1	1	1	1	1	1	1	1	996005	1	1	2.57694e+06	1	1	1	1	1	1	1	1	1	1	1
1000190-48-6	1-Hexene, 6-phenyl-4-(1-phenylethoxy)-		1	1	1	1	1	1	1	1	1	1	1	1	1	1	1	1	1	1	2.85179e+06	1	1	1	5.57248e+06	1	1	1	1	1	1	1
52204-69-0	1-Hexene-3,5-dione		1	1	1	1	1	1	1	1	1	1	1	1	1	1	1	1	1	1	2.33135e+06	1	1	1	1	1	1	1	1	1.10979e+06	1	1
118252-04-3	1-Hexyl-2-nitrocyclohexane		1	1	1	1.4004e+07	1	1	1	1	1	1	1	1	1	1	1	1	1	1	1	1	1	1	1	1	1	1	1	1	1	4804473
107-54-0	1-Hexyn-3-ol, 3,5-dimethyl-		1	1	1	1	1	1	1	1	1	1	1	1.98468e+06	1	1	1	1	1	1	1	1	1	1	1	1	1	1	1	1	1	1
54244-91-6	1-Hexyne, 3-ethoxy-3,4-dimethyl-		1.64671e+07	1	1	1	1	1	3.26286e+06	1	1	1	1	1	1	1	4406326	1	1	1	9751455	1	1	1	1	1	2.36265e+06	7.67255e+06	5.16358e+06	1	1	1
273-21-2	1H-Imidazo[4,5-b]pyridine		1	1	1	1	1	1	1	1	1	1	3.41536e+06	2038514	1	1	1	1	1	1	1	4611960	1	1	1	1	1	1	1	1	1	1
616-47-7	1H-Imidazole, 1-methyl-		1	1	1	1	1	1	1193953	1	1	1	1	1	1	1	1	1	1	1	1	1	1	1	1	1	1	1	1	1	1	1
1072-62-4	1H-Imidazole, 2-ethyl-		1	1	1	1	1	1	1	1	1.17267e+07	1	1	1	1	1	1	1	1	1	1	1	1	1	1	1	1	1	1	1	1	1
931-35-1	1H-Imidazole, 2-ethyl-4,5-dihydro-4-methyl-		1	1	1	1	1	1	1	1	1	1	1	1	1	1	1	1.18259e+07	1	1	1	1	1	1	1	1	1	1	1	1	1	1
40029-86-5	1H-Imidazole, 4,5-dihydro-2-(1-methylethyl)-		1	1	1	1	1	1	1	1	1	1	1	1	1	1.42352e+06	1	1	1	1	1	1	1	1	1	1	1	1	1	1	1	1
501-75-7	1H-Imidazole-4-ethanamine, 1-methyl-		1	1	1	1	1	1	1	1	1	1	2.73411e+06	1	1	1	1	1	1	1	1	1	1	1	1	1	1	1	1	1	1	1
1625974	1H-Inden-1-ol, 2,3-dihydro-		1	1	1	1	1	1	1	1	1	4302062	1	1	1	1	1	1	1	1	3.23549e+07	1	1	1	1	1	1	1	8.25901e+06	1	1	1
55334-29-7	1H-Indene, 1-hexadecyl-2,3-dihydro-		1	1	1	1	1	1	1	1	1	1	1	1	1	1	5738678	1	1	1	1	1	1	1	1	1	1	1	1	1	1	1
17059-48-2	1H-Indene, 2,3-dihydro-1,6-dimethyl-		1	1	1	1	1	1	1	1	1	1	1	2.45531e+06	1	1	1	1	1	1.54845e+06	1	1	1	1	1	1	1	1	1	1	1	1
874-35-1	1H-Indene, 2,3-dihydro-5-methyl-		1	1	1	1	1	1	1	1	1	1	1	3.47456e+07	1	1	1	1	1	1	1	1	1	1	1	1	1	1	1	1	1	1
4551-51-3	1H-Indene, octahydro-, cis-		1	1	1	1	1	1	1	1	1	1	3.72205e+07	1	1	1	1	1	1	1	1	1	1	1	1	1	1	1	1	1	1	1
19727-83-4	1H-Indole, 2,3-dihydro-6-nitro-		1	1	1	1	1	1	1	1	1	1	1	1	1	1	1	1	1	1	3582582	1	1	1.86681e+06	1	1	1	1	1	1	1	1
5920-29-6	1H-Pyrazole, 3-ethyl-4,5-dihydro-		1	1	1	1	1	1	1	1	1	1	1	1.31201e+07	1	1	1	1	1	1	1	1	1	1	1	1	1	1	1	1	1	1
3975-85-7	1H-Pyrazole, 4,5-dihydro-3,5,5-trimethyl-		1	1	1	1	1	1	1	1	1	1	1	1	1	1	1	1	1	1	1	1	1.96422e+06	1	1	1	1	1	1	1	1	1
4320-85-8	1H-Pyrazole, 4,5-dihydro-5,5-dimethyl-		1	1	1	1	1	1	1	1	1	1	1	1	1	1	1	1	3.63027e+06	1	1	1	1	1	1	1	1	1	1	1	1	1
106251-09-6	1H-Pyrazole, 4,5-dihydro-5,5-dimethyl-4-isopropylidene-		1	1	1	1	1	1	1	1	1	1	1	1	1	1	1	1	1	1.27016e+07	1	1	1	1	1	1	1	1	1	1	1	1
21981-22-6	1H-Pyrazole, 5-ethyl-4,5-dihydro-3,5-dimethyl-		1	1	1	1	1	1	1	1	1	1	1.99937e+06	1	1	1	4.28135e+06	1	4.4527e+06	1	1	1	1	1	1	1	1	1	1	1	1	1
1000316-44-9	1H-Pyrazole-4-carboxylic acid		1	1	1	1	1	1	1	1	1	1	1	1	1	1	1	1	1	1	1	1	2.46763e+07	1	1	1	1	1	1	1	1	1
4290-21-5	1H-Pyrido(4,3-b)indole, 2,3,4,5-tetrahydro-1,1,3,3-tetramethyl-		1	1	1	1	1	1	1	1	1	1	1	1	1	1	1	1	1	1	1	1	1	1	1	1	1	1	1	2.03941e+06	1	1
1438-94-4	1H-Pyrrole, 1-(2-furanylmethyl)-		1	1.04686e+07	1	1	1	1	1	1	1	1	1	1	1	1	1	2.12641e+07	1	1	1	1	1	1	1	1	1	1	1	1	1	1
10552-94-0	1H-Pyrrole, 2,5-dihydro-1-nitroso-		1	1	1	1	1	1	1	1	1	1	1	1	1	1	1	1	1	2.75292e+07	1	1	1	1	1	1	1	1	1	1	1	1
32682-61-4	1H-Pyrrolo[2,3-c]pyridine-3-propanoic acid, 5(4H)-oxo-6,7-dihydro-, methyl ester		7176675	1	1	1	1	1	1	1	1	1	1	1	1	1	1	1	1	1	1	1	1	1	1	1	1	1	1	1	1	1
4418-61-5	1H-Tetrazol-5-amine		1	1	1	1	1	1	1	1	1	1	1	1	1	1	1	2.24772e+06	1	1	1	1	1	1	1	1	1	1	1	1	1	1
288-94-8	1H-Tetrazole		1	1	1	1	1	1	1	1	1	1	5.8066e+06	1	1	1	1	1	1	1	1	1	1	1	1	1	1	1	1	1	1	1
16681-77-9	1H-Tetrazole, 1-methyl-		1	1	1	1	1	1	1	1	1	1	1	2.01108e+06	1	1	1	1	1	1	1	1	1	1	1	1	1	1	1	1	1	1
1000222-86-8	1-Hydroxy,1-phenyl-2-propanone		1	1	1	1	1	1	1	1	1	1	1	1	1	1.91008e+06	1	1	1	1	1	1	1	1	1	1	1	1	1	1	1	1
27033-63-2	1-Methoxy-2,2,3,3-tetramethylaziridine		1	1	1	1	1	1	1	1	1	1	1	1	1	1	1	1	1	1	1.86704e+07	1	1	1	1	1	1	1	1	1	1	1
1000245-79-4	1-Methyl-1-(6-ethyl-3-octyloxy)-1-silacyclohexane		1	1	1	1	1	1	1	1	1	1	1	1	1	1	1	1	1	1	1	1	1	1	1	1	1	1	1	1	1	2.8952e+07
6086-21-1	1-Methyl-1H-1,2,4-triazole		1	1	1	1	1	2.36427e+07	1	1	1	1	1	1	1	1	1	1	1	1	1	1	1	1	1	1	1	1	1	1	1	3.78361e+06
64666-42-8	1-methyl-1-indanol		1	1	1	1	1	1	1	1	1	1	1	1	1	1	1	1	1	3.40007e+06	1	1	1	1	1	1	1	1	1	1	1	1
1000379-01-7	1-methylamino-1-(3,4-methylenedioxyphenyl)propane		1	1	1	1	1	1	1.68203e+07	1	1	1	1	1	1	1	1	1	1	1	1	1	1	1	1	1	1	1	1	1	1	1
10267-15-9	1-Naphthalenecarboxylic acid, 5-[2-(3-furanyl)ethyl]decahydro-1,4a-dimethyl-6-methylene-, methyl ester, [1R-(1.alpha.,4a.beta.,5.beta.,8a.alpha.)]-		1	1	1	1	1	1	1	1	1	1	1	1	1	1	1	1	1	5.96793e+07	1	1	1	1	1	1	1	1	1	1	1	1
1000325-54-4	1-Naphthoic acid, 2,2,2-trifluoroethyl ester		1	1	1	1	1	1	1	1	1	1	1	1	1	1	1	1	1	1	1	1	1	1	1	1	1	1.36674e+06	1.25009e+06	1	1	5072175
40780-54-9	1-n-Butoxy-2,2,3,3-tetramethylaziridine		1	1	1	1	1	1	1	1	1	1	1	1	1	1	1	1	1	1	1.81649e+07	1	1	1	1	1	1	1	1	1	1	1
18435-45-5	1-Nonadecene		1	1	1	1	1	1	1	1	1	1	1	1	1	1	1	1	1	1	1	1	1	1	1.32337e+07	1	1	1	1	1	1	1
51756-19-5	1-Nonen-3-one, 2-methyl-		1	1	1	1	1	1	1	1	1	1	1	1	1	1	1	1	1	8.24942e+06	1	1	1	1	1	1	1	1	1	1	1	1
1000164-23-5	1-Nonen-4-ol, 3,4-dimethyl-		1	1	1	1	1	1	1	1	1	1	1	1	1	1	1	1	2.31871e+06	1	1	1	1	1	1	1	1	1	1	1	1	1
1000371-47-7	1-Nonylcycloheptane		1	1	1	1	1	1	1	1	1	1	1	1	1	1	1	1	1	1	2.49961e+07	1	1	1	1	1	1	1	1	1	1	1
567104	1-Nonyne		1	1	1	1	1	2.34919e+07	1	1	1	1	1	1	1	1	1	1	1	1	1	1	1	1	1	1	1	1	1	1	1	1
91057-08-8	1-Norbornanemethanol, acetate		1	1	1	1	1	1	1	1	9.33136e+06	1	1	1	1	1	1	1	1	1	1	1	1	1	1	1	1	1	1	1	1	1
68680-98-8	1-Octanol, 3,7-dimethyl-, (S)-		1	1	1	1	1	1	1	1	1	1	1	1	1	1	1	1	1	1	1	1	1	1	1	8.46414e+06	1	1	1	1	1	1
36400-98-3	1-Octanol, 5,7,7-trimethyl-2-(1,3,3-trimethylbutyl)-		1	1	1	1	1	1	1	1	1	1	1	1	1	1	1	1.86742e+06	1	1	1	1	1	1	1	1	1	1	1	1	1	1
150666-71-0	1-Octen-4-ol acetate		1	1	1	1	1	1	1	1	1	1	1	1	1	1	1	1	1	1	1	1	1	1	1	1	1	1	1	1	1	1982038
13151-10-5	1-Octene, 6-methyl-		1	1	1	1	1	1	1	1	1	1	1	1	1	1	1	1	1	1	1	1	1	1	1	8.49543e+06	1	1	1	1	1	1
106-67-2	1-Pentanol, 2-ethyl-4-methyl-		1	1	1	1	1	1	1	1	1	1	1	1	1	1	1	1	3.84863e+06	1	1	1	1	1	1	1	1	1	1	1	1	1
1671-77-8	1-Pentanone, 1-(4-methylphenyl)-		1	1	1	2.25349e+07	1	1	1	1	1	3.32008e+06	1	9.96659e+06	1	1	1	1	1	1	1	1	1	2.43557e+06	1	1	1	1	1	1	1	1
29336-29-6	1-Penten-1-one, 2-methyl-		1	1	1	1	1	1	1	1	1	1	1	1	1	1	1	1	1	1	1	1	1	1	1	1	1	1	1	1	1	7758891
68854	1-Penten-3-ol, 2-methyl-		1	1	1	1.93502e+06	1	1	1	1	1	1	1	1	1	1	1	1	1	1	1	1	1	1	1	1	1	1	1	1	1	1
28832-46-4	1-Penten-3-ol, 3-ethyl-2-methyl-		1	1	1	1	1	1	1	1	1	1	1	1	1	1	2.12927e+06	1	1	1	1	1	1	1	1	1	1	1	1	1	1	1
1629-58-9	1-Penten-3-one		1	1	1	1	1	1	1	1	1	1	1	1	1	1	3.50566e+06	1	1	1	1	1	1	1	1	1	1	1	1	1	1	1
1606-47-9	1-Penten-3-one, 4-methyl-		1	1	1	1	1	1	1	1	1	1	1	7.44796e+06	1	1	1	1	1	1	1	1	1	1	1	1	1	1	1	1	1	1
646-05-9	1-Penten-3-yne		1	1	1	1	1	1	1	1	1	1	2.33922e+06	1	1	1	1	1	1	1	1	1	1	1	1	1	1	1	1	1	1	1
560-23-6	1-Pentene, 2,3,3-trimethyl-		1	1	1	1	1	1	1	1	1	1	1	8.39234e+06	1	1	1	1	1	1.15428e+07	1	1	1	1	1	1	1	1	1	1	1	1
1482-15-1	1-Pentyn-3-ol, 3,4-dimethyl-		1	1	1	1	1	1	1	1	1	1	1	1	1	1	1	1	1	4513608	1	1	1	1	1	1	1	1	1	1	1	1
77-75-8	1-Pentyn-3-ol, 3-methyl-		1	1	5677442	1	1	1	1	1	1	1	1	1	1	1	1	1	1	1	1	1	1	1	1.36388e+07	1	1	1	1	1	1	1
7154-75-8	1-Pentyne, 4-methyl-		1	1	1	1	1	1	1	1	1	1	1	1	1	1	1	1	1	1	2.96714e+06	1	1	1	1	1	1	1	2.43494e+07	1	1	1
18274-55-0	1-Phenazinol, 5,10-dioxide		1	1	1	4.59667e+07	86653896	1	1	1	1	1	1	8.4531e+07	5.03469e+07	1	1	7.14954e+07	1	83793687	6.57786e+07	1	7.5499e+07	124803608	1	1	2.76278e+07	6.99106e+07	1.49136e+07	5.96103e+07	1	1
1000144-83-9	1-Phenyl-2-(4-methylphenyl)-diazene 1-oxide		1	1	1	1	1	1	1	1	1	1	1	1	1	1	1	1	1	1	1	1	1	1	1	4.61947e+07	1	1	1	1	1	1
78129-68-7	1-Phospha-1-butyne, 3,3-dimethyl-		1	1	1	1	1	1	1	1	1	1	1	1	1	1	1	1	1	1	1	1	2.04968e+06	1	1	1	1	1	1	1	1	1
2213-43-6	1-Piperidinamine		5.19195e+06	1	1	1	5690091	1	1	1	1.4752e+07	31896636	1	1.78517e+07	1	1.46577e+07	1	6.60549e+06	1	1.61519e+07	1	1	1	7.32871e+06	1.48829e+07	5551835	1	1	1	1.35342e+07	1	1.55344e+07
27578-60-5	1-Piperidineethanamine		1	1	1	1	1	1	1	1	1	1	1	1	1	1	1.026e+07	1	1	1	1	1	1	1	1	1	1	1	1	1	1	1
109-54-6	1-Propanamine, 3-chloro-N,N-dimethyl-		1	1	1	1	1	1	1.32086e+06	1	1	1	1	1	1	1	1	1	1	1	1	1	1	1	1	1	1	1	1	1	1	1
41051-80-3	1-Propanamine, N,N-diethyl-3-(trimethoxysilyl)-		1	1	1	1	1	1	1	1	1	1	1	1	1	1	1	1	1	2.11367e+06	1	1	1	1	1	1	1	1	1	1	1	1
41892-32-4	1-Propanesulfinic acid, methyl ester		1	1	1	1	1	1	1	1	1	1	1	1	1	1	1	1	2.60321e+06	1	1	1	1	1	1	1	1	1	1	1	1	1
926-42-1	1-Propanol, 2,2-dimethyl-, nitrate		1	1	1	1	1	1	1	1	1	1	1	1	1	2.55174e+06	1	1	1	1	1	1	1	1	1	1	1	1	1	1	1	1
4339-94-0	1-Propanol, 3-(dimethylamino)-, acetate		1	1	1	1	1	1	1	1	1	1	1	1	1	1	1	7078713	1	1	1	1	1	1	1	1	1	1	1	1	1	1
1655-03-4	1-Propanone, 1-(1-cyclohexen-1-yl)-		1	1	1	1	1	1	1	1	1	1	1	9.26024e+06	1	1	1	1	1	1	5.19989e+06	1152489	1	1	1	1	1	1	1	1	1	1
6704-19-4	1-Propanone, 1-cyclopropyl-		1	1	1	1	1	1	1	1	1	1	1	1	1	1	1	1	1	1	1	1	1	1	1	1	1	1	1	1	1	9.10055e+06
93-55-0	1-Propanone, 1-phenyl-		1	1	1	1	1	1	1	1	1	1	1	1	1	1	1	1	1	1	4.15698e+06	1	2.59411e+06	1	1	1	1	1	1	1	1	1
499-12-7	1-Propene-1,2,3-tricarboxylic acid		1	1	1	1	1	1	1	1	1	1	1	1	1	1	1	1	1	2.31958e+06	1	1	1	1	1	1	1	1	1	1	1	1
1000367-10-6	1-Propoxypropan-2-yl 2-methylbut-2-enoate		1	1	1	1	1	3.48832e+06	1	1	1	1	1	1	1	1	1	1	1	1	1	1	1	1	1.96142e+06	1	1	1	1	1	1	1
106-96-7	1-Propyne, 3-bromo-		1	1	1	2.68141e+06	1	1	1	1	1	1	1	1	1	1	1	1	1	1	1	1	1	1	1	1	1	1	1	1	1	1
1000318-86-0	1-Pyrazineethanol, 4-(2-fluorophenyl)hexahydro-.alpha.-[(5-phenyl-1H-1,2,3,4-tetrazol-1-yl)methyl]-		1	1633073	1	1	1	1	1	1	1	1	1	1	1	1	1	1	1	1	1	1	1	1	1	1	1	1	1	1	1	1
951905-06-9	1-Pyridineacetonitrile, 2-ethylhexahydro-		1	1	1	1	1	1	1	1	1	1	1	1	1	1	1	1	1	1.56372e+07	1	1	1	1	1	1	1	1	1	1	1	1
1000337-71-5	1-Pyridineethanamine, .beta.-(2-furanyl)hexahydro-		1	1	1	1	4792835	1	1	1	1	1	3.23198e+06	1	1	1	1	1	1	2.52003e+07	1	1	1	1	1	1	4.11546e+06	1	1	1	1	1
29134-29-0	1-Pyrrolidinylacetonitrile		1	1	1	1	1	1	1	1	1	1	1	1	1	1	2083661	1	1	1	1	1	1	1	1	1	1	1	1	1	1	1
1000144-07-3	1R,2c,3t,4t-Tetramethyl-cyclohexane		1	1	1	1	1	1	1	1	1	1	1	2.18535e+06	1	1	1	1	1	1	1	1	1	1	1	1	1	1	1	1	1	1
765-10-6	1-Tetradecyne		1	1	1	1	1	1	1	1	1	1	1	1	1	1	1	1	1	1	1.83328e+07	1	1	1	1	1	1	1	1	1	1	1
155089-96-6	1-Trifluoroacetoxy-2-methylpentane		1	1	1	1	1	1	1	1	1	1	1	1	1	1	1	1	1	1	1	1	1	1	1	1	2.3346e+06	1	1	1	1	1
136935-50-7	1-Trimethylsilyl-3-(dimethyl-n-pentylsilyl)propene		1	1	5.62429e+06	1	1	1	1	1	1	1	1	1	1	1	1	1	1	1	1	1	1	1	1	1	1	1	1	1	1	1
1000373-52-1	2-((2-(2-Methoxyethoxy)ethoxy)carbonyl)benzoic acid		1	1	1	1	1	1	1	1	1	1	1	1	1	2642248	1	1	1	1	1	1	1	1	1	1	1	1	1	1	6.90765e+06	9.75023e+06
1000373-53-5	2-((2-Chloroethoxy)carbonyl)benzoic acid		7.08382e+06	5.81063e+06	6189117	1	8.30394e+06	9749406	1.01334e+07	1.62665e+07	6.16035e+06	8.00168e+06	16421602	1.674e+07	9564997	5.33447e+06	8.67812e+06	18956186	1.49434e+07	17748741	14848162	16085349	21329302	6.01935e+06	1.92843e+07	22439742	14118174	11811946	12480007	1.33176e+07	6197404	1.34835e+07
1000191-03-0	2-(1,4,4-Trimethylcyclohex-2-enyl)[1,3]dithiane		1	1	1	1	1	1	1	1	1	1	1	2.3437e+07	1	1	1	1	1	1	1	1	1	1	1	1	1	1	1	1	1	1
55022-35-0	2-(1-Benzyl-1,4-dihydropyridin-4-yliden)-1,3-dioxoindan		1	1	1	1	1	1	1	1	1	1	1	1	1	1	1	1	1	1	1	1	1	1	1	1	1	1	1	6.50604e+06	1	1
3399-73-3	2-(1-Cyclohexenyl)ethylamine		1	1	1	2.74688e+07	1	1	1	1	1	1	1	1	1	1	1	1	1	1	1	1	1	1	1	1	1	1	1	1	1	1
142-08-5	2(1H)-Pyridinone		1	1	1	1	1	1	4.41755e+06	1	1	1	1	5.51139e+07	1	1	1	1	1	1	1	4.60314e+07	1	4.52427e+07	1	1	1	1	1	1	1	1
24617-00-3	2(1H)-Pyridinone, 1-[2-deoxy-3,5-bis-O-(4-methylbenzoyl)-.beta.-D-erythro-pentofuranosyl]-		1	1	1	1	1	1	1	7.69871e+06	1	1	1	1	1	1	1	1	1	1	1	1	1	1	1	1	1	1	1	1	1	1
16867-04-2	2(1H)-Pyridinone, 3-hydroxy-		1	1	1	1	1	1	1	1	1	1	1	1	1	1	1	1	6942779	1	1	1	1	1	1	1	1	1	1	1	1	1
1000191-71-1	2-(1-Hydroxy-1-methylethyl)cyclohexanol		1	1	1	1	1	1	1	1	1	1	1	1	1	1	1	1	1	1	1	1	1	1	1	1	1	2.90581e+07	1	1	1	1
72347-38-7	2-(1-Methylcyclohexyloxy)-tetrahydropyran		1	1	1	1	1	1	1	4.65452e+06	1	1	1	1	1	1	1	1	1	1	1	1	1	1	1	1	1	1	1	1	1	1
18742-02-4	2-(2-Bromoethyl)-1,3-dioxolane		1	1	1	1	1	1	1	1	1	1	1	1	1	1	1	1	1	1	1.20415e+06	1	1	1	1	6.22455e+06	1	1	1	1	1	1
70765-59-2	2-(2-Propenyl)pentafluorocyclotriphosphazene		1	1	1	1	1	1	1	1	1	1	5.45518e+07	1	1	1	1	1	1	1	1	1	1	1	1	1	1	1	1	1	1	1
1000300-65-1	2-(3,4-Dimethoxy-phenyl)-3-(2-piperidin-1-yl-ethyl)-thiazolidin-4-one		1	1	1	1.13225e+07	1	1	1	1	1	1	1	1	1	1	1	1	1	1	1	1	1	1	1	1	1	1	1	1	1	1
1000191-29-9	2-(3,7-Dimethyl-octa-2,6-dienylideneamino)-4,8-dimethylnona-3,7-dienenitrile		1	1	1	1	1	1	1	1	1	1	1	1	1	1	1	1	1	1	1	1	1	1	1	1	1	1.32731e+07	1	1	1	1
591-12-8	2(3H)-Furanone, 5-methyl-		1	1	1	1	1	1	1	1	1	1	1	1	1	1	1	1	1	1	1	1	1	1	1	1	1	1	2.2308e+06	1	1	1
51849-71-9	2(3H)-Furanone, dihydro-3-pentyl-		1	1	1	1	1	1	1	1	1	1	1	1	1	1	1	1	1	1	1	1	1	1	1	7.54813e+06	1	1	1	1	1	1
1000365-94-0	2-(3-methyl-2-cyclopenten-1-yl)-2-methylpropionaldehyde		1.00846e+07	1	1	1	1	1	1	1	1	1	1	1	1	1	1	1	1	1	6.18232e+06	1	1	1	1	1	1	2.88273e+07	1	1	2847635	1
81879-92-7	2-(3-Methylbutyl)-5-phenylpyridine		1	1	1	1	1	1	1	1	1	1	1	1	1	1	1	1.05928e+06	1	1	1	1	1	1	1	1	1	1	1	1	1	1
1000193-12-3	2-(3-Methyl-undec-3-enyl)-[1,3]dioxolane		1	1	1	1	1	1	1	1	1	1	1	4.36719e+07	1	1	1	1	1	1	1	1	1	1	1	1	1	1	1	1	1	1
1000305-27-1	2-(4-Methoxyphenyl)benzoic acid		1	1	3.23289e+07	1	1	1	1	101615804	4.23613e+07	2.23988e+07	1.41205e+07	1	3.31232e+07	3.69188e+07	6.54904e+07	2.98891e+07	106517140	1	2.9934e+07	1	5.13898e+07	1	127736036	1	6.55133e+07	1	1	6.42869e+07	5.54954e+07	1
1000189-16-4	2-(7-Hydroxymethyl-3,11-dimethyl-dodeca-2,6,10-trienyl)-[1,4]benzoquinone		1	1	1	1	1	1	1	1	1	1	1	1	1	1	1	1	1	1	5.05989e+07	1	1	1	1	1	1	1	1	1	1	1
343270-50-8	2-(Butyliden-2-one)tetrahydrofuran		1	1	1	1	1	1	1	1	1	1	1	1	1	1	1	2.1158e+06	1	1	1	1	1	1	1	1	1	1	1	1	1	1
405455	2-(Diethylamino)acetonitrile		1	1	1	1	3.53171e+06	1	1	1	1	1	1	1	1	1	1	1	3.53896e+06	8.00224e+06	9.18682e+06	1.81688e+06	1	1	1	1	1	1	3991599	1	1	4.67795e+06
151171-30-1	2-(Ethylideneamino)acetonitrile		1	1	1	1	1	1	1	1	1	1	1	1	1	1	1	1	1	7.9422e+06	1	1	1	1	1	1	1	1	1.65388e+07	1	1	1
407-47-6	2,2,2-Trifluoroethyl acrylate		1	1	1	1	1	1	1	1	3.08567e+07	1	1	1	5517102	1	1	7411472	1	1	1	1	1	1	5.67932e+06	1	1	1	1	1	1	1
5171-85-7	2,2,4,4,5,5,7,7-Octamethyloctane		1	1	1	1	1	1	1	1	1	1	1	1	1	1	1	1	1	1	1	1	1	1	1	2360046	1	1	1	1	1	1
59643-72-0	2,2,4-Trimethyl-3-hexene		1	1	1	1	2.00834e+06	1	1	1	1	2.10483e+06	1	1	1	1	1	1	1	1	1	1	1	1	1	1	1	1	1	1	1	1.2277e+07
74793-02-5	2,2'-Bioxepane		1	1	1	1	1	1	1	1	1	1	1	1	1	1	1	1	1	1	2.84168e+07	1	1	1	1	1	1	1	1	1	1	1
1464-53-5	2,2'-Bioxirane		1	1	1	1	1	1	1	1	1	1	1	7101488	1	1	1	1	1	1	1	3.55077e+06	1	1	1	1	1	1	1	1	2.12524e+06	1
119-91-5	2,2'-Biquinoline		5.22774e+06	1	1	1	1	1	1	1	1	1	1	1	1	1	1	1	1	1	1	1	1	1	1	1	1	1	1	1	1	1
77-40-7	2,2-Bis-(4-hyxroxyphenyl)-butane		1	1	1	1	1	1	1	1	1	1	1	1	1	1	1	1	2117332	1	1	1	1	1	1	1	1	1	1	1	1	1
53942-53-3	2,2-Dichloroethanol, acetate		1	1	1	1	1	1	1	1	1	1	1	1.20649e+07	1	1	1	1	1	1	1	1	1	1	1	1	1	1	1	1	1	1
1000373-73-5	2,2-Dichloroethyl (E)-2-methylbut-2-enoate		1	1	1	4966176	1	1	1	1	1	1	34067278	1	1	1	1	1.99523e+07	1	1	1	1	1	1	1	1	1	7.45006e+06	1	1	1	1
2700-84-7	2,2-Dimethyl-1-(2,4,6-trimethylphenyl)propan-1-one		1	1	1	4.04894e+07	2.32805e+07	1	1	1	1	1	1	1	1	1	1	1	1	1	1	1	1	54489240	1	1	1	1	1	1	1	1
20470-88-6	2,2-Dimethyl-1-oxa-2-silacyclotridecanone-13		1	1	1	1	1	1.91897e+06	1	1	1	1	1	1	1	1	1	1.18514e+06	1	1	1.86531e+06	1	1	1	1	1	1	1	1	1	1	1
110871-26-6	2,2-Dimethyl-3-(N-benzylamino)-1-phenyl-propan-1-one		1	1	1	1	1	1	1	1	1	1	1	4271036	1	1	1	1	1	1	1	1	1	1	1	1	1	1	1	1	1	1
344746-96-9	2,2-Dimethyl-3-methoxy-cyclopropane-1-carboxylic acid methyl ester		1	1	1	1	1	1	1	1	1	1	1	1	1	1	1	1	1	1	1	1	1	1	1	1	1	1	2560685	1	1	1
6543-04-0	2,2'-Trimethylenebis-1,3-dioxolane		1	1	1	1	1	1	1	1	1	1	1	1	1	1	1	1	1	1	1	1	1898579	1	1	1	1	1	1	1	1	1
4885-27-2	2,3,1-Benzodiazaborine, 1,2-dihydro-1-methyl-		1	1	1	1	1	1	1	1	1	1	1	1	1	1	1	1.78338e+06	1	1	1	1	1	1	1	1	1	1	1	1	1	1
1000375-29-2	2,3,4,5-Tetrafluorobenzyl alcohol, n-pentyl ether		8360502	1	1	1	1	1	1	1	1	1	1	1	1	1	1	1	1	1	1	1	1	1	1	1	1	1	1	1	1	1
26226-34-6	2,3,4,6,8,9,10,11-Octahydro-6-oxo-1H-pyrido(3,2-a)quinolizine		1	1	1	1	1	1	1	1	1	1	1	1	1	1	1	1	1	1	1	1	1	3.16189e+07	1	1	1	1	1	1	1	1
1000193-72-9	2,3,4-Trimethyl-hex-3-enal		1	1	1	1	1	1	1	1	1	1	1	1	1	1	1	1	1	1	1	1	1	1	1	1	1	1	1	2.32868e+06	1	1
150667-99-5	2,3-Diazabicyclo[2.2.1]hept-2-ene, 4-methyl-1-(pent-4-en-1-yl)-		1	1	1	1	1	1	1	1	1	1	1	1	1	1	1	1	1	1	1	1	1	1	1	1	1	1	1	1	7569922	1
1000142-83-5	2,3-Diazabicyclo[2.2.1]hept-2-ene, 7-isopropyl-		1	1	1	1	1	1	1	1	1	1	1	1	1	1	1	1	1	1	1	1	1.18246e+07	1	1	1	1	1	1	1	1	1
2716-53-2	2,3-Dihydroxypropyl elaidate		1	1	1	1	1	1	1	1	1	1	1	1	1	1	1	1	1	1	1	1	1	1	1	1	1	2.54505e+07	1	1	1	8.43119e+07
89793-48-6	2,3-Norbornanedione, 1-chloro-		1	1	1	1	1	1	1	3.37279e+06	1	1	1	1	1	1	1	1	1	1	1	1	1	1	1	1	1	1	1	1	1	1
89447-84-7	2,4(1H,3H)-Pyrimidinedione, 1,3-dimethyl-5-[(trimethylsilyl)oxy]-		1	1	1	1	1	1	1	6782300	5528737	5.70097e+06	6.27367e+06	1	1	1	1	1	1	1	1	1	5428855	1	1	1	1	2.4332e+06	1	1	4340436	1
86-96-4	2,4(1H,3H)-Quinazolinedione		1	1	1	1	1	1	1	1	1	1	1	1	1	1	1	1	1	1	1	1	1	1	1	1	1	1	1	1	1	4.38677e+06
51174-12-0	2,4,4-Trimethyl-1-hexene		1	1	1	1	1	1	1	1	1	1	1	9.64429e+06	1	1	1	1	1	1	1	1	1	1	1	1	1	1	1	1	1	1
1000365-19-5	2,4,4-Trimethyl-1-pentanol, trifluoroacetate		1	1	1	1	1	1	1	1	1	1	1	1	1	1	1	1	1	1	1	1	1	1	1	1	1	1	1	1	1	1.14984e+07
58713-02-3	2,4,6,(1H,3H,5H)-Pyrimidinetrione, 5-acetyl-		1	1	1	1	1	1	1	1	1	1	1	1	1	1	1	1	1	1.59709e+06	1	1	1	1	1	1	1	1	1	1	1	1
223690-54-8	2,4,6,8-Tetraazabicyclo[3.3.0]octan-3-one, 7-nitroimino-		1	1	1	1	1	1	1	1	1	1	1	4.21531e+07	1	1	1	1	1	1	1	1	1	1	1	1	1	1	1	1	1	1
1004-38-2	2,4,6-Pyrimidinetriamine		1	1	1	1	1	1	1	1	1	1	1	1	1	1	1	1	1	1	1	1	1	1	1	1	1	1	1	1.08179e+06	1	1
55771-40-9	2,4,6-Trimethyl-1-nonene		1	1	1	1	1	1	1	1	1	1	1	1	1	1	1	1	1	1	1	1	1	1	1	1	1	1	5.51496e+06	1	1	1
54965-43-4	2,4-Cyclohexadien-1-one, 3,5-bis(1,1-dimethylethyl)-4-hydroxy-		1	1	1	1	1	1	1	1	1	1	1	1	1	1	1	1	1	1	1	1	1	1	1	1	1	1	1	1	1	1.83374e+06
54162-19-5	2,4-Cyclohexadiene-1-carboxylic acid, methyl ester		1	1	1	1	1	1	1	1	1	1	1	1	1	1	1	1	1	1	1	1	1	1	1	1	1	1	1	1.73823e+06	1	1
25152-84-5	2,4-Decadienal, (E,E)-		1	1	1	1	1	1	1	1.66603e+07	1	1	1	1	1	1	1	1	1	1	1	1	1	1	1	1	1	1	1	1	1	1
5792-36-9	2',4'-Dihydroxypropiophenone		1	1	1	1	1	1	1	1	1	1	1	1	3.34563e+06	1	1	1	1	1	1	1	1	1	1.34263e+06	1	1	1	1	1	1	1
100463-01-2	2,4-Dimethyl-1,5-diazabicyclo[3.1.0]hexane (cis)		1	1	1	1	1	1	1	5295552	1	1	1	1	3.22361e+06	1	1	4507301	1	1	1	1	1	1	1	1	1	1	1	1	1	1
1000283-20-9	2,4-Dimethyl-1,5-diazabicyclo[3.1.0]hexane (trans)		7915746	1	1	1	1	1	1	1	1	1	1	1	1	1	1	1	1	1	1	1	1	1	1	1	1	1	1	1	1	1
1704-19-4	2,4-Dimethyl-6-oxo-1,6-dihydro-3-pyridinecarbonitrile		1	1	1	1	1	1	1	1	1	1	1	1	1	1	1	1	1	1	1	1	1	1	1	4.33375e+06	1	1	1	1	1	1
1003-78-7	2,4-Dimethylsulfolane		1.75005e+07	1	1	1	1	1	1	1	1	1	1	1	1	1	1	1	1	5684541	1	1	1	1	1	1	1	1	1	1	1	1
42452-48-2	2,4-Heptadienal, 2,4-dimethyl-		1	1	1	1	1	1	1	1	1	1	1	1.56463e+07	1	1	1	1	1	1	1	1	1	1	1	1	1	1	1	1	1	1
142-83-6	2,4-Hexadienal, (E,E)-		1	1	1	1	1	1	1	1	1	1	1	1	1	1	1	1	1	1	1	1	1	1	1	3.80203e+06	1	1	1	1	1	1
5910-87-2	2,4-Nonadienal, (E,E)-		1	1	1	1	1	1	1	1	1	1	1	1	1	1	1	1	8.38882e+06	3.2166e+06	1	1	1	1	1	1	1	1	1	1	1	1
14090-87-0	2,4-Octanedione		7.91813e+06	1	1	1	1	1	1	1	1	1	1	1	1	1	1	1	1	1	1	1	1	1	1	1	1	1	1	1	1	1
1000101-53-8	2,5-Anhydro-3-O-acetyl-1,4,6-tri-O-methyl-d-mannitol		1	1	1	1	1	1	1	1	1	1	7.81811e+06	1	1	1	1	1	1	1	1	1	1	1	1	1	1	1	1	1	1	1
17906-71-7	2,5-bis(Trimethylsilyl)thiophene		1	1	1	1	1	3.99355e+06	1	1	1	1	1	1	1	1	1	1	1	1	1	1	1	1	1	1	1	1	1	1	1	1
4214-86-2	2,5-Diamino-6-methyl-4-pyrimidinol		1	1	1	1	1	1	1	1	1	1	1	1	1	1	1	1	1	1	1.86963e+06	1	1	1	1	1	1	1	1	1	1	1
54755-56-5	2,5-Dihydroxy-4-isopropyl-2,4,6-cycloheptatrien-1-one		1	1	1	1	1	1	1	1	1	1	1	1	1	1	1	1	1	1	1	1	1	1	1	1	1	1	1	1	2.25333e+06	1
1000352-83-7	2,5-Dihydroxyacetophenone, bis(trimethylsilyl) ether		1	1	1	1	1	1	1	1	1	1	1	1.41275e+07	1	1	1	1	1	1	1	1	1	1	1	1	1	1	1	1	1	1
1483-27-8	2,5-Dimethoxythiophenol		1	1	1	1	1	1	1	1	1	1	1	6.65234e+06	1	1	1	1	1	1	1	1	1	1	1	1	1	1	1	1	1	1
823-82-5	2,5-Furandicarboxaldehyde		1	1	1	1	1	1	1	1	1	1	2.32218e+06	1	3.16359e+06	2.04848e+06	1	2837466	1	3.98261e+06	1	1	1	1	1	1	1	1	1	1	1	1
51513-40-7	2,5-Heptanedione, 3,3,6-trimethyl-		1	1	1	1	1	1	1	1	1	1	1	1	1	1	2.30935e+06	1	1	1	1	1	1	1	1	1	1	1	1	1	1	1
61227-87-0	2,5-Octadiyne, 4,4-diethyl-		1	1	1	1	1	1	1	1	1	1	1	1	1	1	1	1	1	1	1	1	1	1	1	1	1	1	1	1	1	1.56058e+07
4380-32-9	2,6,10-Dodecatrienal, 3,7,11-trimethyl-, (Z,E)-		1	1	1	1	1	1	1	1	1	1	1	1	1	1	4822225	1	1	1	1	1	1	1	1	1	1	1	1	1	1	1
19305-95-4	2,6-Adamantanedione, 4-iodo-, (1R)-		1	1	1	1	1	1	1	2.20954e+06	1	1	1	4.26905e+06	1	1	1	1	1	1	1	1	1	1	4.30212e+06	1	1	1	1	1	1	1
1000352-81-3	2',6'-Dihydroxyacetophenone, bis(trimethylsilyl) ether		1	1	1	1	1	1	1	1	1	1	1	1	1	1	1	1	1	1	1	1	1	1	1	1	1.17332e+07	1	1	1	1	1
24157-81-1	2,6-Diisopropylnaphthalene		5.05359e+06	1	1	1	1	1	1	1	1	1	1.63336e+07	4.77388e+06	1	1	4.83438e+06	1.11814e+07	1	1.72282e+06	7.55042e+06	1	1	1	1	1	1	1	4464256	5.06102e+06	10374115	2.26805e+06
36052-53-6	2,6-Dimethyl-2,6-octadiene-1,8-diol diacetate		1	1	1	1	1	1	1.88107e+07	1	1	1	1	1	1	1	1	1	1	1	1	1	1	1	1	1	1	1	1	1	1	1
73583-56-9	2,6-Dimethyl-6-nitro-2-hepten-4-one		1	1	1	1	1	1	1	4.53734e+06	1	1	7.63051e+06	28747610	1	2435249	7.65998e+06	2352846	1	36569679	20198859	25339283	14749676	6380435	21874773	8207798	5875846	2.45831e+06	6.72635e+06	7536188	1	15818286
80192-56-9	2,6-Heptadien-1-ol, 2,4-dimethyl-		1	1	1	1	1	1	1	1	1	1	2.61395e+07	1	1	1	1	1	1	1	1	1	1	1	1	1	1	1	1	1	1	1
22410-74-8	2,6-Octadien-1-ol, 2,7-dimethyl-		1	1	1	1	1	1	1	1	1	1	1	1	1	1	1	1	1	1	5.38603e+07	1	1	1	1	1	1	1	1	1	1	1
106-25-2	2,6-Octadien-1-ol, 3,7-dimethyl-, (Z)-		1	1	7167431	1	8342311	1	1	1	1	1.02544e+07	1	1	1	1	1	1.1509e+07	1	1	1	1	1	1	1	65653286	1	1	1	1	1	1
18152-31-3	2,6-Octadiene, (E,E)-		1	1	1	1	1	1	1	1	1	1	1	1	1	1	1	1	2724894	1	1	1	1	1	1	1	1	1	1	1	1	1
74630-80-1	2,7-Nonadien-5-one, 4,6-dimethyl-		1.19887e+07	1	1	1	1	1	6998650	1	1	1	1	1	4979729	1	1	1	3.16125e+06	1	1	1	4.00829e+06	1	1	1	1	1	1	1	1	1
30460-73-2	2,7-Octadien-1-ol, acetate, (E)-		1	1	1	1	1	1	1	1	1	1	1	1	1	1	1	1	1	1	1	1	1	1	1	1	1	1	1	3.43588e+07	1	1
75991-61-6	2,7-Octadiene-1,6-diol, 2,6-dimethyl-, (E)-		2.6408e+07	1	1	1	1	1	1	1	1	1	1	1	1	1	1.5813e+07	1	1	1	1	1	1	1	1	1	1	1	1	1	1	1
1000286-91-3	2-[1-(Hydroxymethylidene)prop-1-yl)-4,6-bispropyl-1,3,5-triazine		1	1	1	1	1	1	1	1	1	1	1	1	1	1	1	1	1	1	1	1	1	1	1	1	1	2.08567e+07	1	1	1	1
122685-23-8	2-[2-(5-Norbornenyl)oxy]-tetrahydropyran		1	1	1	1	1	1	1	1	1	1	1	1	1	1	1	1	1	1	2461465	1	1	1	1	1	1	1	1	1	1	1
1000255-77-7	2-[2-[N-Aziridyl]ethylamino]norbonane		1	1	1	1	1	1	1	1	1	1	1	1	1	1	1	1	1	1	1	1	1	1	1	1	1	1	1	1	1.87072e+07	1
1000077-96-7	22,23-Dihydrospinasterone		1	1	1.90571e+06	1	1	1	1	1	1	1	1	1	1	1	1	1	1	1	1	1	1	1	1	1	1	1	1	1	1	1
1000127-06-3	22-Ketocholesterol		7.0607e+07	1	6.19657e+07	1	1	1	1	1	1	1	1.28798e+08	1	1	1	1	1	1	3.20921e+07	2.83544e+07	1	1	1	1	1	9.85346e+06	1	1	1	1	1
1000137-83-6	23,28-Cyclostigmast-5-en-3-ol, (3.beta.,23S,24S,28R)-		1	1	1	1	1	1	1	1	1	1	1	1	1	1	1.01496e+08	1	1	1	1	1	1	1	1	1	1	1	1	1	1	1
1000105-16-5	26,26-Dimethyl-5,24(28)-ergostadien-3.beta.-ol		1	1	1	1	1	1	1	1	1	1	1	1	1	1	1	1	1	1	1	1	1	6.85329e+07	1	1	1	1	1	1	1	1
7494-34-0	26-Nor-5-cholesten-3.beta.-ol-25-one		1	1	1	1	1	1	1	1	1	1	1	1	1	1	1	1	1	1	1	3.55605e+07	1	1	1	1	1	1	1	1	1	1
85213-22-5	2-Acetyl-1-pyrroline		1	1	1	1	1	1	1	1	1	1	1	1	1	1	1	1	3050202	1	1	1	1	1	1	1	1	1	1	1	1	1
32318-87-9	2-Acetyl-2-methyltetrahydrofuran		1	1	1	1	1	1	1	1	1	1	1	1	2755632	1	1	1	1	1	1	1	1	1	1	1	1	1	1	1	1	7759969
60026-20-2	2-Acetylpyrrolidine		1	8.58096e+07	1	6.64721e+07	1	1	1	1	1	1	1	1	1	1	1	1	1	1	1	1	1	1	1	1	1	1	1	1	1	1
1000188-19-5	2-Allylpent-4-enoic acid, benzyl ester		1	1	1	1	1	1	1	1	1	1	1	1	1	1.5228e+07	1	1	1	1	1	1	1	1	1	1	1	1	1	1	1	1
811667	2-Amino-1,3,5-triazine		1	1	1	1	1	1	1	1	1	1	1	1	1	1.06672e+07	1	1	4.92716e+06	1	1	1	1	1	1	1	1	1	1	1	1	1
1000327-84-9	2-Aminocaprylic acid, N-neopentyloxycarbonyl-, butyl ester		1	1	1	1	1	1	1	1	1	1	1	1	1	1	1	1	1	1	1	1	1	1	1	1	1	1	2.64819e+06	1	1	1
26944-18-3	2-Aziridinone, 1-tert-butyl-3-(1-methylcycloheptyl)-		1	1	5768871	1	1	1	1	1	1	1	1	1	1	1	1	1	1	1	1	1	1	1	1	1	1	1	1	1	1	1
594-39-8	2-Butanamine, 2-methyl-		1	1	1	1	1	1	1	1	1	1	1	1	1	1	1	4.62037e+06	1	1	1	1	1	1	1	1	1	1	1	1	1	1
2419-74-1	2-Butanol, 1,4-dichloro-		1	1	1	1	1	1	1	1	1	1	1	5.60227e+07	1	1	1	1	1	1	1	1	1	1	1	1	1	1	1	1	1	1
598-75-4	2-Butanol, 3-methyl-		1	1	1	1	1	1	1.13413e+06	1	1	1	1	1	1	1	1	1	1	1	1	1	1	1	1	1	1	1	1	1	1	1
381-88-4	2-Butanone, 1,1,1-trifluoro-		1	1	1	1	1	1	1	1	1	1	1	1	1	1	1	1	1	1	1	1.96629e+06	1	1	1	1	1	1	1	1	1	3470829
36687-98-6	2-Butanone, 3-methoxy-3-methyl-		1	1	1	1	1	1	1	1	1	1	1	1	1	1	1	1	1	1	1.26341e+06	1	1	1	1	1	1	1	1	1	1	1
563-80-4	2-Butanone, 3-methyl-		1	1	1	1	1	1	1	1	2.09534e+06	1	1	1	1	1	1	1	1	1	1	1	1	1	1	1	1	1	1	1	1	1
23696-85-7	2-Buten-1-one, 1-(2,6,6-trimethyl-1,3-cyclohexadien-1-yl)-		1	1	1	1	1	1	1	1	1	1	1	1	1	1	1	1	1	1	1	1	1	1	1	1	1	1	1	2.00024e+06	1	1
1115-11-3	2-Butenal, 2-methyl-		1	1	1	1	1	1	1	1	1	1	1	1	1	1	3842179	1	1	1	1	1	1	1	1	1	1	1	1	1	1	1
65405-80-3	2-Butenoic acid, 3-hexenyl ester, (E,Z)-		1	1	1	1	1	1	1	1	1	1	1	1.60255e+07	1	1	1	1	1	1	1	1	1	1	1	1	1	1	1	1	1	1
76003-38-8	2-Butenoic acid, 3-methyl-2-methylene-3-butenyl ester		1	1	1	1	1	1	1	1	1	1	1	1	1	1	1.82938e+07	1	1	1	1	1	1	1	1	1	1	1	1	1	1	1
2806-97-5	2-Butyn-1-al diethyl acetal		1	1	1	1	1	1	1	1	1	2538548	1	1	1	1	1	1	1	1	6.45458e+06	1	1	1	1	9.87349e+06	1	4.60237e+06	1	1	1	1
66051-48-7	2-Butynenitrile, 4,4,4-trifluoro-		1	1	1	1	1	1	1	1	1	1	1	1	1	1	1	1	1	2.08844e+06	1	1	1	1	1	1	1	1	1	1	1	1
590-93-2	2-Butynoic acid		1	1	1	1	1	1	1	1	1	1	1	1	1	1	1	1	1	1	1	1	1	1	1	1	1	1.46307e+07	1	1	1	1
30727-23-2	2-Carbethoxy-N-methylpyrrolidine		1	1	1	1	1	1	1	1	1	1	1	1	1	1	1	1	1	1	1	1	1	1	1	1	1	1	1	1	1	4.38496e+06
98-36-2	2-Chloroaniline-5-sulfonic acid		1	1	1	1	1	1	1	1	1	6.83127e+06	1	1	1	1	1	1	1	1	1	1	1	1	1	1	1	1	1	1	1	1
16721-39-4	2-Cyclohexen-1-ol, 3-methyl-6-(1-methylethyl)-, trans-		1	1	1	1	1	1	1	1	1	1	2.51555e+06	1	1	1	1	4.24002e+06	1	1	1	1	1	3.35897e+06	1	1	1	1	1	1	1	1
1193-18-6	2-Cyclohexen-1-one, 3-methyl-		1	1	1	1	1	1	1	1	1	1	1	1	1	1	1	1	1	1	3.21581e+06	1	1.4136e+06	2.64832e+06	2.2236e+06	1	1	1	1	1	1	1
324051-55-0	2-Cyclohexene-1,4-dione, 5,6-dichloro-2,3-dimethyl-, 1-oxime, o-benzoyl-		1	1	1	1	1	1	1	1	1	1	1	1	1	1	1	1	1	1	1	1	1	1	1	1	1	1	1	1	1.2752e+07	1
28790-86-5	2-Cyclopenten-1-one, 2,3,4-trimethyl-		1	1	1	1	1	1	1	1	1	1	1	1	1	1	1	1	1	1	1	1	1	1	1	1	2.95809e+06	1	1	1	1	1
68317-77-1	2-Cyclopentene-1-carboxylic acid, 1-methyl-		1	1	1	1	1	1	1	1	1	1	1	1	5103190	1	1	1	1	1	1	1	3.51477e+07	1	1	1	1	1	1	1	1	1
13668-59-2	2-Cyclopentene-1-methanol		1	1	1	1	1	1	1	1	1	1	1	1	1	2.57746e+07	1.45341e+07	1	1	2.42908e+07	1	1	1	1	1	1	1	1	1	1	3.14662e+07	1
74630-23-2	2-Decene, 7-methyl-, (Z)-		1	1	1	1	1	1	6.27936e+06	1	1	1	1	1	1	1	1	1	1	1	1	1	1	1	1	1	1	1	1	1	1	1
94492-10-1	2-Dimethylamino-4-methyl-pent-4-enenitrile		1	1	1	1	1	1	1	1	1	1	1	1	1	1	1	881479	1	1	1	1	1	1	1	1	1	1	1	1	1	1
10203-28-8	2-Dodecanol		1	1	1	1	1	1	1	1.10612e+07	1	1	1	1	1	1	1	1	1	1	1	1	1	1	1	1	1	1	1	1	1	1
1000255-78-2	2-Ethyl-4-methyltetrahydro-1,3,4-thiadiazine		1	1	1	1	1	1	1	1	1	1	1	1	1	1	1	1	3.235e+06	1	1	1	1	1	1	1	1	1	1	1	1	1
1000189-21-4	2-Ethylimino-4-methyl-pentanenitrile		1	1	1	1	1	1	1	1	1	1	1	1	1	1	1	1	1	1	1	1	1	1	1	4.39445e+07	1	1	1	1	1	1
1000307-69-1	2-Fluorobenzoic acid, 4-nitrophenyl ester		1	1	1	1	1	1	1	1	1	1	1	1	1	1	1	1	1	1	1	1	5.31854e+06	1	1	5.89671e+06	1	1	1	1	1	1
4208-49-5	2-Furancarboxylic acid, 2-propenyl ester		1	1	1	1	1	1	1	1	1	1	1	1	1	1	1	1	1	1	1	1	1	1	1	1	1	1	1	1	1.18774e+07	1
22073-04-7	2-Furancarboxylic acid, tetrahydro-3-methyl-5-oxo-		1	1	1	1	1	1	1	1	1	1	1	1	1	1	1	1	3139388	1	4.4697e+06	1	1	1	1	1	1	1	1	1	1	1
85547-53-1	2-Furancarboxylic acid, tetrahydro-3-methyl-5-oxo-, methyl ester		1	1	1	1	1	1	1	1	1	1	1	1	1	1	2.38878e+06	1	1	6.67864e+06	1	1	1	1	1	1	2.49772e+06	1	1	1	1	1
5989-33-3	2-Furanmethanol, 5-ethenyltetrahydro-.alpha.,.alpha.,5-trimethyl-, cis-		1	1	1	1	1	1	1	1	1	1	1	1	37067684	1	1	1	1	1	1	1	1	1	1	1	1	1	1	1	1	1
637-64-9	2-Furanmethanol, tetrahydro-, acetate		1	1	1	1	1	1	1	1	1	1	1	1	1	1	1	1	1	1	1	1	1	1	1	1	1	2.84604e+06	1	1	1	1
26184-88-3	2-Furanmethanol, tetrahydro-.alpha.,.alpha.,5-trimethyl-5-(4-methyl-3-cyclohexen-1-yl)-, [2S-[2.alpha.,5.beta.(R*)]]-		1	1	1	1	1	1	1	1	1	1	1	1	1	1	1	1	1	1	3.13971e+06	1	1	1	1	1	1	1	1	1	1	1
1000299-24-1	2-Furoic acid, tridec-2-ynyl ester		1	1	1	1	1	1	1	1	1	1	1	1	1	1	1	1	1	1	1	1	1	1	2.37386e+07	1	1	1	1	1	1	1
1000342-47-5	2-Furoylacetonitrile		8257275	1	1	1	1	1	1	1	1	1	1	1	1	1	1	1	1	1	1	1	1	1	1	1	1	46063988	1	1	1.59578e+07	1
42284-00-4	2H-1,2,4-Oxadiazine-3,6(4H,5H)-dione, 4,5-dimethyl-2-phenyl-		1	1	1	1	1	1	1	1	1	1	1	1	1	1	1	1	1	1	1	1	4369854	1	1	1	1	1	1	1	1	1
848312	2H-1-Benzopyran, 2,2-diphenyl-		1	1	1	1	1	1	1	1	1	1	1	1	1	1	1	1	3.91647e+06	1	1	1	1	1	1	1	1	1	1	1	1	1
110-43-0	2-Heptanone		1	1	1	1	1	1	1	1	1	1	1	1	1	1	1	1	1	1	1	3.62367e+06	1	1	1	1	1	1	1	1	1	1
6137-06-0	2-Heptanone, 4-methyl-		1	1	1	1	1	1	1	1	1	1	1	4.27831e+06	1	1	1	1	1	1	1	1	1	1	1	1	1	1	1	1	1	1
102635-67-6	2-Heptanone, 6-(1,5-dimethylpyrrol-2-yl)-6-methyl-		1	1	1	1	1	1	1	1	1.65447e+07	1	1	1	1	1	1	1	1	1	1	1	1	1	1	1	1	1	1	1	1	1
498-51-1	2-Heptanone, 6-methyl-5-methylene-		1	1	1	1	1	1	1	1	1	1	1	1	1	1	1	1	1	1	1	1	1	1	1	1	1	1.65822e+06	1	1	7.45349e+07	1
66241-43-8	2-Heptanone, 7,7-dichloro-		1	1	1	1	1	1	1	1	1	1	1	1	1	1	1	1	4.02222e+06	1	1	1	1	1	1	1	1	1	1	1	1	1
49852-35-9	2-Hepten-4-one, 6-methyl-		1	1	1	1	1	1	1	1	1	1	1	1	1	1	1	1	1	1	1	1	1	1	1	1	1.1728e+07	1	1	1	1	1
71932-98-4	2-Heptyne-4-one		1	1	1	1	1	3.49103e+07	1	1	1	1	1	1	1	1.04196e+07	1	1	1	1	1.83191e+07	1	1	1	1	39800512	1	1	1	1	1	1
20690-71-5	2-Hexanone, 3-methyl-4-methylene-		1	1	1	1	1.01137e+07	5064622	1	1	1	1	3.17828e+06	1.66568e+07	1	1	1	1	1	1.01616e+07	1	1	1	1	1	5845864	1	1	1	1.45887e+06	1	1
56052-83-6	2-Hexene, 1-methoxy-, (E)-		1	1	1	1	1	1	1	1	1	1	1	1	1	1	1	1	1	1	1	1	1	1	1	2996595	1	1	1	1	1	1
7145-20-2	2-Hexene, 2,3-dimethyl-		1	1	1	1	1	1	1	2.04871e+06	1	1	1	1	1	1	1	1	1	1	1	1	1	1	1	1	1	1	1	1	1	1
40244-96-0	2-Hexene, 6-nitro-		1	1	1	1	1	1	1	1	1	1	3.22297e+07	1	1	1	1	1	1	1	1	1	1	1	1	1	1	1	1	1	1	1
54845-28-2	2-Hexenoic acid, 2-hexenyl ester, (E,E)-		1	1	1	1	1	1	1	5.68173e+06	1	1	1	1	1	1	1	1	1	1	1	1	1	1	1	1	1	1	1	1	1	1
1000197-39-7	2H-Imidazole, 2,2,4,5-tetramethyl-		1	1	1	1	1	1	1	1	1	1	1.44227e+06	3574866	1	1	1	1	1	1	2362775	1	1	1	1	1	1	1	1	1	1	1
24642-03-3	2H-Pyran, 2-[(1,1-dimethyl-2-butynyl)oxy]tetrahydro-		1	1	1	1	1	1	1	1	1	1	1	1	1	2.08693e+07	1	1	1	1	1	1	1	1	1	1	1	1	1	1	1	1
53897-26-0	2H-Pyran-2-carboxaldehyde, 5,6-dihydro-		1	1	1	1	1	1	1	1	1	1	1	1	1	1	1	1	1	5539557	1	1	1	1	1	1	1	1	1	1	1	1
6970-56-5	2H-Pyran-2-one, 5,6-dihydro-4,6,6-trimethyl-		1	1	1	1	1	1	1	1	1	1	1	1	1	1	1	1	1	1	1	1.16911e+06	1	1	1	1	1	1	1	1	1	1
1000159-82-7	2H-Pyran-2-one, 6-[2-E-(3-ethylphenyl)ethenyl]-4-methoxy-		92161044	66859488	3.28279e+07	4.81795e+07	1	2.11071e+07	64672560	1	3.29107e+07	2.92703e+07	1	1	1	1.94514e+07	1	1	1	1	1	1	1	1	1	1	1	1	1	1	1	1
36436-65-4	2'-Hydroxy-4',5'-dimethylacetophenone		1	1	1	1	1	1	1	1	1	1	1	1	1	1	1	1	1	1772830	1	1	1	1	1	1	1	1	1	1	1	1
96-45-7	2-Imidazolidinethione		1	1	1	1	1	1	1	1	1	1	1	1	1	1	1	1	1	1	5216192	1	1	1	1	1	1	1	1	1	1	1
125213-17-4	2-Isobutylideneamino-3-methylbutyronitrile		1	1	1	1	1	1	1	1	1	1	1	1.8661e+07	1	1	1	1	1	1.78706e+07	1	1	1	1	1	1	1	1	1	1	1	1
18640-74-9	2-Isobutylthiazole		1	1	1	1	1	1	1	1	1	1	1	1	1	1	1	1	1	1	1	1	1	1	3.54904e+06	1	1	1	1	1	1	1
39836-89-0	2-Methyl-2,4-dimethoxybutane		1	2729301	1	1	1	1	1	1	1	1	1	1	1	1	1	1	1	1	1	1	1	1	1	1	1	1	1	1	1	1
1000144-10-2	2-Methyl-3-(3-methyl-but-2-enyl)-2-(4-methyl-pent-3-enyl)-oxetane		1	1	1	1.20634e+07	1	1	1	1	1	1	1	1	1	1	1	1	1	1	1	1	3.88286e+06	1	1	1	1.61826e+07	1	1	1	1	1
1000215-28-0	2-Methylbicyclo[3.2.1]octane		1	1	1	1	1	1	1	1	1	1	1	1	1	1	1	1	1	1	1	1	1	1	1	1	1	1	1	1	1	1.99939e+07
1000131-09-6	2-Methyloctadeca-7,8-diol bis(trifluoroacetate)		1	1	1	1	1	1	1	1	1	1	1	1	1	1	1	1	1	1	1	1	1.2383e+08	1	1	1	1	1	1	1	1	1
1003-46-9	2-Methylthiolane, S,S-dioxide		1	1	1	1	1	1	1	1	1	1	1	1	1	1	1	1	1	1	1	1	1	1	3.41886e+07	1	1.56655e+06	1	1	1	1	1
1000197-35-3	2-Naphthalenbutanoselenoic acid, Se-phenyl ester		1	1	1	1	1	1	1	1	1	1	3.87082e+06	1	1	1	1	1	1	1	1	1	1	1	1	1	1	1	1	1	1	1
4466-24-4	2-n-Butyl furan		1	1	1	1	1	1	1	1	1	1	1	1	1	1	1	1	1	1	3.46332e+06	1	1	1	1	1	1	1	1	1	1	1
25368-56-3	2-Nonanone, 9-hydroxy-		1	1	1	1	1	1	1	1	1	1	1	1.04669e+07	1	1	1	1	1	1	1	3.57573e+07	1	1	8.76717e+06	6.93648e+07	1	1	1	1	1	1.07684e+07
61142-42-5	2-Octene, 2-methoxy-		1	1	1	1	1	1	1	1	3.11033e+06	1	1	1	1	1	1	1	1	1	1	1	1	1	1	1	1	1	1	1	1	1
10054-09-8	2-Octene, 2-methyl-6-methylene-		1	1	1	1	1	1	1	1	1	3.61852e+06	1	1	1	1	1	1	1	1	1	1	1	1	1	1	1	1	1	1	1	8.00778e+06
53966-52-2	2-Octene, 4-ethyl-		1	1	1	1	1	1	1	1	1	1	1	1	1	1	1	1	1	7038685	1	1	1	1	1	1	1	1	1	1	1	1
16387-55-6	2-Octyne, 1,1-diethoxy-		1	1	1	1	6993966	1	1	1	1	1	1	1	1	1	1	1	1	1	1	1	1	1	1	1	1	1	1	1	1	1
1000159-98-4	2-Oxabicyclo[4.2.0]oct-4-en-3-one, rel-(1R,6S,7S,8S)-5-methoxy-8-(4-methoxy-2-oxo-2H-pyran-6-yl)-7-(4-ethylphenyl)-1-[(E)-2-(4-ethylphenyl)ethenyl]-		1	1	1	1	1	1	1	1	1	1	1	1	1	1	1	1	1	1	1	1	1	1	1	1	1	1	1	1	1	83047232
3068-88-0	2-Oxetanone, 4-methyl-		1	1	1	1	1	1	1	1	1	1	1	2.41989e+07	1	1	1	1	1	1.06055e+07	1	1	1	1	1	1	1	1	1	1	1	1
674-82-8	2-Oxetanone, 4-methylene-		1	1	1	1	1	1	1	1.58718e+07	1	1	1	1	1	1	1	1	1	1	1	1	1	1	1	1	1	1	1	1	1	1
3184-35-8	2-Oxoadipic acid		1	1	1	1	1	1	1	2.02272e+06	1	1	1	1	1	1	1	1	1	1	1	1	1	1	1	1	1	1	1	1	1	1
1000164-28-8	2-Oxopentanoic acid, 2'-acetylphenyl ester		1	1	1	1	1	1	1	1	1	1	1	3.1542e+06	1	1	1	1	1	1	1.9606e+06	1	1	1	1724921	1	1	1	1	1	1	1
1000194-96-2	2-Penta-2,4-dienyl-cyclohexanecarboxylic acid, methyl ester		1	1	1	1	1	1	1	1	1	1	1	1	1	1	1	1	1	1	1	1	2.74777e+07	1	1	1	1	1	1	1	1	1
74646-33-6	2-Pentadecen-4-yne, (Z)-		1	1	1	1	1	1	1	1	1	1	1	1	1	1	1	1	1	2.36352e+07	1	1	1	1	1	1	1	1	1	1	1	1
108-09-8	2-Pentanamine, 4-methyl-		1	1	4.82941e+06	1	1	1	1	1	1	1	1	1	1	1	1	1	1	1	1	1	1	1	1	1	1	1	1	1	1	1
56830-17-2	2-Pentanone, 1,3-dimethoxy-3-methyl-		1	1	1	1.11657e+07	1	1	1	1	1	1	1	1	1	1	1	1	1	1	1	1	1	1	1	1	1	1	1	1	1	1
565-61-7	2-Pentanone, 3-methyl-		1	1	1	1	1	1	1	1	1	1	1	1	1	1	1	1	1	1	1	1	1	1	1	1	1	1	1	1	1.59782e+07	1
107-70-0	2-Pentanone, 4-methoxy-4-methyl-		1	1	1	1	1	1	1	1	1.76491e+06	1	1	1	1	1	1	1	1	1	1	1	1	1	1	1	1	1	1	1	1	1
42125-10-0	2-Penten-1-ol, acetate, (Z)-		1	1	1	1	1.62068e+07	1	1	1	1	1	1	1	1	1	1	1	1	1	1	1	1	1	1	1	1	1	1	1	1	1
623-36-9	2-Pentenal, 2-methyl-		1.20576e+07	1	1	1	1	1	1	1	1	1	1	1	1	1	1	1	1	1	1	1	1	1	1	1	1	1	1	1	1	1
109-68-2	2-Pentene		1	1	1	1	1	1	1	1	1	1	1	1	1	1	1	1	1	6.10156e+06	1	1	1	1	1	1	1	1	1	1	1	1
53907-59-8	2-Pentene, 3-ethyl-4,4-dimethyl-		1	1	1	1	1	4666212	1	1	1	1	1	1	1	1	1	1	1	1	1	1	1	1	1	1	1	1	1	1	1	1
56312-52-8	2-Pentene, 5-bromo-2,3-dimethyl-		2.64806e+07	1	1	1	1	4.06011e+06	1.58426e+07	1.06507e+07	1	1	1	1	1	1	1	1	1	1	1	1	1	1	1	1	1	1	1	1	1	1
7299-55-0	2-Pentyn-4-one		1	1	1	1	1	1	1	1	1	1	1	1	1	1	1	1	1	1	1	1	2.86527e+07	1	1	1	1	2.55414e+06	1	8180056	3250287	3006818
1000099-47-2	2-Phenyl-4-iodo-1,2,3-triazole		1	1	1	5.44783e+06	1	1	1	1	1	1	1	1	1	1	1	1	1	1	1	1	1	1	1	1	1	1	1	1	1	1
18368-61-1	2-Picoline, 6-nitro-		1	1	1	1	1	1	1	1	1	1	1	1	1	1	1	1	1	1	1	1	1.96186e+06	1	1	1	1	1	1	1	1	1
523250	2-Propanamine, N-(1-methylethylidene)-		1	1	1	1	1	1	1	1	1	1	1	1	1	1	1	1	1	1	1	1	1	1	1	1	1	1	1	2098052	1	1
24764-90-7	2-Propanamine, N,N'-1,2-ethanediylidenebis-		1	1	1	1	1	1	1	1	1	1	1	1	1	1	3.907e+07	1	1	1	1	1	1	1	1	1	1	1	1	1	1	1
96-23-1	2-Propanol, 1,3-dichloro-		1	1	1	1	1	1	1	1	1	1	1	1	1	1	5024710	1	1	1	1.75105e+06	1	1	1	1	1	1	1	1	1	1	1
127-00-4	2-Propanol, 1-chloro-		1	1	1	1	1	1	1	1	1	1	1	1	1	1	1	2.244e+07	1	1	1	1	1	1	1	1	1	1	1	1	1	1
421-50-1	2-Propanone, 1,1,1-trifluoro-		1	1	1	1	1	1	1	1	1	1	1	1	1	1	1	1	1	1	2.5247e+06	1	1	1	1	1	1	1	1	1	1	1
78-95-5	2-Propanone, 1-chloro-		1	1	1	1	1	1	1	1	1	1	6.71011e+07	1	1	1	1	1	1	1	1	1	1	1	1	1	1	1	1	1	1	1
44898-60-4	2-Propen-1-amine, N,N-bis(1-methylethyl)-		1	1	1	1	1	1	1	1	1	1	1.935e+06	1	1	1	1	1	1	1	1	1	1	1	1	1	1	1	1	1	1	1
63915-88-8	2-Propen-1-ol, 2-bromo-, acetate		1	1	8.53648e+06	1	1	1	1	1	1	1	1	1	1	1	1	1	1	1	3702946	1.10602e+07	1	1	1	1	1	1	1	1	1	1
1597-40-6	2-Propen-1-ol, 3,3-difluoro-, acetate		1	1	1	1	1	1	1	1	2.59424e+07	1	1	1	1	1	1	1	1	1	1	1	1	1	1	1	1	1	1	1	1	1
18956-15-5	2-Propen-1-one, 1-(2,6-dihydroxy-4-methoxyphenyl)-3-phenyl-, (E)-		2.05564e+06	1	1.07114e+07	1	1	1	1.70278e+07	2576692	1	5.82483e+06	1.79284e+07	6228778	1	1	1	1	16914289	6987447	1	8.19355e+06	5718212	1.98114e+06	3.96775e+06	1	1	1	2.00316e+06	3.13241e+06	1	7.89487e+06
4497-40-9	2-Propenal, 3-(3,4-dimethoxyphenyl)-		1	1	1	1	1	1	1	1	1	1	1	1	1	1	1	3.66062e+06	1	1	1	1	1	1	1	1	1	1	1	1	1	1
1000153-69-6	2-Propenoic acid, (1-propionato)ethyl ester		1	1	1	1	1	1	1	1	1	1	1	1	1	1	1	1	1	1	1	1	1	1	1	1	1	4.68832e+06	1	1	1	1
5429-56-1	2-Propenoic acid, 2-(acetylamino)-		1	1	1	1	1	1	1	1	1	1	1	1.19972e+07	1	1	1	1	6.53385e+06	7.99933e+06	1	1	1	1	1	1	1	1	1	1	1	1
307-98-2	2-Propenoic acid, 2,2,3,3,4,4,5,5,6,6,7,7,8,8,8-pentadecafluorooctyl ester		1	1	1	1	1	1	1	1	1	1	1	1	1	1	1	1	1	1	1	1	2.71085e+07	1	1	1	1	1	1	1	1	1
3121-61-7	2-Propenoic acid, 2-methoxyethyl ester		1	1	1	1	5863791	1	1	16691685	1	1	1	1	1	1	1	1	1	1	1	1	1	1	1	1	1	5.45468e+06	7.35912e+07	1	1	1
96-05-9	2-Propenoic acid, 2-methyl-, 2-propenyl ester		1	3.15022e+06	1	5137379	1	1	2.73614e+06	7302702	1	1	1	1	1	1	1	1	1	8.73052e+06	5082020	1	8.57237e+06	1	1	1	1	1	1.04188e+07	1.75691e+07	1	1
106-91-2	2-Propenoic acid, 2-methyl-, oxiranylmethyl ester		1	1	1.26593e+07	1	1	1	1	1	1	1	1	1	1	1	1	1	1	1	1	1	1	1	1	1	1	1	1	4877589	1	1
999-55-3	2-Propenoic acid, 2-propenyl ester		1	1	5.77137e+06	2576447	1	2.04511e+07	1	1	1	1	1	1	1	1	7656987	1.64029e+06	1	1	1	1	1	4.10486e+06	5955374	1	1	7.59677e+06	1	1	1	1
10477-47-1	2-Propenoic acid, 2-propynyl ester		1	1	1	2.13352e+07	1	1	1	1	1	1	1	1	1	1	1	1	2.31489e+06	1	1	1	1	1	1	1	1	1	1	1	1	1
14737-89-4	2-Propenoic acid, 3-(3,4-dimethoxyphenyl)-, (E)-		1	1	1	1	1	1	3.82284e+06	1	1	1	1	1	1	1	1	1	1	1	1	1	1	1	1	1	1	1	1	1	1	1
2051-76-5	2-Propenoic acid, anhydride		1	1	2.57392e+06	1	1	2.58731e+07	1	1	1	1	1	1	1	1	3895939	1	1	1	1	1	1	1	2.18438e+07	1	1	1	1	1	1	1
2177-18-6	2-Propenoic acid, ethenyl ester		1	1	1	1	1	1	1	1	4339705	1	1	1	1	1	1	1	1	1	1	1	1	1	1	1	1	1	1	4.02088e+06	1	1
96-33-3	2-Propenoic acid, methyl ester		1	1	2940320	1	1	1	1	1	1	1	1	1	1	1	1	1	1	1	1	1	1	1	1	1	1	5515429	1	1	1	1
17831-71-9	2-Propenoic acid, oxybis(2,1-ethanediyloxy-2,1-ethanediyl) ester		1	1	1	1	1	1	1	1	1	1	1	1	1	1	1	1	1	1	1	1	1	1	1	1.46752e+07	1	1	1	1	1	1
627-09-8	2-Propyn-1-ol, acetate		1	1	1	1	1	1	1	1	1	1	1	1	1	1	1	1	1	1	1	1	1	1	2.37162e+06	1	1	1	1	1	1	1
1000351-62-4	2-Pyrazinecarboximidic acid, 3-amino-6-cyano-5-methoxy-, methyl ester		1	1	1	1	1	1	1	1	1	1	1	1	1	1	1	1	1	1	1	1	1	1	1	1.92057e+07	1	1	1	1	1	1
22581-50-6	2-Pyrazoline, 1-butyl-5-methyl-		1	1	1	1	1	1	1	1	1	1	1	1	1	1	1	1	1	1	1	3.12423e+06	1	1	1	1	1	1	6570081	1	1	1
2043-26-7	2-Pyrrolidinone, 1-(1-oxo-2-propenyl)-		1	1	6261270	1	1	1	1	1	1	1	1	6643877	1	1	1	1	1	1	1	1	1	1	1	1	1	1	1	1	1	1
1000333-16-8	2-Pyrrolidone-5-carboxylic acid, N-methyl, methyl ester		1	1	1	1	1	1	1	1	2.32551e+07	1	1	1	1	1	1	1	1	1	1	1	1	1	1	1	1	1	1	1	1	1
1000298-39-6	2-tert-Butylcyclohexyl methylphosphonofluoridate		1	1	1	1	1	1	1	1	1	1	1	1	1	1	1	1	1	1	1	1	1	1	1	1	1	1	1	1	3.42542e+06	1
1074-92-6	2-tert-Butyltoluene		1	1	1	1	1	1	1	1	1	1	1	1	1	1	1	1	1	5361241	1	1.40674e+06	1	1.96866e+06	1747229	1	1	1	1	1	1	1
58416-23-2	2-Thiopheneacetic acid, benzyl ester		1	1	1	1	1	1	1	1	1	1	1	1	1	1	1	1	1	1	1	1	1	1	1	1	1.00172e+07	1	1	1	1	1
1000330-98-8	2-Thiophenecarboxylic acid, 2-methoxyethyl ester		1	1	1	1	1	1	1	1	1	1	1	1	1	1	1	1	1	1	2.64682e+06	1	1	1	1	1	1	1	1	1	1	1
1000061-83-0	2-Undecene, 7-methyl-		1	1	1	1	1	1	5.29498e+07	1	1	1	1	1	1	1	1	1	1	1	1	1	1	1	1	1	1	1	1	1	1	1
1000342-99-4	2-Vinyl-4,4,6-trimethyl-5,6-dihydro-1,3-[4H]oxazine		1	1	1	1	1	1	1	1	1	1	1	1	1	1	1	1	1	1	1	1	4762646	1	1	1	1	1	1	1	1	1
1000194-49-6	3-(1,5-Dimethyl-hexa-1,4-dienyl)-2,2-dimethyl-4-trimethylsilylcyclopentanol		1	1	1	1	1	1	1	1	1	1	1	1	1	1	1	1	1	1	1	1.44938e+07	1	1	1	1	1	1	1	1	1	1
1000288-06-8	3-(2,2-Diphenylvinyl)-3-isobutyl-2-methylperhydropyrrolo[1,2-a]pyrazin-1,4-dion		1	1	1	7.22101e+07	1	1	1	1	1	1	1	1.62778e+08	1	1	1	1	1	1	1	4.95032e+07	1	1	1	1	1	1	1	1	1	1
281212-58-6	3-(2-Furylmethyl)-2-(mesitylimino)-1,3-thiazolan-4-one		1	1	1	1	1	1	1	1	1	1	1	1	1	1	2.04562e+07	1	1	1	1	1	1	1	1	1	1	1	1	1	1	1
504-30-3	3(2H)-Pyridazinone		1	1	1	1	1	1	1	1	1	1	7.15588e+06	1	1	1	1	1	1	1	1	1	1	1	1	1	1	1	1	1	1	1
14564-97-7	3-(2-Propenyl)cyclopentene		1	1	2.7216e+07	1	1	1	1	1	1	3.33069e+06	1	1	1	1	1	1	1	1	1	1	1	1	1	1	1	1	1	1	1	1
113576-13-9	3-(4-Hydroxyphenyl)propenoic acid 2-ethylhexyl ester		1	1	1	1	1	1	2952697	1	1	1	1	1	1	1	1	1	1	1	1	1	1	1	1	1	1	1	1	1	1	1
1000317-73-7	3-(4-Methoxy-naphthalen-1-yl)-acrylic acid		1	1	1	1	1	1	1	1	1	1	5.09856e+07	1	1	1	1	1	1	1	1	1	1	1	1	1	1	7.78578e+07	1	1	3.15969e+07	1
299929-13-8	3-(4-Methylbenzoyl)-2-thioxo-4-thiazolyl 4-methylbenzoate		1	1	1	1	1	1	1	1	1	1	1	1	1	1	1	3.98506e+06	1	1	1	1	1	2.76515e+06	1	1	1	1	1	1267040	1	1
4245-41-4	3-(Acetyloxy)estra-1,3,5(10)-trien-17.beta.-ol		1	1	1	1	1	1	1	1	1	1	1	1	1	1	1	1	1	1	1	1	7.70217e+07	1	1	1	1	1	1	1	1	1
1000300-11-3	3,3,5,5-Tetramethyl-6-(2,4,6-trimethyl-benzoyl)-dihydro-pyran-2,4-dione		1	1	1	1	1	1	1.69641e+07	1	1	1	1	1	1	1	1	1	1	1	1	1	1	1	1	1	1	1	1	1	1	1
2650-40-0	3,3,5,5-Tetramethylcyclohexanol		1	1	1	1	1	1	1	1	1	1	1	1	1	1	1	1	1	1	3813759	1	1	1	1	1	1	1	1	1	1	1
10160-87-9	3,3-Diethoxy-1-propyne		1	1	1	1	1	1	1	4721959	1	3276192	1	5354521	1	1	1	1	1	4.91128e+06	1	1	1	1	1	1	1	1	1	1	1	1
55010-17-8	3,3-Diphenyl-1-indanone		1	1	1	1	1	1	1	1	1	1	1	1	1	1	1	1	1	1	1.12586e+07	1	1	2.85025e+06	1	1	1	1	1	1	28561323	1
5662-95-3	3,3-Tetramethyleneglutaric anhydride		1	1	1	1	1	1	1	1	1	1	1	1	1	1	1	1	1	1	1	1	1	1	2240742	1	1	1	1	1	1	1
38104-45-9	3,4-Diamino-1,2,4(4H)-triazole		1	1	1	1	1	1	1	1	1	1	1	1	1	1	1	2620786	1	1	1	1	1	1	1	1	1	1	1	1	1	1
3934-87-0	3,4-Dihydroxy-5-methoxybenzaldehyde		1	1	1	1	1	1	1	1	1	1	1	1	1	1	1	1	1	1	1	1	1	1	1	1	1	1	1	1	1	1.62069e+06
1000370-34-1	3,4-Dimethylcumene		1	1	1	1	1	1	1	1	1	1	1	91986128	1	1	1	1	1	30518118	1.22481e+07	1	1	1.19616e+07	1	1	1	1	1	1	1	1
20633-03-8	3,4-Hexanedione, 2,2,5-trimethyl-		1	1	1	1	1	1	1	1	1	1	1	1	1	1	1	1	1.92062e+06	1	1	1	1	1	1	1	1	1	1	1.40358e+06	1	1
37050-03-6	3,4-Nonadiene		1	1	1	1	1	1	1	1	1	1	1.55735e+07	1	1	1	1	1	1	1	1	1	2350742	1.17147e+07	1	1	1	1	1	1	1	1
1000227-49-1	3,5,7-Pregnatrien-2O-one		1	1	1	1	1	1	1	1	1	1	1	1	1	1	1	1	1	7.76618e+07	1	1	1	1	1	1	1	1	1	1	1	1
1455-77-2	3,5-Diamino-1,2,4-triazole		1	1	1	1	1	1	1	3.33904e+06	6.98696e+06	4.11833e+06	2.94488e+06	1.76534e+06	1	2785146	6.05103e+06	1.42294e+07	1	2.66546e+06	1	1	1	1	3.30772e+06	7406430	1.68247e+07	1	1.03416e+07	1	1.48333e+07	32157607
58848-66-1	3,5-Diamino-6-[2-thienyl]-1,2,4-triazine		1	1	1	1	1	1	1	1	1	1	1	1	1	1	1	1	1	1	1	1	1	1	1	1	1	1	1	1	1	1747561
15486-33-6	3,5-Dihydroxy-4',7-dimethoxyflavone		1	1	1	1	1	1	1	1	1	1	1	5463648	1	1	1	1	1	1	1	1	1	1	1	1	1	1	1	4.65228e+06	1	1
2655-37-0	3,5-Dimethyl-1-butylpyrazole		1	1	1	1	1	1	1	1	1	1	1	1	1	1	1.63153e+07	1	1	1	1	1	1	1	1	1	1	1	1	1	1	1
59643-68-4	3,5-Dimethyl-3-heptene		1	1	1	1	2.20758e+06	1	1	1	1	1	1	1	1	1	1	1	1	1	1	1	1	1	1	1	1	1	1	1	1	1
7459-71-4	3,5-Dimethylcyclopentene		1	1	1	1	1	1	1	1	1	1	1	2956430	1	2.46401e+07	1	1	1	1	1	1	1	1	1	1	1	1	1	1	1	1
1000211-49-1	3,7-Diacetamido-7H-s-triazolo[5,1-c]-s-triazole		1	1	1	1	1	1	1	1	1	4.23094e+06	1	1	1	1	1	1	1	1	1	1	1	1	1	1	1	1	1	1	1	1
93322-61-3	3,7-Dihydroxy-2-(3,4-dimethoxyphenyl)-4H-chromen-4-one		1	1	1	1	1	1	1	1	1	1	1	1	1	1	1	1	6.49871e+07	1	1	1	1	1	1	1	1	1	1	1	1	1
25172-06-9	3,7-Octadien-2-one, (E)-		3.16105e+07	1	1	1	1	1	1	1	1	1	1	1	1	1	1	1	1	1	1	1	1	2.63517e+07	1	1	1	1	1	1	1	1
1072-82-8	3-Acetyl-1H-pyrroline		1	1	1	1	1	1	1	1	1	1	1	3.49754e+06	1	1	1	1	1	1	1	1	1	1	1	1	1	1	1	1	1	1
1000194-69-3	3-Acetyl-2-(1,2,3,4,5-pentaacetoxy-pentyl)-thiazolidine-4-carboxylic acid		1	1	1	1	1	1	1	1	1	1	1	1	1	1	1	1	1	1	1	1	1	1	1	1	1	1	1	1	1	9.05555e+07
109553-65-3	3-Acridinol, 9-phenyl-		2.82177e+07	1	1	1	1	1	1	1	1	1	1	1	1	1	2.56091e+07	1	1	1	1	1	1	1	1	1	2.77562e+07	1	1	2.71611e+07	1	1
3641-13-2	3-Amino-1,2,4-triazole-5-carboxylic acid		1	1	1	1	1	1	1	1	1	1	1	1	1	1	1	1	1	1	2.75296e+07	1	1	1	1	1	1	1	1	1	1	1
6126-22-3	3-Amino-5-pyrazolol		1	1.13967e+07	1	1	1.63363e+07	24050528	1	1	1	1	1	3.74782e+06	1	1	1	1	1	2.92347e+06	1	6.32121e+06	1	8307714	1	1	1	1	1	1	1	3.12279e+06
15238-58-1	3Beta,5-epoxy-a-homo-5beta-cholest-4-en-3alpha-ol		1	1	1	1	1	1	1	1	1.71962e+08	1	1	1	1	1	1	1	1	1	1	1	1	1	1	1	1	1	1	1	2.06727e+08	1
31559-86-1	3Beta-acetoxy-6-nitroandrost-5-en-17-one		1	1	1	1	1	1	1	1	1	1	1	2.86823e+07	1	1	1	1	1	1	1	1	1	1	1	1	1	1	1	1	1	1
115-18-4	3-Buten-2-ol, 2-methyl-		1	1	1	1	1	1	1	1	1	1	1	1	1	1	1	1	1	1	1	1	1	1.34158e+06	1	1	1	1	1	1	1	1
814-78-8	3-Buten-2-one, 3-methyl-		1	1	1	1	1	1	1	1	1	1	1	1	1	1	1	1	1	1	1	1	1	1	1	1	1	1	1	1	1	2.78562e+06
38274-01-0	3-Buten-2-one, 4-(4-hydroxy-2,2,6-trimethyl-7-oxabicyclo[4.1.0]hept-1-yl)-		1	1	1	1	1	1	1	1	1	1	1	1	1	1	7543057	1	1	1	1	1	1	1	1	1	1	1	1	1	1	1
1080-12-2	3-Buten-2-one, 4-(4-hydroxy-3-methoxyphenyl)-		1	1	1	1	1	1	1	1	1	1	1	1	1	1	1	1	1	1	1	1	1	1	1	1	1	1	1	1	15412108	1
1617-18-1	3-Butenoic acid, ethyl ester		1	1	1	1	1	1	6.0927e+07	1.58852e+07	1	1	1	1	1	1	1	1	1	2.05487e+06	1	1	1	1	1	1	1	1	1	1	1	1
2028-63-9	3-Butyn-2-ol		4354881	1771436	1	1	1	1	1	3.38563e+06	1	1	1	1	1	1	1	1	1	1	1	40661508	1	1	1	1	1	1	1	1	1	1
1000156-14-0	3-Carene, 2-acetyl-		1	1	1	1	1	1	1	1	1	1	1	1	1	1	1	1	1	1	8078865	1	1	1	1	1	1	1	1	1	1	1
10437-78-2	3-Cyclohexen-1-ol, acetate		1	1	1	1	1	1	1	1	1	1	1	1	1	1	1	1	1.89889e+07	1	1	1	1	1	1	1	1	1	1	1	1	1
116279-08-4	3-Cyclopentyl-1-propyne		1	1	1	1	1	1	1	1	1	1.54411e+07	1	1	1	1	1	1	1	1	1	1	1	1	1	1	1	1	1	1	1	1
55499-02-0	3-Decene, 2,2-dimethyl-, (E)-		1	1	1	1	1	1	1	1	1	1	1	1	1	1	1	1	1	1	1	1	1.83485e+06	1	1.64271e+07	1	1	1	1	1	1	1.24094e+07
61886-66-6	3-Eicosyne		1	1	1	1	1	1	1	1	1	1	1	1	1	1	1	1	1	1	1	1	1	1	1	1	1	1	1	1	1	6.94781e+07
1000222-74-7	3-Ethoxycarbonyl-5-hydroxytetrahydropyran-2-one		1	1	1	1	1	1	1	1	1	1	1	1	1	1	1	1	1	1	1	1	1	4534962	1	1	1	1	1	1	1	1
66719-39-9	3-Ethyl-4-methyl-3-heptanol		1	1	1	1	1	1	1	1	1	1	1.61156e+07	1	1	1	1.00055e+07	1	1	1	1	1	1	1	1	1	1	1	4326715	1	1	8.74692e+06
19781-32-9	3-Ethyl-4-octene		1	1	1	1	1	1	1	1	1	1	1	1	1	1	1	1	1	1	1	1	1	1	5360221	1	1	1	1	1	1	1
1000307-73-0	3-Fluorobenzoic acid, 4-nitrophenyl ester		1	1	1	1	1	1	1	1	1	1	1	1	1	1	1	1	1	1	1	1	1	1	1	4165978	1	1	1	1	1	1
930-33-6	3H-1,2,4-Triazol-3-one, 1,2-dihydro-		1	1	1	1	2.5481e+06	1	1	6801292	2837463	2.87344e+06	6.07598e+06	1.05097e+07	1	1.96657e+06	1	1.13958e+07	1.02997e+07	12099540	2.68477e+06	1	1	1	1.52857e+06	2756501	1	2.23403e+06	1	3.89345e+06	1	5.22014e+06
3354-39-0	3H-1,2-Dithiole-3-thione, 4,5-dimethyl-		1	1	1	1	1	1	1	1	1	1	1	1	1	1	1	1	1	1.25418e+07	1	1	1	1	1	1	1	1	1	1	1	1
3354-40-3	3H-1,2-Dithiole-3-thione, 5-methyl-		1	1	1	1	1	1	1	1	1	1	1	2735929	1	1	1	1	1	1	2136170	1	1	1	1	1	1	1	1	1	1	1
10606-47-0	3-Hepten-1-ol		1.01786e+07	1	1	1	1	1	1	1	1	4622510	1	1	1	2.71085e+07	1	1	1	1	1	1	1	1	1	1	1	1	1	1	1	1
34942-91-1	3-Hepten-1-ol, acetate		1	1	1	1	1	1	1	1	1	1	1	1	1	1	1	1	1	1	1	1	1	1	1	1	1	1	1	1	1.83129e+07	1
1119-44-4	3-Hepten-2-one		1	1	1	1	1	1	1	1	1	1	1	1	1	1	1	1	1	1	1	1	1	1	4.73414e+06	1	1	1	1.91128e+06	1	1	1
61228-09-9	3-Heptyne, 5-methyl-		1	1	1	1	1	1	1	1	1	1	1	1	9.15879e+06	1	1	1	1	1	6.07809e+07	1	1	1	1	1	1	1	1	1	1	1
597-96-6	3-Hexanol, 3-methyl-		1	1	1	1	1	1	1	1	1	1	1	8.69022e+06	1	1	1	1	1	1	1	1	1	1	1	1	1	1	1	1	1	1
589-38-8	3-Hexanone		1	1	1	1	1	1	1	1	1	1	1	1	1	1	1	1	1	1	1	1	1.6722e+06	1	1	1	1	1	1	1	1	1
3681-71-8	3-Hexen-1-ol, acetate, (Z)-		1	1	1	1	1	1	1	1	1	1	1	1	1	1	1	1	1	1.01517e+07	1	1	1	1	1.07086e+07	1	1	1	1	1	1	1
25152-85-6	3-Hexen-1-ol, benzoate, (Z)-		1	1	1	1	1	1	1	1	1	1	1	1	1	1	1	1	1	1	1	1	1	1	1	1	1	1	1	1	2.23301e+06	1
592-47-2	3-Hexene		1	1	1	1	1	1	1	1	1	1	1	1	1	1	1	1	1	1	1	1	1	1	1	1	1	1.6349e+07	1	1	1	1
54340-97-5	3-Hexene, 1-(1-methoxyethoxy)-, (E)-		1	1	1	1	1	1	1	1	1	1	1	1	1	1	1.5168e+07	1	1	1	1	1	1	1	1	1	1	1	1	1	1	1
70220-06-3	3-Hexene, 1-methoxy-, (Z)-		1	1	1	1	1	1	1	1	1	1	1	1	1	1	1	1	1	1	1	1	1	1	1	1	1	1	1	1	1	2.43e+06
690-92-6	3-Hexene, 2,2-dimethyl-, (Z)-		1	1	1	1	1	1	1	1	1	1	1	1	1	1	1	1	1	1	1	1	1	1	6022284	1	1	1	1	1	1	1
62338-08-3	3-Hexene, 3-ethyl-2,5-dimethyl-		1	2022590	1	1	1	3.97331e+06	1	7.71871e+06	1	1	1	1	1	1	1	1	1	1	1	1	1	1	8.57913e+06	1	1	1	1	1	1	1
36566-80-0	3-Hexyne, 2-methyl-		1	1	1	1	8.41052e+06	1	1	1	1	1	1	1	1	1	1	2.1853e+07	1	1	1.7907e+07	1	1	1	1	2.08344e+07	1	2.4008e+07	1	1	1	1
142-30-3	3-Hexyne-2,5-diol, 2,5-dimethyl-		1	1	1	1	1	1	1	1	1	1	1	4212126	1	1	1	1	1	1	1	1	1	1	1	1	1	1	1	1	1	1
1000316-00-0	3H-Imidazo[4,5-c]pyridine, 2-(2-methylbenzylsulfanyl)-		1	1	1	1	1	1	1	1	1	1	1	1	1	1	1	4421890	1	1	1	1	1	1	1	1	1	1	1	1	1	1
1000302-25-3	3H-Naphtho[2,3-b]furan-2-one, 5,8a-dimethyl-3-(pyrrolidin-1-ylmethyl)-3a,5,6,7,8,8a,9,9a-octahydro-		1	1	1	1	1	1	1	1	1	1	1	1	1	1	1	1	1	1	1	1	1	1	1	1	2.84795e+07	1	1	1	1	1
1000288-40-0	3H-Pyrazole, 3,4-diamino-		1	1	1	1	1	1	1	1	1	1	1.37635e+07	1	1	1	1	1	1	1	1	1	1	1	1	1	1	1	1	1	1	1
2552-72-9	3-Hydroxy-2-(3-hydroxy-4-methoxyphenyl)-7-methoxy-4H-chromen-4-one		1	1	1	1	1	1	1	1	1	1	1	1	1	1	1	1	1	1	5.18804e+07	1	1	1	1	1	1	1	1	1	1	1
159184-95-9	3-Hydroxy-2-(4-hydroxy-3-methoxyphenyl)-4H-chromen-4-one		1	1	1	1	1	1	1	1	1	1	1	1	1	1	1	1	1	1	5531503	1	1	1	1	1	1	1	1	1	1	1
17747-43-2	3-Hydroxypyridine monoacetate		1	1.2066e+06	1	1	1	1	1	1	1	1	1	1	1	1	1	1	1	1	1	1	1	1	1	1	1	1	1	1	1	1
1000194-91-8	3-Isopropyl-4-methyl-dec-1-en-4-ol		1.33253e+07	1	1	1	1	1	1	1	1	1	1	1	1	1	1	1	1	1	1	1	1	1	1	1	1	1	1	1	1	1
1000279-60-1	3-Methoxy-2-methyl-1-butene		1	1	1	1	1	1	1	1	1	1	1	1	1	1	1	1	1	1	1	1	1	1	1.7261e+06	1	1	1	1	1	1	1
1417328	3-Methoxy-4,5-methylenedioxybenzaldehyde		1	1	1	1	41018406	1	1	1	1	1	1	1	1	1	1	1	1	1	1.13673e+07	1	1	1	1	1	1	1	1	1	1	1
1000378-94-5	3-methoxy-4,5-methylenedioxyphenyl-2-propanone		1	1	1	1	1	1	1	1	1	1	1	1	1	1	1	1	9.17872e+06	1	1	1	1	1	1	1	1	1	1	1	1	1
6034-18-0	3-Methoxyergost-8(14)-ene		2.63166e+08	1	1	1	1	1	1	1	1	1	1	1	1	1	1	1	1	1	1	1	1	1	1	1	1	1	1	2.35463e+07	1	1
27153-17-9	3-Methoxyformanilide		1	1	1	1	1	1	1	1	1	1	1	1	1	1	1	1	1	1	1.53457e+06	1	1	1	1	1	1	1	1	1	1	1
64922-02-7	3-Methyl-1-[(1H)-1,2,4-triazol-1-yl]butan-2-one		1	1	1	1	1	1	1	1	1	1	1	1	1	1	1	1	1	1	1	1	1	1	1	1	1	1	1	1.38092e+06	1	1
56500-41-5	3-Methyl-2-butenoic acid, 3-phenyl-2-propenyl ester		1	1	1	1	1	1	1	1	1	1	1	1	1	1	1	1	1	1	1	1	1	4447545	1	1	1	1	1	1	1	1
1000282-89-1	3-Methyl-2-butenoic acid, cyclobutyl ester		1	1	1	1	1	1	1	1	1	1	1	6.01879e+06	1	1	1	1	1	1	1	1	1	1	1	1.1582e+07	1	1	1	1	1	1
6320-68-9	3-Methyl-4-hexyn-3-ol		1	1	1	1	1	1	1	1	1	1	1	1	1	1	1	1	2.05899e+07	1	1	1	1	1	1	1.05077e+07	1	1	1	1	1	1
1000311-88-2	3-Methyl-5-[(thiophene-2-carbonyl)amino]thiophene-2,4-dicarboxylic acid, dimethyl ester		1	1	1	1	1	1	1	1	1	1	1	1	1	1	1	1	1	1	1	1	1	1	1	1	2.48753e+06	1	1	1	1	1
1000325-71-3	3-Methylbenzoic acid, 2,5-dichlorophenyl ester		1	1	1	1	1	1	1	1	1	1	1	3.90598e+06	1	1	1	1	1	1	1	1	1	1	1	1	1	1	1	1	1	1
1455-18-1	3-Methylbenzothiophene		1	1	1	1	1	1	1	1	1	1	1	1	1	1	1	1	1	1	1	1	1	1	1	1	1	1	1	1	7.40208e+07	1
1000331-15-7	3-Methylbut-2-enoic acid, 2,4-dichloronaphthyl-1 ester		1	1	1	1	1	1	1	1	1	1	1	1	1	1	1	1	1	5.49688e+06	1	1	1	1	1	1	1	1	1	1	1	1
1000331-14-9	3-Methylbut-2-enoic acid, 2-dimethylaminoethyl ester		1	1	1	1	1	1	1	1	1	1	1	1	1	1	1	1	1	1	8065265	1	1	1	1	1	1	7.18697e+06	1	1	1	1
1000307-59-7	3-Methylbut-2-enoic acid, 3,4-dichlorophenyl ester		1	1	1	1	1	1	1	1	1	1	1	1	1	1	1	1	1	1.80693e+06	1	1	1	1	1	1	1	1	1	1	1	1
1000307-59-8	3-Methylbut-2-enoic acid, 4-nitrophenyl ester		1	1	1	1	1	1	1	1	1	1	1	5.50128e+06	1	1	1	1	1	5.84218e+06	1	1	1	1	1.42454e+06	1	1	1	1	7.5137e+06	1	1
99483-14-4	3-Methylbutan-2-yl 2,3,4,5,6-pentafluorobenzoate		1	1	1	1	1	1	1	1	1	1	1	1	1	1	1	1	1	1	5.00232e+06	1	1	1	1	1	1	1	1	1	1	1
34780-69-3	3-Methyl-hepta-1,6-dien-3-ol		1	1	1	1	1	1	1	1	1	1	1	1.19371e+07	1	1	6.2165e+06	1	1	1	1	1	1	1	4355569	1	1	1	1	1	1	1
20184-89-8	3-Nonyne		1	1	1	1	1	1	1	1	1	1	1	1	1	1	1	1	1	1	1	1	1.57642e+07	1	1	1	1	1	5.19609e+06	1	1.59453e+07	1
1669-44-9	3-Octen-2-one		1	1	1	1	1	1	1	1	1	1	1	1	1	1	6.14689e+06	1	1	1	1	1	1	1	1	1	1	1	1	1	1	1
1119-58-0	3-Octyn-2-one		1	1	1	1	1	1	1	1	1	1	1	1	1	1	1	1	1	5080779	1	1	1	1	1	1	1	1	1	1	1	1
595-41-5	3-Pentanol, 2,3-dimethyl-		1	1	1	1	1	1	1	1	1	1	1	1	1	1	1	3.3882e+06	1	1	1	1	1	1	1	1	1	1	1	1	1	1
597-49-9	3-Pentanol, 3-ethyl-		1	1	1	1	1	1	1	1	1	1	1	1	1	1	1	1	1	1	1	1	1	1	1	1	1	1	3.94746e+06	1	1	1
625-33-2	3-Penten-2-one		1	1	1	1	1	1	1	1	2.26363e+07	1	1	1	1	1	1	1	1	1	1	1	1	1	1	1	1	1	1	1	1	1
565-62-8	3-Penten-2-one, 3-methyl-		3761975	1	1	1	1	1	1	1	1	1	1	1	1	1	1	1	1	1	1	1	1	1	1	1	1	1	1	1	1	1
122-72-5	3-Phenyl-1-propanol, acetate		1	1	1	1	1	1	1	1	1	1	1	1	1	1	1	1	1	1	1.94907e+06	1	1	1	1	1	1	1	1	1	1	1
1504-16-1	3-Phenylindole		1	1	1	1	1	1	1	1	1	1	1	1	1	1	1	1	1	1	1	4.31508e+07	1	1	1	1	1	1	1	1	1	1
19424-15-8	3-Pyridinecarbonitrile, 1,4-dihydro-1-methyl-		1	1	1	1	1	1	1	1	1	1	1	1.82296e+07	1	1	1	1	1	8.5302e+06	1	1	1	1	1	1	1	1	1	1	1	1
42240-83-5	3-Pyridinecarboxylic acid, 5-hydroxy-2-[[3-(trifluoromethyl)phenyl]amino]-		1	1	1	1	1	1	1	1	1	1	1	1	1	1	1	1	1	1	3.0365e+06	1	1	1	1	1	1	1	1	1	1	1
23381-94-4	3-Undecene, 3-methyl-		1	1	1	1	1	1	1	1	1	1	1	1	1	1	1	1	1	1	1	1	1	1	1	1	1	28302304	1	1	1	1
1000375-52-2	3-Ureidopropionic acid, N-dimethylaminomethylene-, methyl ester		1	1	1	1	1	1	1	1	1	1	3.46451e+06	1	1	1	1	1	1	1	1	1	1	1	1	1	1	1	1	1	1	1
2814-20-2	4(1H)-Pyrimidinone, 6-methyl-2-(1-methylethyl)-		1	1	1	1	1	1	1	1	1	1	1	1	1	1	1	1	1	1	1	1	1	1.29825e+06	1	1	1	1	1	1	1	1
125284-20-0	4-(1-Hydroperoxy-2,2-dimethyl-6-methylene-cyclohexyl)-pent-3-en-2-one		1	1	1	1	7.1454e+07	1	1	1	1	1	1	1	1	1	1	1	1	1	1	1	1	1	1	1	1	1	1	1	1	1
95452-13-4	4-(2,2-Dimethyl-6-methylenecyclohexyl)butanal		1	1	1	1	1	1	1	1	1	1	1	1	2.42086e+07	1	1	1	1	1	1	1	1	1	1	1	1	1	1	1	1	1
13258-63-4	4-(2-Aminoethyl)pyridine		1	1	1	1	1	1	1	1	1	1	4422450	1	1	1	1	1	1	1	1	1	1	1	1	1	1	1	1	1	1	1
1000287-66-9	4-(4-Methyl-piperazin-1-yl)-1,5,-dihydro-imidazol-2-one		1	1	1	1	1	103693346	1	1	1.23336e+08	8.90676e+07	65069258	1	4.89093e+07	1	1.13883e+08	1	5.1731e+07	1	1	1	1	1	1	1	7.78887e+07	1	1	1	1	1
135439-71-3	4-(Acetyloxy)-.gamma.-[4-(acetyloxy)phenyl]-.gamma.-methylbenzenebutanoic acid		1	1	1	1	1	1	1	1	1	1	1	1	1	1	1	1	1	1	1	1	1	1	1	1	1	1	7427641	1	1	1
2555-08-0	4-(Chloromethyl)cyclohexene		1	1	1	1	1	1	1	1	1	1	1	2.53333e+06	1	1	1	1	1	1	1	1	1	1	1	1	1	1	1	1	1	1
50527-38-3	4,4-Pentamethylene-2,2-dimethyl-1,2,3,4-tetrahydro-.gamma.-carboline		1	1	1	1	1	1	1	1	1	1	1	1	1	1	1	1	1	1	3.46895e+07	1	1	1	1	1	1	1	1	1	1	1
1000274-25-1	4,5,6,7-Tetrahydro-benzo[c]thiophene-1-carboxylic acid (3-trifluoromethyl-phenyl)-amide		1	1	4.02779e+06	1	1	1	1	1	1	1	1	1	1	1	1	1	1	1	1	1	1	1	1	1	1	1	1	1	1	1
13670-33-2	4,5-Dihydrooxazole, 2-vinyl-		1	6957813	1	1	1	1	1	1	1	1	1	1.99536e+06	1	1	1	2.47833e+06	1	2.03551e+06	1.72893e+07	1	1	1	1	1	1	1	9.33452e+06	1	1	1
520-29-6	4',5-Dihydroxy-7-methoxyflavanone		1	1	1	1	1	1	6.04185e+06	1	1	1	1	1	1	1	1	1	1	1	1	1	1	1	1	1	1	1	1	1	1	1
2567-73-9	4,6-Dimethyl-4'-hydroxy-2-benzylidene-coumaran-3-one		1	1	1	1	1	1	1	1	1	1	1	1	1	1	1	1	1	1	1.93156e+06	1	1	1	1	1	1	1	1	1	1	1
17364-31-7	4,7,10-Hexadecatrienoic acid, methyl ester		1	1	1	1	1	1	3.53675e+07	1	1	1	1	1	1	1	1	1	1	1	1	1	1	1	1	1	1	1	1	3.05634e+07	1	1
1000332-70-6	4a,6a-Dimethyl-2-oxo-1a,2,4a,4b,5,6,6a,7,8,9,9a,9b,10,11-tetradecahydrocyclopenta[7,8]phenanthro[1,10a-b]oxiren-7-yl acetate pk2		1	1	1	1	1	1	1	1	1	1	1	1	1	1	1	1	1	1	1	5.0809e+07	1	1	1	1	1	1	1	1	1	1
51906-05-9	4a,7a-Epoxy-5H-cyclopenta[a]cyclopropa[f]cycloundecen-4(1H)-one, 2,7,10,11-tetrakis(acetyloxy)decahydro-8,9-dihydroxy-1,1,3,6,9-pentamethyl-		1	1	1	1	1	1	1	1	1	1	1	1	1	1	1	1	1	1.11635e+08	1	1	1	1	1	1	1	1	1	1	1.00527e+08	1
15486-19-8	4-Acetoxycinnamic acid		1	1	1	1	1	1	1	1	1	1	1	1	1	1	1	1	1	1	2.51924e+06	1	1	1	1	1	1	1	1	1	1	1
10202-75-2	4-Allyl-1,6-heptadiene-4-ol		1	1	1	4435213	1	1	1	1	1	1	1	1	1	1	1	1	1	1	1	1	1	1	1	1	1	1	1	1	1	1
944-43-4	4-Amino-2,3,5,6-tetrafluorobenzoic acid		1	1	1	1	1	1	3.38432e+06	1	1	1	1	1	1	1	1	1	1	1	1	1	1	1	1	1	1	1	1	1	1	1
1486-51-7	4-Benzyloxybenzoic acid		1	1	1	1	1	1	1	2.73739e+06	1	1	1	1	1	1	1	1	1	1	1	1	1	1	1	1	1	1	1	1	1	1
1000195-15-2	4-Bromo-2-methoxybut-2-enoic acid, methyl ester		1	1	1	1	1	1	1	2.56077e+06	1	1	1	1	1	1	1	1	1	1	1	1	1	1	1	1	1	1	1	1	1	1
5960-95-2	4-Chloro-1-azabicyclo[2.2.2]octane		1	1	1	1	1	1	1	1	1.75678e+06	1	1	1	1	1	1	1	1	1	1	1	1	1	1	1	1	1	1	1	1	1
1000367-34-4	4-Chloro-4-methylpentane-2,3-dione		1	1	1	1	1	1	1	1	1	1	1	1	1	1	1	1	1	1	1	1	1	1	1	1	1	1	1	2.7145e+06	1	1
1000333-91-1	4-Chlorobutanoic anhydride		1	1	1	1	1	1	1	1	1	1	1	1	1	1	1	1443902	1	1	1	1	1	1	1	1	1	1	1	1	1	1
38278-15-8	4-Cycloocten-1-amine, N-methyl-		1	2.57261e+06	1	1	1	1	1	1	1	1	1	1	1	1	1	1	1	1	1	1	1	1	1	1	1	1	1	1	1	1
60366-66-7	4-Decene, 4-methyl-, (E)-		1	1.28396e+06	1	8.16226e+06	1	1	1	6222098	1	1	1	1	3.0795e+06	1	1	1	1	1	1	1	1	2517739	1	1	1	1	1	1	1	1
36229-57-9	4-Decene, 6-methyl-, (E)-		1	1	1	1	1	4228128	1	1	1	1	1	1	1	5.23631e+06	1	1	1	1	1	1	1	1	1	1	1	1	1	1	1	1
2384-86-3	4-Decyne		1	1	1	1	1	1	1	1	1	1	1	1	1	1	1	1	1	4.16329e+06	1	1	1	1	1	1	1	1	1	1	1	1
597-90-0	4-Ethyl-4-heptanol		1	1	5551453	1	1	1	1	1	1	1	1	1	1	1	1	1	1	1	1	1	1	1	1	1	1	1	1	1	1	1
1000331-31-5	4-Ethylbenzoic acid, 2,3-dichlorophenyl ester		1.35433e+07	1	1	1	1	1	1	1	1	1	1	1	1	1	1	1	1	1	1	1	1	1	1	1	1	1	1	1	1	1
1000292-19-6	4-Ethylbenzoic acid, cyclobutyl ester		1	1	1	2.10146e+07	1	1	1	1	1	1	1	1	1	1	1	1	1	1	1	1	1	1	1	1	1	1	1	1	1	1
1000292-54-9	4-Ethylbenzoic acid, tridec-2-ynyl ester		1	1	1	1	1	1	1	1	1	1	1	1	1	1	1	1	1	1	1	1	1	1	1.19251e+07	1	1	1	1	1	1	1
1000358-09-1	4-Fluoro-2-trifluoromethylbenzamide, N-(3-chlorophenyl)-		1	1	1	1	1	1	1	1	1	1	1	1	1	1	1	1.35831e+06	1	1	1	1	1	1	1	1	1	1	1	1	1	1
1000299-15-1	4-Fluorobenzoic acid, 3-methylbut-2-enyl ester		1	1	1	1	1	1	1	1	1	1	1	1	1	1	1	1	1	1	1	1	1	1	1	1	1	1	1432802	1	1	1
1000355-67-2	4-Fluorobenzoic acid, 3-methylbut-2-yl ester		1	1	1	1	1	1	1	1	1	1	1	1.05129e+07	1	1	1	1	1	1	1	1	1	1	1	1	1	1	1	1	1	1
1000299-15-9	4-Fluorobenzoic acid, tridec-2-ynyl ester		1	1	1	1	1	1	1	1	1	1	1	9.9043e+06	1	1	1	2.82191e+06	1	1	2.57257e+06	1	1	4727935	6038743	1	1	1	1	1	1	7303719
1000242-81-0	4-Formyl-2-methoxyphenyl 5-formyl-2,3-methylenedioxyphenyl ether		1	1	1	1	1	1	1	1	1	1	1	1	1	1	1	1	1	1.22156e+07	1	1	1	1	1	1	1	1	1	1	1	1
584-13-4	4H-1,2,4-Triazol-4-amine		1	1	1	1	1	1	1	1	1	1	1	1	1	1	1	1	1	1	1	1	2017040	1	1	1	1	1	1	1	1	1
43183-55-7	4H-1,2,4-Triazole, 4-ethyl-		1	1	1	1	1	1	1	1	1	1	1	1	1	1	1	1	1	1	1	1	1	1	1	1	1	1	1	1	3.31746e+06	1
10570-40-8	4H-1,2,4-Triazole, 4-methyl-		1	1	1	1	1	1	1	1	1	1	1	7585331	1	1	1	1	1	1	1	1	1	1	1	1	1	1	1	1	1	1
480-39-7	4H-1-Benzopyran-4-one, 2,3-dihydro-5,7-dihydroxy-2-phenyl-, (S)-		1	1	1	100667988	41237055	1	2.01369e+07	1	1	1	1	3.95594e+06	1	1	1	1	1	1	76199218	1	1	1.1744e+08	1	1	1	1	1	1	1	1.17269e+07
1000319-40-1	4H-1-Benzopyran-4-one, 2,3-dihydro-7-(phenylmethoxy)-		1	1	1	1	1	1	1	1	1	1	1	1	1	1	1	1	1	1	5.9264e+07	1	1	1	1	1	1	1	1	1	1	1
7478-60-6	4H-1-Benzopyran-4-one, 3-hydroxy-7-methoxy-2-phenyl-		1	1	1	1	1	1	1	1	1	1	1	1	1	1	1	1	1	1	9.59058e+06	1	1	1	1	1	1	1	1	1	1	1
4044-00-2	4H-1-Benzopyran-4-one, 5,7-dihydroxy-3-phenyl-		1	1	1	1	1	1	1	1	1	1	1	1	1	1	1	1	1	1	1.15294e+07	1	1	1	1	1	1	1	1	1	1	1
520-28-5	4H-1-Benzopyran-4-one, 5-hydroxy-7-methoxy-2-phenyl-		1	1	1	1	1	1	5.26304e+06	1	1	1	1	1	1	1	1	1	1	1	3.02548e+06	1	1	1	1	1	1	1	1	1	1	1
203-65-6	4H-Benzo[def]carbazole		1	1	1	1	1	1	1	1	1	1	1	1	1	1	1	1	1	1	1	1	1	1	1	1	1	1	1	9.94333e+06	1	1
1000302-50-6	4H-Benzo[f]pyrrolo[1,2-a][1,4]diazepine, 4-cyclohexyl-8,9-diethoxy-5,6-dihydro-		1	1	1	1	1	1	1	1	2.65691e+06	1	1	1	2.69344e+07	1	1	1	1	1	1	1	1	1	152632100	1	1	1	1	7.14096e+06	1	1
20350-15-6	4H-Cyclopent[f]oxacyclotridecin-4-one, 1,6,7,8,9,11a,12,13,14,14a-decahydro-1,13-dihydroxy-6-methyl-, [1R-(1R*,2E,6S*,10E,11aS*,13S*,14aR*)]-		1	1	1	1	1	1	1	1	1	1	1	1	1	1	1.83458e+07	1	1	1	1	1	1	1	1	1	1	1	1	1	1	1
54775-01-8	4-Heptanol, 2,6-dimethyl-4-(1-methylethyl)-		1	1	1	1	1	1	1	1	1	1	1	1	1	1	1	1	1	1	2735866	1	1	1	1	1	1	1	1	1	1	1
6228-86-0	4-Heptanone, 2,3:5,6-diepoxy-2,6-dimethyl-		1	1	1	1	1	3.5505e+06	1	1	1	1	1	1	1	1	1	1	1	1	1	1	1	1	1	1	1	1	1	1	1	1
22319-29-5	4-Hepten-3-one, 5-ethyl-2,4-dimethyl-		1	1	1	1	1	1	1	1	1	1	1	1	1	1	1	1	1	1	1	1	1	1	2.41452e+06	1	1	1	1	1	1	1
1447-26-3	4-Hepten-3-one, 5-methyl-		1	1	1	1	1	1	1	1	1	1	1	1	1	1	1	1	2.33919e+06	1	1	1	1	1	1	1	1	1	1	1	1	1
32398-69-9	4-Heptyn-3-ol		1	1	1	1	1	1	1	1	1	1	1	1	1	1	1	1	1	4.07516e+06	1	1	1	1	1	1	1	1	1	1	1	1
58461-27-1	4-Hexen-1-ol, 5-methyl-2-(1-methylethenyl)-		1	1	1	5447400	4771255	5.50188e+06	1	1	1	1	1	1	1	1	1	1	1	1	1	1	1.00719e+07	1	1	1	2641625	1	1	1	1	1
498-16-8	4-Hexen-1-ol, 5-methyl-2-(1-methylethenyl)-, (R)-		1	1	1	1	1	1	1.33297e+07	1	1	1	1	1	1	1	1	1	1	1	1	1	1	2131623	1	1	1	1	1	1	1	1
1000352-72-7	4-Hexen-1-ol, trifluoroacetate		1	1	1	1	1	1	1	1	1	1	1	1	1	1	1	1	1	1	1.87705e+07	1	4.88209e+07	1	1	1	1	1	1	1	1	1
25659-22-7	4-Hexen-2-one		1	1	1	1	1	1	1	1	1	1	1	1	1	1	1	1	1	1	1	1	1	1	1	1	6.79747e+06	1	1	1	1	1
20739-59-7	4-Hexyn-3-ol		1	1	1	1	1	1	1	1	1	1	1	1	1	1	1	1	1	1.12493e+07	1	1	1	1	1.78422e+07	1	5176792	1	1	1	1	1
339060-50-3	4H-Pyran-3-carboxylic acid, 6-amino-5-cyano-4-(2-fluorophenyl)-2-methyl-, ethyl ester		1	1	1	1	1	1	1	1	1	1	1	2.32922e+07	1	1	1	1	1	1	1	1	1	1	1	1	1	1	1	1	1	1
1000295-18-2	4-Hydroxy-4,5,5-trimethyl-3-[2-(2-methyl-5-trifluoromethoxy-1H-indol-3-yl)-ethyl]-oxazolidin-2-one		1	1	1	1	1	1	1	1	1	1	1.98588e+06	1	1	1	1	1	1	1	1	1	1	1	1	1	1	1	1	1	1	1
1000147-93-1	4'-Methoxy-2-hydroxystilbene		1	1	1	1	1	1	1	1	1	1	1	1	1	1	1	1	2.49179e+06	1	1	1	1	1	1	1	1	1	1	1	1	1
1000186-59-6	4-Methoxymethoxy-2-methyl-oct-2-ene		1	1	1	1	1	1	1	1	1	1	1	1	1	1	2.6546e+06	1	1	1	1	1	1	1	1	1	1	1	1	1	1	1
25201-40-5	4-Methyl-1,6-heptadien-4-ol		1	1	1	1	1	1	1	1	1	6938676	5218392	2.22062e+06	1	1	1	1	1	1	1	1	1	1	1	1	1	1	1	1	1	1.89002e+06
1000283-56-8	4-Methyl-2,4-bis(4'-trimethylsilyloxyphenyl)pentene-1		1	1	1	1	1	1	1	1	1	1	1	1	1	1	1	1	1	1	1	1	1	1	1	1	1	1	1	1.67368e+07	1.18988e+07	1
4376-16-3	4-Methyl-2-heptyn-4-ol		1	1	1	1	1	1	1	1	1	1	1	1	1	1	1	1	1	1	1	1	1	1	1	1	3.83446e+07	1	1	1	1	1
1000342-43-9	4-Methyl-2-octyn-4-ol		1	1	1	1	1	1	1	1	1	1	1	1	1	1	1	1	1	1	1	1	1	1	1	1	1	1	1	4361276	1	1
816-66-0	4-Methyl-2-oxovaleric acid		1	1	1	1	1	1	1	1	1	1	1	1	1	1	1	1	1	1	1	1.41709e+06	1	1	1	1	1	1	1	1	1	1
16979-20-7	4-Methylbenzylidene-4-methylaniline		1	1	1	8.78945e+06	1	1	8.49209e+06	1	1	1	1	1	1	1	1	1	1	1	1.58708e+07	1	1	3.35403e+07	1	1	1	1	1	1	3129172	1
1000364-90-8	4-Methylcatechol, diacetate		1	1	1	1	1	1	1	1	1	1	1	1	1	1	1	1	1	1	1	1	1	1	1	1	1	1	1	1	1	3800844
1000129-15-9	4-Methylimidazole-5-butyric acid, 2,2,2-trifluoroethyl(ester)		1	1	1	1	1	1	1	1	1	1	1	1	1	1	1	1	2.84179e+07	1	1	1	1	1	1	1	1	1	1	1	1	1
5337-93-9	4'-Methylpropiophenone		1	1	1	1	1	1	1	1	1	1	1	1	1	1	1	1	1	1	1	1	1	1	2897842	2.51609e+06	1	1	1	1	1	1
17895-71-5	4-Nitrophenyl-.beta.-phenylpropionate		1	1	1	1	1	1	1	1	1	1	1	1	1	1	1	1	1	3254015	1.9304e+06	1	1	1	1	1	1	1	1	1	1	1
63830-68-2	4-Nonene, 2,3,3-trimethyl-, (Z)-		2.19393e+07	1	1	6234072	1	1	1	1	1	1	1	1	1	1	1	1	7.25551e+06	1	1	1	1	1	1	1	1	1	1	1	1	1
63830-69-3	4-Nonene, 3-methyl-, (Z)-		1	1	1	1	1	1	1	1	1	5.37542e+06	1	1	1	1	1	1	1	1	1	1	1	1	1	1	1	1	1	1	1	1
14129-48-7	4-Octen-3-one		1	1	1	1	1	1	1	1	1	1	1	1	1	1	1	1.52274e+06	1	1	1	1	1	1	6.22203e+06	1	1	1	1	1	1	1
63830-65-9	4-Octene, 2,3,6-trimethyl-		1	1	1	6911698	1	1	1	1	1	1	1	1	1	1	1	1	1	1	1	1	1	1	5397755	1	1	1	1	1	1	1
62960-76-3	4-Octene, 2,6-dimethyl-, [S-(E)]-		1	1	1	6449971	1	1	1	1	1	1	1	1	1	1	1	1	1	1	1	1	1	1	1	1	1	1	1	1	1	1
10306-94-2	4-Octyne, 2-methyl-		1	1	1	1	1	1	1.26856e+06	1	1	1	1	1	1	1	1	1	1	1	1	1	1	1	1	1	1	1	1	1	1	1
71487-16-6	4-Penten-1-ol, 3-methyl-, acetate		1	1	1	1	1	1	1	1	1	1	1	1	1	1	2.22697e+07	1	1	1	1	1	1	1	1	6.3065e+06	1	1	1	1	1	1
69393-39-1	4-Penten-1-one, 1-(1H-imidazol-4-yl)-		1	1	1	1	1	1	1	1	1	1	1	2.22975e+07	1	2.44179e+07	1	1	1	1	1	1	1	1	1	1	1	1	1	1	1	1
5497-67-6	4-Pentenal, 2,2-dimethyl-		1	1	1	1	1	1	1	1	1	1	1	1	1	1	1	1	1	1	1	1	1	1	1	1.90926e+07	1	1	1	1	1	1
624-97-5	4-Pentene-2-ol, 2-methyl		1	1	1	1	1	1	1	1	1	1	1	1	1	1	1	1	1	1	1	1	1	1	1	1	1	1	1	1	1	7.87826e+06
337503-48-7	4-Pentenoic acid, 2,2-diethyl-3-oxo-5-phenyl-, ethyl ester		1	1	1	1	1	1	1	1	1	1	1	1	1	1	1	1	1	1	1	1	1	1	1	1	1	1	1	1	1.59043e+07	2.93813e+06
20744-39-2	4-Pyridazinamine		2782548	1	1	1	1	1	1	1	1	1	1	1	1	1	1	1	1	1	1	1	1	1	1	1	1	1	1	1	1	1
98-51-1	4-tert-Butyltoluene		1	1	1	1	1	1	1	1	1	1	1	1	1	1	1	1	1	1	1	9.20333e+06	1	1	1	1	1	1	1	1	1	1
116465-17-9	4-Trifluoroacetoxyoctane		1	1	1	1	1	1.57061e+07	1	1	1	4.31677e+06	1	1	1	1	1	1	1	1	1	1	1	1	1	1	1.48415e+07	1	4.13311e+06	1	1	1
14476-37-0	4-Undecanone		1	1	1	1	1	1	1	1	1	1	1	1	1	1	1	1.9178e+06	1	1	1	1	1	1	1	1	1	1	1	1	1	1
74645-87-7	4-Undecene, 3-methyl-, (Z)-		1	1	1	1	1	1	1	1	1	1	1	1	1	1	1	1	1	1	1	1	1	1	1	1	1	1	1	8.20686e+07	1	1
74630-57-2	4-Undecene, 4-methyl-, (Z)-		1	1	1	1	1	1	1	1	1	1	1	1	1	5.92027e+06	1	1	1	1	1	1	1	1	1	1	1	1	1	1	1	1
1000061-85-4	4-Undecene, 6-methyl-		1.11103e+07	1	1	1	1	7.01448e+06	5324372	1	1	1	1	1	1	1	1	1	1	1	1	1	1	1	1	1	1	1	1	1	1	1
881-90-3	5(4H)-Oxazolone, 2-methyl-4-(phenylmethylene)-		1	1	1	1	1	1	1	1	1	1	1	1	1	1	1	1	1	1	5166475	1	1	1	1	1	1	1	1	1	1	1
1000193-54-2	5-(7a-Isopropenyl-4,5-dimethyl-octahydroinden-4-yl)-3-methyl-penta-2,4-dien-1-ol		1	1	1	1	1	1	1	1	1	1	1	1	1	1	1	1	1	2.02632e+08	1	1	1	1	1	1	1	1	1	1	1	1
286-75-9	5,10-Dioxatricyclo[7.1.0.0(4,6)]decane		1	1	1	1	1	1	1	1	1	1	1	1	1	1	1	1	1	2.26972e+07	1	1	1	1	1	1	1	1	1	1	1	1
64275-51-0	5,10-Pentadecadien-1-ol, (Z,Z)-		1	1	1	7.51883e+06	1	1	1	1	1	3.44707e+07	1	1	1	1	1	1	1	1	1	1	1	1	1	1	1	1	1	1	1	1
1000251-10-5	5,16-Pregnadien-3-ol-21-one acetate		1	1	1	1	1	1	1	1	1	1	1	1	1	1	1	1	1	1	1	1	1	1	1	1	1	4.18087e+07	1	1	1	1
118378-70-4	5,16-Pregnadiene, 20-acetoxy-3-oxo		1	1	1	1	1	1	1	1	1	1	1	1	1	1	1	1	1	1	1	1	1	1	1	1	1	5.13278e+07	1	1	1	1
82299-68-1	5,5-Dimethyl-cyclohex-3-en-1-ol		1	1	1	1	1	1	1	1	1	1	1	1	1	1	4.56021e+07	1	1	1	1	1	1	1	1	1	1	1	1	1	1	1
6665-78-7	5,7-Diacetoxy-3-phenyl-4H-chromen-4-one		1	1	1	1	1	1	1	1	1	1	1	1	1	1	1	1	1	1	7.82797e+06	1	1	1	1	1	1	1	1	1	1	1
3588-18-9	5,7-Octadien-4-one, 2,6-dimethyl-, (Z)-		1	1	1	1	1	1	1	1	1	1	1	1	1	1	1	1	1	1	1	1	1	1	1	1.66056e+07	1	1	1	1	1	1
5259-17-6	5.alpha.-Cholest-8-en-3-one, 6.alpha.-hydroxy-14-methyl-, acetate		1	1	1	1	1.91799e+08	1	1	1	1	1	1	1	1	1	1	1	1	1	1	1	1	1	1	1	1	1	1	1	1	1
1000187-38-4	5-[2-(Dimethoxyphosphonyl)acetoxy]hex-2-enoic acid		1	1	1	1	1	1	1	1	1	1	1	1	1	7.77929e+07	1	1	1	1	1	1	1	1	1	1	1	1	1	1	1	1
1000224-56-0	5-Acetyl-4-(2-furyl)-4,5,6,7-tetrahydro-6-hydroxy-3,6-dimethyl-1H-benzindazole		1	1	1	1	1	1	1	1	1	1	1	1	1	1	1	1	1	1	1	1	1	1	1	4.84051e+07	1	1	1	1	1	1
1553840	5-Amino-2-methyl-2H-tetrazole		1	1	2.58576e+06	1	1	1	1	1	1	1	1	1	1	1	1	1	1	1	1	1	1	1	1	1	1	1	1	1	1	1
1453-97-0	5-Benzyloxygramine		1	1	1	1	1	1	1	1	1	1	1	1	1	1	1	1	1	1	2.14746e+07	1	1	1	1	1	1	1	1	1	1	1
106119-01-1	5-Butyl-2-methyl-.delta.1-pyrroline		1	1	1	1	1	1	1	1	1	1	1	2.69342e+06	1	1	1	1	1	1	1	1	1	1	1	1	1	1	1	1	1	1
5048-19-1	5-Cyano-1-pentene		1	1	1	1	1	1	1	1	1	1	1	1	1	1	1	1	1	1	1	1.98561e+07	1	1	1	1	1	1	1	1	1	1
5205-34-5	5-Decanol		1	1	1	1	1	1	1	1	1	1	1	1	1	1	1	1	1	1	1	1	1	1	1	1	1	1	1	1.01394e+07	1	1
10203-33-5	5-Dodecanol		1	1	1	1	1	1	1	5842224	1	1	1	1	1	1	1	1	1	1	1	1	1	1	1	1	1	1	1	1	1	1
1000374-14-1	5-Ethyl-2-undecen-4-one		1	1	5.56553e+06	4525318	1	1	1	1	1	1	1	1	1	1	1	1	1	1	1	1	1	1	1	1	1	1	1	1	1	1
1000370-34-0	5-Ethyl-3-hepten-2-one		1	1	1	1	1	1	1	1	3.19908e+06	1	1	1	1	1	1	1	1	1	1	1	1	1	1	1	1	3.53525e+06	1	1	1	1
1000331-61-0	5-Fluoro-2-trifluoromethylbenzoic acid, 2-formyl-4,6-dichlorophenyl ester		1	1	1	1	1	1	1	1	1	1	1	1	1	1	1	1	1	1	1	1	1	1	1	5568199	1	1	1	1	1	1
1000317-30-7	5H-[1,2,4]Triazino[5,6-b]indole, 3-(methylthio)-5-(2-propenyl)-		1	1	1	1	1	1	1	1	1	1	1	3690135	1	1	1	1	1	1	1	1	1	4833501	1	1	1	1	1	1	1	1
74764-56-0	5-Hepten-3-one, 5-ethyl-4-methyl-		1	2.52234e+06	1	1	1	1	1	1	1	1	1	1	1	1	1	1	1	1	1	1	1	1	2.09879e+06	1	1	1	1	3.47323e+06	1	1
63922-42-9	5-Hepten-3-yn-2-one, 6-methyl-5-(1-methylethyl)-		1	1	1	1	1	1	1	1	1	1	1	1	1	1	1	1	1	1	1.21694e+06	1	1	1	1	1	1	1	1	1	1	1
109-49-9	5-Hexen-2-one		1	1	1	1	1	1	1	5.01674e+07	1	1	1	1	1	1	1	1	1	1	1	1	1	1	1	1	1	1	1	1	1	1
489673	5-Hexen-2-one, 5-methyl-		1	1	1	1	1	1	1	2335828	1	1	1	1	1	1	1	1	1	1	1	1	1	1	4754645	1	1	1	1	1	1	1
19550-90-4	5-Hexen-3-ol, 2,3-dimethyl-		1	1	1	1	1	1	1	1	1	2.45412e+06	1	1	1	1	1	1	1	1	1	1	1	1	1	1	1	1	1	1	1	1
1000273-02-0	5H-Tetrazol-5-amine		1	1	1	1	1	1	1	1	1	1	1	1	1	1	1	1	1	1	1444402	1	1	1	1	1	1	1	1	1	1	1
69097-96-7	5-Hydroxy-4',7-dimethoxyflavanone		1	1	1	1	1	1	36210841	1	1	1	1	1	1	1	1	1	1	1	1	1	1	1	1	1	1	1	1	1	1	1
1000187-15-9	5-Hydroxy-5-isopropyl-6-methyl-hepta-3,6-dien-2-one		1	1	2.96346e+06	1	1	1	1	1	1	1	1	1	1	1	1	1	1	1	1	1	1	1	1	1	1	1	1	1	1	1
64018-41-3	5-Isoxazolecarboxylic acid, 4,5-dihydro-3,5-dimethyl-, methyl ester, (R)-		1	1	1	1	1	1	1	1	1	1	1	1	1	1	1	1	1	1	1	1	1	1	1	1	1	1	3369803	1	1	1
64018-42-4	5-Isoxazolecarboxylic acid, 4,5-dihydro-5-methyl-, methyl ester, (R)-		1	1	1	1	1	1	1	1	1	1	1	1	1	1	1	1	1	1	1	1	1	1	1	1	1	2.10317e+06	1	1	1	1
1000301-38-8	5-Methanesulfonyl-1-methyl-1H-tetrazole		1	1	1	1	1	1	1	1	1	1	1	1	3.67872e+07	2.21787e+07	1	1	1	1	1	1	1	1	1	1	3.80538e+06	1	1	1	1	1
17874-79-2	5-Methoxycarbonylpyridine-2-carboxylic acid		1	1	1	1	1	1	1	1	1	1	1	1	1	1	1	1	1	1	1	1	1	1	1	1	1	1	1	1	4.07912e+06	1
57614-16-1	5-Methyl-3-phenyl-1H-indazole		1	1	1	1	1	1	1	3.85032e+06	1	1	1	1	1	1	1	1	1	1	1	1	1	1	1	1	1	1	1	1	1	1
81246-34-6	5-Nitroimidazole-4(1H)-carboxaldehyde		1	1	1	1	1	1	1	1	1	1	1	1	1	1	1	1	1	1.1691e+07	1	1	1	1	1	1	1	1	1	1	1	1
76284-12-3	5-Pyrrolidino-2-pyrrolidone		1	1.02772e+08	3.15026e+07	1	1	1	1	1	1	5.47414e+07	1	1	1	1.46865e+07	1	1	1	1	1	1	1	1	1	1	1	1	1	1	1	1
74744-47-1	5-Tetradecen-3-yne, (Z)-		1	1	1	1	1	1	1	1	1	1	1	1	1	1	1	1	1	7.1647e+07	1	1	1	1	1	1	1	1	1	1	1	1
1000210-42-8	5-Thiatricyclo[4.1.0.0(2,4)]heptane		1	1	1	1	1	1	1	1	1	3192660	1	1	1	1	1	1	1	1	1	1	1	1	1	1	1	1	1	1	1	1
18387-62-7	5-Trimethylsilylpent-2-en-4-yne		1	1	1	1	1	1	1	1	1	1	1	1	1	1	2.49965e+06	1	1	1.56783e+06	1	1.4625e+06	1	2.57097e+06	1	1	1	1	1.8208e+06	1	1	1
56312-55-1	5-Undecen-4-one		1	1	1	1	1	1	1	1	1	1	1	1	1	1	1	1	1	1	1	1	1	1	1	1	1	3.85982e+06	1	1	1	1
143185-91-5	5-Undecene, 4-methyl-		1	1	1	1	1	1	1	1	1	1	1	6797353	1	1	1	1	1	1	1	9.12711e+06	1	1	1	5038578	1	1	1	2.17564e+06	1	1
74630-66-3	5-Undecene, 7-methyl-, (E)-		1	1	1	1	1	1	4.68358e+07	1	1	1	1	1	1	1	1	1	1	1	1	1	1	1	1	1	1	1	1	1	1	1
74630-62-9	5-Undecene, 7-methyl-, (Z)-		1	1	1	1	1	1	7.27977e+06	1	1	1	1	1	1	1	1	1	1	1	1	1	1	1	1	1	1	1	8023264	1	1	1
81912-03-0	6,6-Dimethyl-1,3-heptadien-5-ol		1	1	1	1	1	1	1	1	1	1	1	1	1	1	1	1	1	1	1	1	1	1	1	1	1	1	1	2.71224e+06	1	1
1000296-76-1	6,7-Dihydro-5H-pyrrolo[2,1-c][1,2,4]triazole-3-carboxylic acid		1	1	1	1	1	1	1	1	1	1	1	1	1	1	1	1	1	1	1.35129e+07	1	1	1	1	1	1	1	1	1	1	1
111197-35-4	6,7-Dimethyl-9-oxo-1,5-diazabicyclo[5.2.0]non-5-ene		1	1	1	1	1	1	1	1	1	1	1	1	1	1	1	1	3143175	1	1	1	1	1	1	1	1	1	1	1	1	1
279-85-6	6-Azabicyclo[3.2.1]octane		1	1	1	1	1	1	1	1	1	1	1	1	1	1	1	1	1	1	1	1	1	1	1.53346e+06	1	1	1	1	1	1	1
24173-54-4	6-Azabicyclo[3.2.1]octane, 6-methyl-		1	1	1	1	1	1	1	1	1	1	1	1	1	1	1	1	1	1	1	1	1.43839e+06	1	1	1	1	1	1	1	1	1
32064-79-2	6-Decen-5-one		1	1	1	1	1	1	1	2.50914e+06	2.96194e+06	1	3.1272e+06	1	1	1	7913713	3.09822e+06	1	7823518	1	1	1	1	5.68493e+06	1	1	5050914	1	1	1	1
1000332-60-8	6-Ethoxy-9H-purine tms		1	1	1	1	1	3.40974e+07	1	1	1	1	1	1	1	1	1	1	1	1	1	1	1	1	1	1	1	1	1	1	1	1
6628-28-0	6-Ethoxyquinaldine		1	1	1	1	1	1	1	1	1	1	1	1	1	1	1	1	1	1	3.0255e+06	1	1	1	1	1	1	1	1	1	1	1
1000343-74-4	6-Fluoro-2-trifluoromethylbenzoic acid, 2-formyl-4,6-dichlorophenyl ester		1	1989793	1	1	1	1	1	1	1	1	1.86262e+06	1	1	1.17221e+06	1	1	1	1	1	1	1	2.30688e+06	1	1	1	1	1	2.02652e+06	1	1
1000338-97-5	6-Fluoro-2-trifluoromethylbenzoic acid, ethyl ester		1	1	1	1	1	1	1	1	1	1	1	1	1	1	1	1	1	1	1	1	1	1	1	1	1	1.38194e+07	1	1	1	1
42201-30-9	6-Hepten-2-ol, 4-methylene-		1	1	1	1	1	1	1	1	1	1	1	1	2.38651e+07	1	1	1	1	1	1	1	1	1	1	1	1	1	1	1	1	1
17520-15-9	6-Heptyn-2-one, 4,4-dimethyl-		1	1	1	1	1	1	1	1	1	2.78621e+07	1	1	1	1	1	1	1	1	1	1	1	1	1	1	1	1	1	1	1	1
29040-52-6	6-Methoxy-3-methylbenzofuran		1	1	1	1	1	1	1	1	1	1	1	1	1	1	1	1	1	1	1	1	1	1	1	1	1	1	1	1	3.66403e+06	1
110950-94-2	6-Methyl-2,5-diphenyl-6,7-dihydropyrazolo[1,5-c]pyrimidin-7-one		1	1	1	1	1	1	1	1	1	1	1	1	1	1	2227536	1	1	1	1	1	1	1	1	1	1	1	1	1	1	1
110654-59-6	6-Nitro-3,4(1H)-dihydro-2,3-benzothiazine 2,2-dioxide		1	1	1	1	1	1	1	1	1	1	1	1	1	1	1	1	1	1	3.82869e+06	1	1	1	1	1	1	1	1	1	1	1
1000336-66-8	6-Octadecenoic acid		1	1	1	1	1	2.10892e+07	1	1	1	1	1	1	1	1	1	1	1	1	1	1.02463e+08	1	1	1	1	1	1	1	1	1	1
1000326-40-7	7-(Butanoylamino)-4-chloro-3-(propyloxy)-1H-2-benzopyran-1-one		1	1	1	1	1	1	1	1	1	1	1	1	1	1	3.03218e+06	1	1	1	1	1	1	1	1	1	1	1	1	1	1	1
1000130-85-7	7,11-Hexadecadienal		1	1	1	1	1	1	1	1	1	1	1	1	1	1	1	1	1	1	1	1	1	1	1.69076e+07	1	1	1	1	1	1	1
52148-56-8	7,8-Dioxabicyclo[4.2.2]dec-9-ene		1	1	1	1	1	1	1	1	1	1	1	1	1	1	1	1	1	1	1	1	1	2.20562e+07	1	1	1	1	1	1	1	1
111455-39-1	7-anti-Acetyl-3,3-dimethylbicyclo[2.2.2]octan-2-one		1	1	1	1	1	5576876	1	1	1	1	1	1	1	1	1	1	1	1	1	1	1	1	1	1	1	1	1	1	1	1
55903-16-7	7-Azabicyclo[4.1.0]heptane, 2,4,4-trimethyl-		1	1	1	1	1	1	1	1	1	1	1	1	1	1	1	1	1	1.89642e+07	1	1	1	1	1	1	1	1	1	1	1	1
32064-76-9	7-Dodecen-6-one		1	1	1	1	1	1	1	1	1	1	1	7.35165e+06	1	1	1	1	1	1	1	1	1	1	1	1	1	1	1	1	1	1
1000210-28-9	7-Isopropyl-1,1,4a-trimethyl-1,2,3,4,4a,9,10,10a-octahydrophenanthrene		1	1	1	1	1	1	1	1	1	1	1	1	1	1	1	1	3.99087e+06	1	1	1	1	1	1	1	1	1	1	1	1	1
1713-33-3	7-Oxabicyclo[4.1.0]heptane, 1-methyl-		1	1	1	1	1	1	1	1	1	1	1	1	1	1	1	1	1	1	1	1	1	1	1	1	1	1	1	1	3.53253e+07	1
106-87-6	7-Oxabicyclo[4.1.0]heptane, 3-oxiranyl-		1	1	1	1	4.27139e+07	1	1	1	1	1	1	1	1	1	1	1	1	1	1	1	1	1	1	1	1	1	1	1	1	1
41446-63-3	7-Tetradecene, (E)-		1	1	1	1	1	1	1	1	1	1	1	1	1	1	1	5028033	1	1	1	1	1	1	1	1	1	1	1	1	1	1
35216-11-6	7-Tetradecyne		1.94329e+07	1	1	1	1	1	1	1	1	1	1	1	1	1	1	1	1	1	1	1	1	1	1	1	1	1	1	1	1	1
91186-38-8	8-(2-Acetyloxiran-2-yl)-6,6-dimethylocta-3,4-dien-2-one		1	1	1	1	1	1	1	2.91695e+07	1	1	1	1	1	1	1	1	1	1	1	1	1	1	1	1	1	1	1	1	1	1
33956-49-9	8,10-Dodecadien-1-ol, (E,E)-		1	1	1	1	1	1	1	1	1	1	1	1	1	1	1	1	1	1	1	2.39426e+07	1	1	1	1	1	1	1	1	1	1
63498-93-1	8-Isopropyl-5-methyl-5,6,7,8-tetrahydro-2,4-quinazolinedione		1	1	1	1	1	1	1	1	1	1	1	1	1	1	1	1	1	1	1852399	1	1	1	1	1	1	1	1	1	1	1
5009-32-5	8-Nonen-2-one		1	4.3693e+06	1	4.97467e+07	3.88226e+07	1	96207696	1	56667554	1	3.41336e+07	1	37869046	38032410	1	1	1	1.14858e+07	1	1	40607764	3.0611e+07	1.67003e+07	1	5.19267e+06	1	1	1.39115e+07	1	1
1000071-43-1	9-(2-Carboxyethyl)-2,2,4,4-tetramethyl-1,2,3,4-tetrahydro-.gamma.-carboline		1	1	1	1	1	1	1	1	1	1	1	1	1	1	3.0474e+06	1	1	1	1	1	1	1	1	1	1	1	1	1	1	1
81-54-9	9,10-Anthracenedione, 1,2,4-trihydroxy-		1	1	1	1	1	1	1	1	1	1	1	1	1	1	1	1	1	3.72845e+06	8.10388e+06	3.8292e+06	1	1	1	1	1	1	1	1	1	1
2475-45-8	9,10-Anthracenedione, 1,4,5,8-tetraamino-		1	1	1	1	1	1	1	1	1	1	1	1	1	1	1	1	1	1	2405393	1	1	1	1	1	1	1	1	1	1	1
2872-48-2	9,10-Anthracenedione, 1,4-diamino-2-methoxy-		1	1	1	1	1	1	1	1	1	1	1	1	1	1	1	1	1	1	2.03503e+07	1	1	5.73266e+06	1	1	1	1	1	1	1	1
25060-18-8	9,10-Anthracenedione, 1,4-dihydroxy-2,3-dimethyl-		1	1	1	1	4.903e+06	1	1	1	1	1	1	1	1	1	1	1	1	1	1	1	1	1	1	1	1	1	1	1	1	1
1000142-35-1	9,10-Diazatricyclo[4.4.0.0(2,8)]dec-9-ene		1	1	1	1	1	1	1	2.24297e+07	1	1	1	1	1	1	1	1	1	1	1	1	1	1	1	1	1	1	1	1	1	1
18465-99-1	9,12,15-Octadecatrienoic acid, 2,3-dihydroxypropyl ester, (Z,Z,Z)-		1	1	1	1	1.93651e+07	1	1	1	1	1	1	1	1	1	1	1	1	5.9033e+07	1	1	1	1	1	1	1	1	1.82661e+07	1	1	1
51937-00-9	9,12-Tetradecadien-1-ol, (Z,E)-		1	1	1	2.04702e+07	1	1	1	1	1	1	1	1	1	1	1	1	1	1	1	1	1	1	1	1	1	1	1	1	1	1
3073-51-6	9,9'-bis-(9H-fluorene), 9,9'-hydroxy-		1	1	1	1	1	1	1	1	1	1	1	1	1	1	1	1	1	1	1.3432e+06	1	1	1	1	1	1	1	1	1	1	1
2039-77-2	9-Acetylphenanthrene		1	1	1	1	1	1	1	1	1	1	1	1	1	1	1	1	1	1	1	1	1	1	1	1	1	1	1	1	1	2.23146e+06
1000285-79-5	9-Amidinohydrazono-3,6-dichloro-2,7-bis-[2-piperidinoethoxy]fluorene		1	1	1	1	1	1	1	2.15511e+06	1	1	1	1	1	1	1	1	1	1	1	1	1	1	1	1	1	1	1	1	1	1
27684-00-0	9-Anthracenebutanol, 9,10-dihydro-		5.29712e+06	1	1	1	1	1	1	1	1	1	1	1	1	1	1	1	1	1	1	1	1	1	1	1	1	1	1	1	1	1
1000156-40-3	9-Borabicyclo[3.3.1]nonane, 9-(1,2-diphenylethyl)-		1	1	1	1	3.79382e+07	1	1	1	1	1	1	1	1	1	1	1	1	1	1	1	1	1	1	1	1	1	1	1	1	1
71084-08-7	9-Dodecyn-1-ol		1	1	1	1	1	1	1	1	1	1	1	1	1	1	1	1	1	1	1	2.55686e+07	1	1	1	1	1	1	1	1	1	1
56847-05-3	9-Octadecen-12-ynoic acid, methyl ester		1	1	1	1	1	1	1	1	1	1	1	1	1	1	1	1	1	1	1	1	1	1	1	4.06967e+07	1	1	1	1	1	1
506-42-3	9-Octadecen-1-ol, (E)-		1	1	1	1	1	1	1	1	1	1	1	1	1	1	2.12408e+07	1	1	1	1	1	1	1	1	1	1	1	1	1	1	1
143-28-2	9-Octadecen-1-ol, (Z)-		1	1	1	1	1	1	1	1	1	1	1	1	1	1	4.49727e+07	1	1	1	1	1	1	1	1	1	1	1	1	1	1	1
150-81-2	9-Octadecenoic acid (Z)-, (tetrahydro-3-furanyl)methyl ester		1	1	1	1	1	1	1	7.56196e+06	1	1	1	1	1	1	1	1	1	1	1	1	1	1	1	1	1	1	1	1	1	1
112-79-8	9-Octadecenoic acid, (E)-		1	1	1	1	1	1	1	1	1	1	1	1	1	1	1	1	1	1	1	1	1	1	1	1	1	1	8.86191e+07	1	1	1
556-08-1	Acedoben		1	1	1	1	1	1	1	1	1	1	1	2.13013e+06	1	1	1	1	1	1	1	1	1	1	1	1	1	1	1	1	1	1
1000263-69-5	Acetamide, 2-(1-piperidyl)-N-(6-chloropyrazin-2-yl)-		1	1	1	1	1	1	1	1	1	1	1	1.32051e+07	1	1	1	1	1	1	1	1	1	1	1	1	1	1	1	1	1	1
309721-27-5	Acetamide, 2-[2-(4-fluorobenzoyl)-2-phenylhydrazino]-2-oxo-N-ethyl-		1	1	1	1	1	1	1	1	1	1	1	1	1	1	1	1	1	1	1	1	1	1	1	5796741	1	1	1	1	1	1
1000276-37-8	Acetamide, 2-[2,3-dihydro-2-methyl-5-(4-methylphenyl)-1,3,4-thiadiazol-2-yl]-N-phenyl-		1	1	1	1	1	1	1	1	1	1	1	1	1	1	1	1	1	1	1	1	1	1	1	1	1	1	1	1	9.16352e+06	1
107-91-5	Acetamide, 2-cyano-		1	1	1	1	1	1	1	1	1	1	1	1	1	1	1	1	1	1	1	1	1	1	1	1	1	1	6513491	1	1	1
640-19-7	Acetamide, 2-fluoro-		1	1.67638e+06	1	1	1	1	1	1	1	1	1	1	1	1	1	1	1	1	1	1	1	1	1	1	1	1	1	1	1	1
1000185-58-2	Acetamide, N-(2-imino-2-methylthio)ethyl-		1	1	1	1	1	1	1	1	1	1	1	1	1	1	1	2.18593e+06	1	1	1	1	1	1	1	1	1	1	1	1	1	1
1000272-50-7	Acetamide, N-benzyl-2-[2,3-dihydro-2-methyl-5-(4-methylphenyl)-1,3,4-thiadiazol-2-yl]-		1	1	1	1	1	1	1	1	1	1	1	1	1	1	1	1	1	1	1	1	3.97935e+07	1	1	1	1	1	1	1	1	1
1000117-62-1	Acetamide, N-methyl-N-[4-[4-t-butoxycarbonyl-1-hexahydropyrazinyl]-2-butynyl]-		1	1	1	1	1	1	1	1	1	1	1	1	1	1	1	1	1	1	1	1	2.87281e+07	1	1	1	1	1	1	1	1	1
13831-30-6	Acetic acid, (acetyloxy)-		1	1	3687405	3.3015e+06	1	1	1	1	1	1	1	1	1	1	1	1	1	1	1	1	1	1	1	1	1	2.21197e+06	1	1	1	1
1000192-25-5	Acetic acid, 1-methyl-3-(2,2,6-trimethyl-bicyclo[4.1.0]hept-1-yl)-propenyl ester		1	1	1	2.23698e+07	1	1	1	1	1	1	1	1	1	1	1	1	1	1	1	1	1	1	1	1	1	1	1	1	1	1
3532-57-8	Acetic acid, 2-nitro-3-phenylallyl ester		1	1	1	1	1	1	1	1	1	1	2.14451e+06	1	1	1	1	1	1	1	1	1	1	1	1	1	1	1	1	1	1	1
103-54-8	Acetic acid, cinnamyl ester		1	1	1	1	1	1	1	1	1	1	1	1	1	1	1	1	1	1	4.30853e+07	1	1	1	1	1	1	1	1	1	1	1
1000367-94-5	Acetic acid, hex-3-yl ester		1	1	1	1	1	1	1	1	1	1	1	1	1	1	1	1	1	1	3.63202e+07	1	1	1	1	1	1	1	1	1	1	1
68-11-1	Acetic acid, mercapto-		1	1	1	1	4436619	1	1	1	1	1	1	1	1	1	1	1	1	1	4.56344e+06	1	1	1	1	1	1	1	1	1	1	1
2483-57-0	Acetic acid, nitro-, methyl ester		1	1	1	1	1	1	1.34455e+06	1	1	1	1	3.99397e+06	1	1	1	1	1	1	1	1	1	1	1	1	1	1	1	1	1	3.93626e+07
400-39-5	Acetic acid, trifluoro-, 1-methylethenyl ester		1	1	1	1	1	1	1	1	1	1	1	1	1	1	1	1	3800101	1	1	1	1	1	1	1	1	1	1	1	1	1
407-25-0	Acetic acid, trifluoro-, anhydride		1	1	1	1	8.62809e+06	1	1	1	1	1	1	1	1	1	1	1	1	7.77566e+06	1.83178e+06	1	1	1	1	1	1.92583e+06	1	2.00373e+06	1	1	1
383-63-1	Acetic acid, trifluoro-, ethyl ester		1	1	1	1	1.97508e+06	1	1	1	1	1	1	1	1	1	1	1	1	1	1	1	1	1	1	1	1	1	1	1	1	1
108-24-7	Acetic anhydride		1	1	1	1	1	1	1	1	1	1	1	1	1	1	1	1	1	3.73554e+06	1	1	1	1	1	1	1	1	1	7.82752e+06	1	1
67-64-1	Acetone		1	1	1	1	1	1	1	1	1	1	1	1	1	1	1	1	4.90001e+06	1	1	1	1	1	1	1	1	1	1	1	1	1
62957-60-2	Acetonitrile, ethoxy-		1	1	1	1	1	1	1	1	1	1	1	5.3162e+07	1	1	1	1	1	1	1	1	1	1	1	1	1	1	1	1	1	1
33342-85-7	Acetophenone, 2'-(trimethylsiloxy)-		1	1	1	1	1	1	1.63619e+06	1	1	1	1	1	1	1	1	1	1	1	1	1	1	1	1	1	1	1	1	1	1	1
506-96-7	Acetyl bromide		1	1	1	1	1	1	1	1	1	1	1	1	1	1	1	1	1	2.90957e+07	1	1	1	1	1	1	1	1	2.23647e+07	1	1	1
1000156-23-5	Acrylic acid, (5-cyclopropylidenepentyl) ester		1	1	1	1	1	1	1	1	1	1	1	1	2.65911e+07	1	1	1	1	1	1	1	1	1	1	1	1	1	1	1	1	1
1000156-69-7	Acrylic acid, 2-(2-methylenecyclopropyl)propyl ester		1	1	1	4.5468e+07	1	1	1	1	1	1	1	1	1	1	1	1	1	1	1	1	1	1	2.20014e+07	1	1	1	1	1	1	1
1000157-21-1	Acrylic acid, 2-(methylenecyclopropyl)ethyl ester		1	1	1.61717e+07	1	1	1	1	1	1	1	1	38521749	1	1	1	2.93284e+07	1	1	1	1	1	1	9.22753e+07	2.76927e+07	1	1	1	1	1	1
1000157-18-4	Acrylic acid, 3-methylene-4-pentenyl ester		1	1	1	1	1	1	1	1	1	1	1	1	1	1	1	1	1	1	1	1	1	1	1	1	1	1	1	1	1	3.23595e+07
1000353-60-0	Adipic acid, 2-decyl hexyl ester		1	1	1	1	1	1	1	1	1	1	1	1	1	1	1	1	1	1	1	1	1	1	1	1	8.09918e+06	1	1	1	1	1
1000324-09-6	Adipic acid, hexyl isobutyl ester		1	1	1	1	1	1	1	1	1	1	1	7395148	1	1	1	1	1	1	1	1	1	1	1	1.38299e+07	1	1	1	1	1	1
1000324-09-8	Adipic acid, isobutyl octyl ester		1	1	4.18778e+06	1	1	1	1	1	1	1	1	1	1	1	1	1	1	1	1	1	1	1	1	1	1	1	1	1	1	1
584-79-2	ALLETHRIN IUPAC NAME : (RS)-3-allyl-2-methyl-4-oxocyclopent- 2-enyl(1RS,2RS;1RS,2SR)-2,2-dimethyl-3-(2-methyl- prop-1-enyl)cyclopropanecarboxylate TRADE NAMES: PYNAMIN		4.73247e+07	2.69248e+07	2.39545e+07	2.14604e+07	9.30909e+07	2.49303e+07	2.10032e+07	54226532	2.9692e+07	1	2.48196e+07	62446848	51553868	4.15625e+07	1.35417e+07	74936728	2.08275e+07	166255148	78490212	55276932	1.11153e+07	1	50378472	119005820	5.6225e+07	9.97845e+06	109922730	53314818	8.00432e+07	1.39744e+07
600-41-9	Allopregnane-3.beta.,7.alpha.,11.alpha.-triol-20-one		1	1	1	4.16797e+07	1	1	1	1	1	1	1	1	1	1	1	1	1	1	3.79629e+07	1	1	1	1	1	1	1	1	1	3.27024e+07	1
57-06-7	Allyl Isothiocyanate		1	1	1	1	1	1	1	1	1	1	1	1	1	1	1	1	1	1	1	1	1	1	1.99334e+06	1	1	1	1	1	2618062	1
383-67-5	Allyl trifluoroacetate		1	1	1	1	1	1	1	1	1	1	1	1	1	1	1	1	1	1	1	1	1.76625e+06	1	1	1	1	1	1	1	1	1
115360	Alpha,alpha-dimethoxysuccinamide		1	1	1	1	1	1	1	1	1	1	1	1	1	1	1	1	1	1	1	1	1	1	1	1	1	1	1	1	1	5017293
540-61-4	Aminoacetonitrile		1	1	1	1	1	1	1	1	1	1	1	1	1	1	1	1	1	1	1	1	1	1	1	1	1	1.11164e+07	1	1	1	1
631-61-8	Ammonium acetate		1	1	1	1	1	1	1.74757e+06	1	1	1	1	1	1	1	1	1	1	1	1	1	1	1	1	1	1	1	1	1	1	1
53286-45-6	Androst-2-en-17-amine, 4,4-dimethyl-N-(2-phenylethyl)-, (5.alpha.)-		1	1	1	1	1	1	1	1	1	1	1	1	1	1	1	1	1	1	1	1	1	1	1	2.31833e+06	1	1	1	1	1	1
1000251-88-0	Androst-5,15-dien-3ol acetate		1	1	1	1	1	1	1	3.28132e+07	1	1	1	1	1	1	1	1	1	1	1	1	1	1	1	1	1	1	1	1	1	1
1224-94-8	Androst-5,16-diene-3.beta.-ol		1	1	1	8.88038e+06	1	1	1	1	1	1	1	1	1	1	1	1	1	1	1	1	1	1	1	1	1	1	1	1	1	1
2099-26-5	Androst-5-ene-3,17-diol, diacetate, (3.beta.,17.beta.)-		6.29853e+07	1	1	1	1	1	1	1	2.09545e+07	1	1	1	1	1	4.71857e+07	1	1	1	1	1	1	1	1	1	1	1	1	1	1	1
56784-27-1	Androstan-11-one, 3-(acetyloxy)-17-iodo-, (17.alpha.)-		1	1	1	1	1	1	1	1	1	1	1	1	1	1	1	1	1	7.74492e+07	1	1	1	1	1	1	1	1	1	1	1	1
116262-99-8	Androstenediol diacetate		5.74805e+07	1	1	1	1.18864e+08	1	1	1.96461e+07	1	1	1	1	1	1	1	4.66827e+07	1	1	1	1	1	1	1	4.07544e+07	1	1	1	4.1548e+07	1	1
1000266-33-3	Anthracene-9,10(9H,10H)-dione, 1,3-acetoxy-4-hydroxy-		1	1	1	1	1	1	1	1	1	1	1	1	1	1	1	1	1	1	5.32725e+07	1	1	1	1	1	1	1	1	1	1	1
92033-51-7	Anthranilic acid, N-(dimethylcarbamoylmethyl)-, ethyl ester		1	1	1	1	1	1	1	1	1	1	1	1	1	1	1	1	1	1	1	1	1	1	1	1	1.98728e+06	1	1	1	1	1
1000288-41-2	Azetidine, n-propyl-		1	1	1	1	1	1	1	1	1	1	1	1	2898776	1	1	1	1	1	1	1	1	1	1	1	1	1	1	1	1	1
55669-75-5	Aziridine, 2,3-dimethyl-1-(1-methylethyl)-, cis-		1	1	1	1	1	1	1	1	1	1	1	1	1	5.29583e+07	1	1	1	1	1	1	1	1	1	1	1	1	1	1	1	1
103-33-3	AZOBENZENE IUPAC NAME : diphenyldiazene		5556234	1	1	1	1	1	1	1	1	1	1	8267154	1	1	1	1	1	1	1	1	1	1	1	1	1	1	1	1	1	1
275-51-4	Azulene		1	1	1	1	1	1	1	1	1	1	1	2.61406e+07	1	1	1	1	1	1	1	1	1	1	1	1	1	1	1	1	1	1
15764-16-6	Benzaldehyde, 2,4-dimethyl-		1	1	1	1	1	1	1	1	1	1	1	1	1	1	1	1	1	1.4197e+07	1	1	1	1	1	1	1	1	1	1	1	1
34883-17-5	Benzaldehyde, 2-methoxy-3,6-dimethyl-4-(phenylmethoxy)-		1	1	1	1	1	1	1	1	1	1	1	1	1	1	1	1	1	1	1.49982e+07	1	1	1	1	1	1	1	1	1	1	1
2426-87-1	Benzaldehyde, 3-methoxy-4-(phenylmethoxy)-		1	1	1	1	1	1	1	1	1	1	1	1	1	1	1	1	1	1	15229161	1	1	1	1	1	1	1	1	1	1	1
329054-16-2	Benzaldehyde, 3-nitro-, 4-fluorobenzoylhydrazone		1	1	1	1	1	1	1	1	1	1	1	1	1	1	1	1	1	1	1	1	1	1.97049e+06	1	1	1	1	1	1	1	1
2450-27-3	Benzaldehyde, 4-benzyloxy-3-methoxy-2-nitro-		1	1	1	1	1	1	1	4.30621e+07	1	1	1	1	1	1	1	1	1	1	1	1	1	1	1	1	1	1	1	1	1	1
5880-63-7	Benzaldehyde, 4-methoxy-, (4-nitrophenyl)hydrazone		1	1	1	4751546	1	1	1	1	1	1	1	1	1	1	1	1	1	1	1	1	1	1	1	1	1	1	1	1	1	1
104-87-0	Benzaldehyde, 4-methyl-		1	1	1	1	1	1	1	1	1	1	1	1	1	1	1	1	1	1	1	1	1	1	1	1	1	1	1	1	4.25754e+07	1
34883-12-0	Benzaldehyde, 6-hydroxy-4-methoxy-2,3-dimethyl-		1	1	1	1	1	1	1	1	1	1	1	1	1	1	1	1	1	1	1	1	1	1.51893e+07	1	1	1	1	1	1	1	1
1000339-88-7	Benzamide, 3-methyl-N-(2,4-dimethoxyphenyl)-		1	1	1	1	1	1	1	1	1	1	1	1	1	1	2514280	1	1	1	1	1	1	1	1	1	1	1	1	1	1	1
1000340-30-0	Benzamide, 4-butyl-N-methallyl-		1	1	1	1	1	1	1	1	1	1	1	2.1635e+06	1	1	1	1	1	1	1	1	1	1	1	1	1	1	1	1	1	1
1000128-96-4	Benzamide, 4-fluoro-N-[2-[1-piperidinyl]ethyl]-		1	1	1	2.79293e+06	1	1	1	1	1	1	1	1	5576825	1	1	1	1	1	1	1	1	1	1	1	1	1	1	1	1	1
309724-61-6	Benzamide, N-(1-methyl-5-benzimidazolyl)-		1	1	1	1	1	1	1	1	1	1	1	1	1	1	1	1	1	3.88806e+06	1	1	1	1	1	1	1	1	1	1	1	1
1000306-96-1	Benzamide, N-(2,5-dimethoxyphenyl)-4-methyl-		1	1	1	1	1	1	1	1	1	1	1	1	1	1	1	1	1	2.54432e+06	1	1	1	1	1	1	1	1	1	1	1	1
99-21-8	Benzamide, N-(4-amino-5-methoxy-2-methylphenyl)-		1	1	1	1	1	1	1	1	1	1	1	1	1	1	1	1	1	5318382	1	1	1	1	1	1	1	1	1	1	1	1
1000307-17-7	Benzamide, N-(4-methoxyphenyl)-2,3,4-trifluoro-		1	1	1	1	1	1	1	1	1	1	1	1	3375520	1	1	1	1	1	1	1	1	1	1	1	1	1	1	1	1	1
1000164-37-4	Benzamide, N-(9H-fluoren-9-on-1-yl)-		1	1	1	1	1	1	1	1	1	1	1	1	1	1	1	1	1	1	1	1671866	1	1	1	1	1	1	1	1	1	1
2049-95-8	Benzene, (1,1-dimethylpropyl)-		1	1	1	1	1	1	1	1	1	1	1	1	1	1	1	1	1	1.76626e+06	1	1	1	1	1	1	1	1	1	1	1	1
585-71-7	Benzene, (1-bromoethyl)-		1	1	1	1	1	1	1	1	1	1	1	1	1	1	1	1	1	1	1	1	1	1	2.68206e+06	1	1	1	1	1	1	1
1196-58-3	Benzene, (1-ethylpropyl)-		1	1	1	1	1	1	1	1	1	1	1	1	1	1	1	1	1	1	1	1	1	1	1.28224e+06	1	1	1	1	1	4677582	1
98-82-8	Benzene, (1-methylethyl)-		1	1	1	1	1	1	1	1	1	1	1	1	1	1	1	1	1	4.88568e+06	1	1	1	1	1	1	1	1	1	1	1	1
135-98-8	Benzene, (1-methylpropyl)-		1	1	1	1	1	1	1	1	1	1	1	1.69076e+07	1	1	1	1	1	1	1	1	1	1	1	1	1	1	1	1	1	1
2719-61-1	Benzene, (1-methylundecyl)-		1	1	1	1	1	1	1	1	1	1	1	1	1	1	1	4.295e+06	1	1	1	1	1	1	1	1	1	1	1	1	1	1
963486	Benzene, (1-propylheptyl)-		1	1	1	1	1	1	1	2.58885e+07	1	1	1	1	1	1	1	1	1	1	1	1	1	1	1	1	1	1	1	1	1	1
36617-02-4	Benzene, (2-bromocyclopropyl)-		1	1	1	1	1	1	1	1	1	1	1	1	1	1	1	1	1	1	1	1	1	2.02907e+07	1	1	1	1	1	1	1	1
1000327-39-0	Benzene, (2-methylcyclopropyl)-		1	1	1	1	1	1	1	1	1	1	1	5060034	1	1.9738e+06	1	1	1	1	1	1	1	1	1	1	1	3325712	1	2.23938e+06	1	1
1000327-29-2	Benzene, (3-bromo-1-methyl-4-phenyl-1,3-butadienyl)-		1	1	1	1	1	1	1	1	1	1	1	1	1	1	1	1	1	1	48515701	1	1	1	1	1	1	1	1	1	1	1
77611-58-6	Benzene, [[(1-ethenyl-1,5-dimethyl-4-hexenyl)oxy]methyl]-		1	1	1	1	1	1	1	1	1	1	1	1	1	1	6.43821e+07	1	1	1	1	1	1	1	1	1	1	1	1	1	1	1
52188-73-5	Benzene, [[(3,7-dimethyl-2,6-octadienyl)oxy]methyl]-, (E)-		1	1	1	1	1	1	1	1	1	1	1	1	1	1	1	1	1	6.15336e+07	1	1	1	1	1	1	1	1	1	1	1	1
98088-51-8	Benzene, [1-[[1-(1-methylethyl)-3-butenyl]oxy]ethyl]-, [S-(R*,R*)]-		1	1	1	1	1	1	1	1	1	1	1	1	1	1	1	1	1	1	1	1	1	1.91935e+06	1	1	1	1	1	1	1	1
1075-38-3	Benzene, 1-(1,1-dimethylethyl)-3-methyl-		1	1	1	1	1	1	1	1	1	1	1	1.22476e+07	1	1	1	1	1	1	3.18094e+06	2714748	9189154	1	9.97929e+06	1	1	1	1	1	1	1
74672-09-6	Benzene, 1-(1,3-dimethyl-3-butenyl)-3-methoxy-		1	1	1	1	1	1	1	1	1	1	1	1	1	1	1	1	1	1	1	1	1	1	1	1	1	1	1	1.70733e+06	1	1
644-30-4	Benzene, 1-(1,5-dimethyl-4-hexenyl)-4-methyl-		1	1	1	1	1	1	1	1	1	1	1	1	1	1	1	1	1	1	1	1	1	6209199	1	1	1	1	1	1	1	1
1000163-38-2	Benzene, 1-(1-buten-3-yl)-4-decyl-		1	1	1	1	1	1	1	1	1	1	1	1	1	1	1	1	1	1	1	1	1	1	1	1	1	1	1	1	1	2.79132e+07
63934-83-8	Benzene, 1,1'-(1,1,10,10-tetramethyl-1,10-decanediyl)bis[3,4-dimethyl-		1	1	1	1	1	1	2.98988e+06	1	1	1	1	1	1	1	1	1	1	1	1	1	1	1	1	1	1	1	1	1	1	1
1889-67-4	Benzene, 1,1'-(1,1,2,2-tetramethyl-1,2-ethanediyl)bis-		1	1	1	1	1	1	1	1	1	1	1	1	1	1	1	1	2506771	1	1	9.38155e+06	1	3687691	1	1	1	1	1	1	1	1
4439-45-6	Benzene, 1,1'-(1,5-hexadiene-1,6-diyl)bis-		1	1	1	1	2.59435e+06	1	1	1	1	1	1	1	1	1	1	1	1	1	5.21399e+06	1	1	1	1	1	5.21707e+06	1	1	1	1	1
526-73-8	Benzene, 1,2,3-trimethyl-		1	1	1	1	1	1	1	1	1	1	1	1	1	1	1	1	1	4.01369e+06	1	1	1	1	1	1	1	1	1	1	1	1
1014-60-4	Benzene, 1,3-bis(1,1-dimethylethyl)-		1	1	1	1	1	1	1	1	1	1	1	2940685	1	1	1	1	1	1	1	1	1	1	1	1	1	1	1	1	1	1
2050-24-0	Benzene, 1,3-diethyl-5-methyl-		1	1	1	1	1	1	1	1	1	1	1	1	1	1	1	1	1	6930717	4.06356e+06	5645970	1	1	3.16701e+06	1	1	1	1	1	1	1
42157-51-7	Benzene, 1-[(1,1-dimethylethyl)thio]-2-methyl-		1	1	1	1	1	1	1	1	1	1	1	1	1	1	1	1	1	1	1	1	1	1	1	1	1	1	1	1	1	2.95054e+06
567776	Benzene, 1-ethenyl-4-ethyl-		6.89059e+06	4.87243e+06	2.22004e+06	4.44313e+06	1	2.78653e+06	3.04801e+06	3.31632e+06	1	1	1	1	1	1	1	1	1	1	1	1	1	1	1	1	1	1	1	1	2.48478e+06	8.02493e+06
874-41-9	Benzene, 1-ethyl-2,4-dimethyl-		1	1	5.35926e+06	1	1	1	1	1	1	1	1.82637e+06	1	1	1	1	1	1	1	1	1	1	1	1	1	1	1	1	1	1	1
611-14-3	Benzene, 1-ethyl-2-methyl-		1	1	1	1	1	1	1	1	1	1	1	1.11279e+07	1	1	1	1	1	1	1	1	1	1	2394231	1	1	1	1	1	1	1
4218-48-8	Benzene, 1-ethyl-4-(1-methylethyl)-		1	1	1	1	1	1	1	1	1	1	1.48293e+06	1.43515e+07	1	1	1	1	1	1	1	1	1	1	1	1	1	1	1	1	1	1
622-96-8	Benzene, 1-ethyl-4-methyl-		1	1	1	1	1	1	1	1	1	1	1	1	1	1	1	1	1	1	1	1	1	1	2.25336e+06	1	1	1	1	1.19339e+06	1	1
766-97-2	Benzene, 1-ethynyl-4-methyl-		1	1	1	1	1	1	1	1	1	1	1	1	1	1	1	1	1	1	1	1	1	1	1	1	1	1	1.30973e+06	1	1	1
20600-54-8	Benzene, 1-isocyano-3-methyl-		1	1.68806e+06	6776604	1	1	1	1	1	1	1	1	1	1	1	1	1	1	2.40635e+06	1	1.49052e+06	1.97735e+06	1	1	1	2441151	3.45851e+06	3.20323e+06	2.93631e+06	1	1
16982-00-6	Benzene, 1-methyl-4-(1,2,2-trimethylcyclopentyl)-, (R)-		1	1	1	1	1	1	1	1	1	1	1	1	1	1	1	1	1	1	1	1	1	2.8335e+06	1	1	1	1	1	1	1	1
1595-16-0	Benzene, 1-methyl-4-(1-methylpropyl)-		1	1	1	1	1	1	1	1	1	1	1	36702271	1	1	1	1	1	1	7.5256e+06	4987739	1	6.43389e+06	1	7.14736e+06	1	1	1	1	1	1
1074-55-1	Benzene, 1-methyl-4-propyl-		1	1	1	1	1	1	1	1	1	1	1	1	1	1	1	1	1	1.2738e+07	4407947	1	1	5025732	1	1	1	1	1	1	1	1
4706-89-2	Benzene, 2,4-dimethyl-1-(1-methylethyl)-		1	1	1	1	1	1	1	1	1	1	1	1	1	1	8.19191e+06	1	1	1	1	1	6.73886e+06	3.3041e+06	1	18109608	1	1	1	1	1	1
27831-13-6	Benzene, 4-ethenyl-1,2-dimethyl-		1	1	1	1	1	1	1	4317480	1	1	7952565	1	1	1.63037e+06	1	1	1	1	1	1.31682e+07	1	1	1	1	1	4996114	1	1	1.27146e+07	1
98-95-3	Benzene, nitro-		1	1.246e+06	1	1	1	1	1	1	1	1	1	1	1	1	1	1	1	1	1	1	1	1	1	1	1	1	1	1	1	1
700-12-9	Benzene, pentamethyl-		1	1	1	1	1	1	1	2170942	1	1	1	6.96508e+06	1	1	1.90138e+06	1	1	3473770	1.74878e+07	1	1	7816042	1	1	1	1	1	1	1	1
93-53-8	Benzeneacetaldehyde, .alpha.-methyl-		1	1	1	1	1	1	1	1	1	1	1	28595833	1	1	1	1	1	1	1	1	1	3420797	1	1	1	1	1362202	1	1	1
37148-65-5	Benzeneacetic acid, .alpha.,3,4-tris[(trimethylsilyl)oxy]-, trimethylsilyl ester		1	1	1	1	4.01006e+06	1	1	1	1	1	1	1	1	1	1	1	1	1	1	1	1	1	1	1	1	1	1	1	1	1
969176	Benzeneacetic acid, .alpha.-cyano-, ethyl ester		3.05636e+07	1	6315544	1	1	1	1	1	1	1	1.7588e+06	1	1	1	1	1	1	1	1	1	1	1	1	1	1	1	1	4.32989e+06	3.06233e+06	33495621
41182-85-8	Benzenecarboximidoyl bromide, N-methyl-		1	1.71314e+06	1	1	1	1	1	1	1	1	1	1	1	1	1	1	1	1	1	1	1	1	1	1	1	1	1	1	1	1
55429-85-1	Benzeneethanamine, N-[(pentafluorophenyl)methylene]-.beta.,4-bis[(trimethylsilyl)oxy]-		1	1	1	1	1	1	1	1	1	1	1	1	1	1	1	1	1	1	1	1	1	1	1	1	1	1	1	1	1	5.58274e+06
501-94-0	Benzeneethanol, 4-hydroxy-		1	1	1	1	1	1	1	1	1	1	1	1	1	1	1	1	1	1	1	1	1	1	1	1	1	1	1	1.32874e+06	1	1.22576e+07
14898-86-3	Benzenemethanol, .alpha.-(1-methylethyl)-, (R)-		1	1	1	1	1	1	1	1	1	1	1	1	1	1	1	1	1	1	1	1	1	1	1.82199e+07	1	1	1	1	1	1	1
42787-62-2	Benzenemethanol, .alpha.-(1-phenylaminoethyl)-		1	1	1	1	1	1	1	1	1	1	1	1	1	1	1	1	1	1	1	1	1	1	1	1	1	1	1	1	1	9.89076e+06
4396-98-9	Benzenemethanol, .alpha.-butyl-.alpha.-methyl-		1	1	1	1	1	1	1	1	1	1	1	1	1	1	1	1	1	1	1	1	1	1	1	1	1	1	1	1	1	2098481
10415-88-0	Benzenepropanol, .alpha.-methyl-, acetate		1	1	1	1	1	1	1	1	1	1	1	1	1	1	1	1	1	1	1	1	1	1	1.81278e+07	1	1	1	1	1	1	1
37994-82-4	Benzo(a)pyren-7-ol		1	1	1	1	1	1	3.22629e+06	1	1	1	1	1	1	1	1	1	1	1	1	1	1	1	1	1	1	1	1	1	1	1
1000264-97-9	Benzo[e][1,3]-thiazine-2-one, 8a-cyano-4,4-pentamethylene-perhydro-		1	1.7363e+07	1	1	1	1	1	1	1	1	1	1	1	1	1	1	1	1	1	1	1	1	1	1	1	1	1	1	1	1
312305-59-2	Benzoic acid, 2-formyl-4,6-dimethoxy-, 7-formylhept-2-yl ester		1	1	1	1	1	1	1	1	1	1	1	1	1	1	1	4370939	1	1	2.45774e+06	1	1	1	1	1	1	1	1	1	1	1
94-47-3	Benzoic acid, 2-phenylethyl ester		1	1	1	1	1	1	2.03073e+07	1	1	1	1	1	1	1	1	1	1	1	1	1	1	1	1	1	1	1	1	1	1	1
75941-84-3	Benzoic acid, 4-(4-ethylcyclohexyl)-, 4-butoxy-2,3-dicyanophenyl ester		1	1	1	1	1	1	1	3834311	1	1	1	1	1	1	1	1	1	1	1	1	1	1	1	1	1	1	1	1	1	1
119838-69-6	Benzoic acid, 4-acetyl-, phenylmethyl ester		1	1	1	1	1	1	1	1	1	1	1	1	1	1	1	1	1	1	43470618	1	1	6.64578e+07	1	1	1	1	1	1	1	1
23676-09-7	Benzoic acid, 4-ethoxy-, ethyl ester		1	3.27716e+06	4.80371e+06	2.16421e+06	1	2.473e+06	1627360	1	1	3.07409e+06	2.0247e+06	5.27886e+06	1	2.30637e+06	3130495	1.07233e+06	5.32641e+06	14127463	1.0005e+07	8.99442e+06	9.7606e+06	2308031	6.25084e+06	19965011	1	3.47619e+06	2.4444e+06	7.70903e+06	1	7704845
78119-73-0	Benzoic acid, 6,7-dicyanonaphthalen-2-yl ester		1	1	1	1	1	1	1	1	1	1	1	1	1	1	1	1	1	1	1	1	1	1	1	1	1	1	1	1	3005376	1
84498-47-5	Benzoic alcohol, 2-hydroxy-3,5-dinitro-		1	1	1	1	1	1	1	1	1	1	1	1	1	1	1	1	1	3112082	1	1	4.49707e+06	6.45294e+06	1	1	1	1	1	1	1	1
619-24-9	Benzonitrile, 3-nitro-		1	1	1	1	1	1	1	1	1	1	1	1	1	1	1	1	1	1	1	1	1	1	1	1	1	1	1	1	2.01713e+07	1
36937-92-5	Benzonitrile, 4-(2,2-dicyanoethenyl)		3.46284e+06	1	1	1	1	1	1	1	1	1	1	1	1	1	1	1	1	1	1	1	1	1	1	1	1	1	1	1	1	1
99217-27-3	Benzonitrile, 4-(5-propyl-2-pyridinyl)-		1	1	1	1	1	1	1	1	1	1	1	1	1	1	1	1	1	1	1	1	1	1	1	1	1	3.90771e+06	1	1	1	1
767-00-0	Benzonitrile, 4-hydroxy-		1	1.37923e+06	1	1	1	1	1	1	1	1	1	1	1	1	1	1	1	1	3.56513e+06	1	1	1	1	1	1	1	1	1	1	1
34176-91-5	Benzonitrile, m-phenethyl-		1	1	1	1	1	1	1	1	1	1	1	1	1	1	1	1	8.37054e+06	1	1	1.31992e+07	6210479	1	1	1	1	1	1	1	1	1
119-61-9	Benzophenone		3.17419e+06	1	2.06433e+06	1	1	1	1	1	1	1	1	3.3897e+06	1	1	1	1	1	1	1	1	1	1	1	1	1	1	1	1	1	1
22212-55-1	BENZOYLPROP-ETHYL IUPAC NAME: ethyl N-benzoyl-N-(3,4-dichloro= phenyl)-DL-alaninate TRADE NAMES: SUFFIX		1	1	1	1	1	1	1	1	1	1	1	1	1	1	1	1	1	1	1	1	2.58632e+06	1	1	1	1	1	1	1.1858e+06	1	1
100-51-6	Benzyl alcohol		1	1	1	1	1	1	1	1	1	1	1	42535028	1	1	3.89047e+06	1	1	56392986	57683548	1.54986e+06	7166417	1.40976e+07	17771300	9.90195e+06	1	1	1	1	2.75101e+06	1
120-51-4	Benzyl Benzoate		1	1	1	1	1	1	1.7671e+07	1	1	1	1	1	1	1	1	1	1	1	18875358	1	1	5317974	1	1	1	1	1	1	1	1
103-41-3	Benzyl cinnamate		1	1	1	1	1	1	1	1	1	1	1	1	1	1	1	1	1	1	33308782	1	1	7.11268e+06	1	1	1	1	1	1	1	1
139253-56-8	Benzylephedrine		1	1	1	1	1	1	1	1	1	1	1.84895e+06	1	1	1	1	1	1	1	1	1	1	1	1	1	1	1	1	1	1	1
1000343-97-4	Benzylphenethylamine, N-ethoxycarbonyl-		1	1	1	1	1	1	1	1	1	1	1	1	1	1	1	1	1	1	1	1.36711e+06	1	1	1	1	1	1	1	1	1	1
105-20-4	Betazole		1	1	1	1	1	1	1	1	1	1	1	1	1	1	1	1	1	1	1	1	1	1	1	1	2.2676e+06	1	1	1	1	1
1541-20-4	Bi-2-cyclohexen-1-yl		1	1	1	1	1	1	1	1	1	1	1	1	1	1	1.02779e+07	1	1	1	1	1	3.97608e+07	1	1	1	1	1	1	1	1	1
17065-18-8	Bicyclo[2.1.0]pentane, 1,4-dimethyl-		1	1	2.87978e+07	1	1	1	1	1	1	1	1	1	1	1	1	1	1	1	1.4247e+07	1	1	1	1	1	1	1	1	1	1	1
1195-79-5	Bicyclo[2.2.1]heptan-2-one, 1,3,3-trimethyl-		1	1	1	1	1	1	1	1	1	1	1	1	1	1	1	1	1	2061081	1	1	1	1	1	1	1	1	1	1	1	1
69219-08-5	Bicyclo[2.2.1]heptane, 2-(1,1-dimethyl-2-propenyl)-		1	1	1	1	1	1	1	1	1	1	1	1	1	1	2.85909e+07	1	1	1	1	1	1	1	1	1	1	1	1	1	2.82884e+07	1
2633-80-9	Bicyclo[2.2.1]heptane, 2-(2-propenyl)-		1	1	1	1	1	1	1	1	1	1	1	1	1	1	1	1	1	1	1	1	1	2.6917e+07	2617663	1	1	1	2.82169e+07	1	1	1
2146-41-0	Bicyclo[2.2.1]heptane, 2-ethyl-		2.51338e+07	1	1	1	1	1	1	1	1	2.7885e+06	1	1	1	1	1	1	1	1	1	1	1	1	1	1	1	1	1	1	1	1
54211-16-4	Bicyclo[3.1.0]hexane, 6-methylene-		1	1	1.16039e+07	1	1	1	1	1	1	1	1	1	1	1	1	1	1	1	1	1	1	1	1	1	1	3.38616e+06	1	1	1	7642784
6876-13-7	Bicyclo[3.1.1]heptane, 2,6,6-trimethyl-, (1.alpha.,2.beta.,5.alpha.)-		1	1	1	1	1	1	1	1	1	1	1	1	4.47165e+07	1	1	1	1	1	1	1	1	1	1	1	1	1	1	1	1	1
55123-21-2	Bicyclo[3.1.1]heptane, 6-methyl-2-methylene-6-(4-methyl-3-pentenyl)-, [1R-(1.alpha.,5.alpha.,6.beta.)]-		7.4284e+06	1	1	1	1	1	1	1	1	1	1	1	1	1	1	1	1	1	1	1	1	1	1	1	1	1	1	1	1	1
62702-89-0	Bicyclo[3.2.1]oct-3-en-2-one, 4-methyl-		1	1	1	1	1	1	1	1	1	1	1	1	1	1	1	1	1	2.1845e+07	1	1	1	1	1	1	1	1	1	1	1	1
109613-14-1	Bicyclo[3.3.0]octan-2-one, 7-trimethylsilylmethylene-		1	1	1	1	1	1	1	1	1	1	1	1	1	1	1	1	1	1	1.6315e+06	1	1	1	1	1	1	1	1	1	1	1
1000150-13-4	Bicyclo[3.3.0]octan-3-one, 6-iodo-2-methyl-, cis		1	1	1	1	1	1	1	1	1	1	1	1	1	1	5169334	1	1	8.87287e+06	1	1	1	1	1	6.65962e+06	1	1	1	1	1	1
56820-19-0	Bicyclo[3.3.1]non-6-ene-3-carboxylic acid		1	1	1	1	1	1	1	1	1	1	1	1	1	1	5.75247e+07	1	1	1	1	1	1	1	1	1	1	1	1	1	1	1
554-59-6	Bicyclo[4.1.0]heptane, 3,7,7-trimethyl-		1.68129e+07	1	1	1	1	1	1	1	1	1	1	1	1	1	1	1	1	1	1	1	1	1	1	1	1	1	1	1	1	1
54211-14-2	Bicyclo[4.1.0]heptane, 7-methylene-		5.43427e+06	1	1	1	1	1	1	1	1	1	1	2351218	1	1	1	1	1	1	1	1	1	1	1	1	1	1	1	1	1	1
41977-45-1	Bicyclo[4.1.0]heptane, 7-pentyl-		1	1	1	1	1	9.53959e+06	1	1	1	1	1	1	1	1	1	1	1	1	1	1	1.29305e+07	1	1	1	1	1	1	1	1	1
1000298-37-3	Bis(1,3-dimethylbutyl) methylphosphonate		1	1	1	1	1	1	1	1	1	1	1	1	1	1	1	1	1	1	1	1	1	1	1	3.7049e+06	1	1	1	1	1	1
108-60-1	Bis(2-chloro-1-methylethyl) ether		1	1	1	1	1	1	1	1	1	1	1.66911e+06	1	1	1	1	1	4.15329e+06	1	1	1	1	1	1	1	1	2.51976e+06	1	1	1	1
1000298-35-3	Bis(2-ethylhexyl) methylphosphonate		1	1	1	1	1	1	1	1	1	1	1	1	1	1	1	1	1	1	1	1	1	1	1	1	1	1	5.04381e+06	1	1	1
4437-20-1	Bis(2-furfuryl)disulfide		1	1	1	1	1	1	1	1	1	1	1	1	5050001	1	1	1	1	1	1	1	1	1	1	1	1	1	1	1	1	1
1000152-34-3	Borane, diethyl(decyloxy)-		1	1	1	1	1	1	1	1	1	1	1	1	1	1	1	1	1	1	1.60211e+06	1	1	1	1	1	1	1	1	1	1	1
1000154-39-8	Borane, ethylisopropylmethyl-		1	1	1	1	7.33385e+06	1	1	1	1	1	1	1	1	1	1	1	1	1	1	1	1	1	1	1	1	1	1.59136e+07	1	1	1
97-94-9	Borane, triethyl-		1	1	1	1	1	1	1	1	1	1	1	1	1	1	1	1	1	3555155	1	1	1	1	1	1	1	1	1	1	1	1
74779-67-2	Borolane, 3-ethyl-4-methyl-1,2,2-tris(1-methylethyl)-		1	1	1	1	1	1	1	1	1	1	1	1	1	1	1	1	8.83835e+06	1	1	1	1	1	1	1	1	1	1	1	1	1
561-86-4	Brallobarbital		1	1	1	1	1	1	1	1	1	1	1.43721e+07	1	1	1	1	1	1	1	1	1	1	1	1	1	1	1	1	1	1	1
13057-17-5	Bromomethyl methyl ether		1	1	1	1	1	1	1	1	1	1	1.08183e+08	1	1	1	1	1	1	1	1	1	1	1	1	1	1	1	1	1.41308e+07	1	1
563-70-2	Bromonitromethane		1.19309e+07	1	3.22899e+06	1	1	1	2.7969e+07	1	1	1	1	6.23438e+07	1	1	1	1	1.3017e+07	1	1	1	1	1	1	1	1	1	8.26305e+06	9.6182e+07	1	1
15575-56-1	But-2-enoic acid, 2-methyl-, (7,8-dihydro-8,8-dimethyl-6H-pyrano[3,2-g]coumarin-7-yl) ester		1	1	1	1	1	1	1	1	1	1	1	1	1	1	1	1	1	1	1	1	1	1	1	2.29517e+06	1	1	1	1	1	1
1000340-09-8	But-2-enoic acid, amide, 3-methyl-N-(3,4-dimethoxyphenethyl)-		1	1	1	1	1	1	1	4596517	1	1	1	1	1	1	1	1	1	1	1	1	1	1	1	1	1	1	1	1919141	1	1
1000340-09-0	But-2-enoic acid, amide, 3-methyl-N-methallyl-		1	1	1	1	1	1	1	1	3.06783e+06	1	1	1	1	1	1	1	1	1	1	1	1	1	1	1	1	1	1	1	1	1
1000298-90-8	But-3-en-1-ynyl methyl sulfide		1	1	1	1	1	1	1	1	1	1	1	1	1	1	1	1	1	1.54364e+07	1	1	1	1	1	1	1	1	1	1	1	1
86845-50-3	Butanal, 3-(1-ethoxyethoxy)-2-methyl-		1	1	1	1	1	1	1	1	1	1	1711288	1	1	1	1	1	1	1	1	1	1	1	1	1	1	1	1	1	1	1
6334-96-9	Butane, 1,1'-oxybis[4-chloro-		1	1	1	1	1	1	1	1	1	1	1	1	1	1	1	1	1	1	1	1	1	3088272	1	1	1	1	1	1	1	1
1000158-48-9	Butane, 1-chloro-4-(methylenecyclopropyl)-		1	1	1	9.43693e+06	1	1	1	1	1	1	1	1	1	1	1	1	1	1	1	1	1	1	1	1	1	1	1	1	1	1
1000156-24-7	Butane, 1-cyclopropylidene-5-(tetrahydro-2H-pyran-2-yloxy)-		1	1	1	2.63619e+06	1	1	1	1	1	1	1	1	1	1	1	1	1	1	1	1	1	4260844	1	1	1	1	1	1	1	1
994-05-8	Butane, 2-methoxy-2-methyl-		1	1	1	1	1	1	1	1	1	1	1	1.45174e+07	1	1	1	1	1	1	4.92928e+06	1	1	1	1	1	1	1	1	1	1	1
543-20-4	Butanedioyl dichloride		1	1	1	1	1	1	1	1	1	1	1	1	1	1	1	1	1	1	1	1	1	1	3.48405e+06	1	1	1	1	1	1	1
107-90-4	Butanimidamide		1	1	1	1	1	1	1	1	1	1.72679e+06	2601261	1	1	1	1	1	1	1	1	1	1	1	1	1	1	1	1	1	1	1
1000131-81-9	Butanoic acid, 2-bromo-, 1-methylbutyl ester		1	1	1	1	1	1	1	1	1	1	1	1	1	1	1	1	1	1	1	2.16012e+07	1	1	1	1	1	1	1	1	1	1
3213-49-8	Butanoic acid, 2-cyano-3-methyl-, ethyl ester		1	1	1	1	1	1	1	1	1	1	1	1	1	1	1	1	1	1	1	1	1	1	1	1	1	1	1	2.13406e+06	1	1
2051-78-7	Butanoic acid, 2-propenyl ester		1	1	1	1	1	1	1	1	1	1	1	1	1	1	1	1	1	1	1	1	1	1	1	1	1	3.88238e+06	1	1	1	1
68922-10-1	Butanoic acid, 3-methyl-, 3,7-dimethyl-6-octenyl ester		1	1	1	1	1	1	1	1	1	1	1	1	1	1	1	1	1	1	1.37412e+07	1	1	1	1	1	1	1	1	1	1	1
58-08-2	Caffeine		1	1	1	1	1	1	1	1	1	1	1	19561201	1	1	1	1	1	1	1	1	1	1	1	1	1	1	1	1	1	1
474-62-4	Campesterol		1	1	1	1	1	1	1	1	1	1	1	1	1	1	1	1	1	1	1	1	1	1	1	1	1	1	1	1	1	9.47342e+07
191906	CAPTAFOL IUPAC NAME : N-(1,1,2,2-tetrachloroethylthio)cyclo-hex-4-ene-1,2-dicarboximide TRADE NAMES: DIFOLATAN	Fungicide	1	1	1	1	1	1	4.31922e+07	1	1	1	1	1	1	1	1	1	1	1	1	1	1	1	1	1	1	1	1	1	1	1
133-06-2	CAPTAN IUPAC NAME : N-(trichloromethylthio)cyclohex-4-ene-1,2-dicarboximide TRADE NAMES: ORTHOCIDE, ORTHOCIDE 406	Fungicide	1	1	1	3.00138e+07	1	1	8.88974e+07	1	6.89461e+07	1	1	1	1	1	1	156555192	1	1	1	6.72279e+07	1	1	1	1	1	1	2.43969e+07	3.37532e+07	1	1
63689-57-6	Carbamic acid, (trifluoromethyl)-, 1,1-dimethylethyl ester		4899593	1	1	1	1	1	1	1	1	1	1	1	1	1	1	1	1	1	1	1	1	1	1	1	1	1	1	1	1	1
1129-41-5	Carbamic acid, methyl-, 3-methylphenyl ester		1	1	1	1	1	1	1	1	1	1	2.63378e+06	2.08189e+06	1	1	1	1538286	1	1	1	1	1	1	1	1	1	1	1	1	1	1
30379-59-0	Carbamic acid, methyl-, phenylmethyl ester		1	1	1	1	1	1	1	1	1	1	1	1	1	1	1	1	1	1	4539338	1	1	1	1	1	1	1	1	1	1	1
18312-43-1	Carbamic acid, N-phenyl-, 2-methylphenyl ester		1	1	1	1	1	1	1	1	1	1	1	1	1	1	1	1	1	1	1	1.44678e+06	1	1	1	1	1	1	1	1	1	1
79340-31-1	Carbamothioic acid, [[(4-methylbenzoyl)amino](methylthio)methylene]-, S-methyl ester		1	1	1	1	1	1	1	1	1	1	1	1	1	1	1	1	1	1	130450496	1	1	1	1	1	1	1	1	1	1	1
16118-49-3	CARBETAMIDE IUPAC NAME : (R)-1-(ethylcarbamoyl)ethyl phenyl- carbanilate TRADE NAMES: LEGURAME	herbacide	1	1	1	1	1	1	1	1	1	1	1	106546776	1	1	1	1	1	3.67442e+07	73801400	1	1	1	1	1	1	1	1.1478e+07	1	2.57285e+07	1
1563-66-2	CARBOFURAN IUPAC NAME : 2,3-dihydro-2,2-dimethylbenzofuran- 7-yl methylcarbamate TRADE NAMES: CURATERR, FURADAN, YALTOX	insecticide	1	1	1	1	1	1	1	1	1	1	1	1	1	1	1	1	1	1	1	1	1	1	1	1	1	1	1	1	35538993	1
1000306-27-3	Carbomethoxymethanesulfinic acid, methyl ester		1	1	1	1	1	1	1	1	1	1.60231e+07	1	1	1	1	1	1	1	1	1	1	1	1	1	1	1	1	1	1	1	1
56-23-5	Carbon Tetrachloride		1	1	1	1	1	1	1	1	1	1	1	5.29583e+06	1	1	1	1	1	1	1	1	1	1	1	1	1	1	1	1	1	1
1000357-92-4	Carbonic acid, ethyl 4-benzyloxyphenyl ester		2.60166e+06	1	1	1	1	1	1	1	1	1	1	1	1	1	1	1	1	1	1	1	1	1	1	1	1	1	1	1	1	1
1000357-92-1	Carbonic acid, ethyl 4-cyanophenyl ester		1	1	1	1	1	1	1	1	1	1	1	5083032	1	1	1	1	1	1	1	1	1	1	1	1	1	1	1	1	1	1
1000314-56-9	Carbonic acid, pentyl phenyl ester		1	1	1	1	1	1	1	1	1	1	1	3.29402e+07	1	1	1	1	1	1	1	1	1	1	1	1	1	1	1	1	1	1
13183-16-9	Carbonic acid, phenyl propyl ester		1	1948422	1	1	1	1	1	1	1	1	1	1	1	1	1	1	1	1	1	1	1	1	1	1	1	1	1	1	1	1
1000357-81-7	Carbonic acid, propyl 3-methylphenyl ester		1	1	1	1	1	1	1	1	1	1	1	1	1	1	1	1	1	1	1	1	1	1	1	4960293	1	1	1	1	1	1
1000357-82-1	Carbonic acid, propyl 4-cyanophenyl ester		1	1	1	1	1	1	1	1	1	1	1	1	1	1	1	1	1	1	1	3.73013e+06	1	3.5936e+06	1	3.98644e+06	1	1	1	1	1	1
1576-85-8	CH3C(O)O(CH2)3CH=CH2		1	1	1	1	1	1	1	1	1	1	1.0985e+07	1	1	1	1	1	1	1	1	1	1	1	1	1	1	1	1	1	1	1
1000279-89-0	Chloroacetic acid, 1-cyclopentylethyl ester		1	1	1	1	1	1	1	1	1	1	1	1	1	1	1	1	1	1	1.90982e+07	1	1	1	1	1	1	1	1	1	1	1
1000282-93-1	Chloroacetic acid, dodec-9-ynyl ester		1	1	1	1	1	1	1	1	1	1	1	1	1	1	1	1	1	1	1	1	1	1	1	1	2.56312e+07	1	1	1	1	1
34589-22-5	Chloroacetic acid, heptyl ester		1	1	1	1	1	1	1	1	1	1	1	1	1	1	1	1	1	1	1	1	1	1	1	1	1	1	1	2.65439e+07	1	1
71864-47-6	Chlorocyclohexyldimethylsilane		1	1	1	1	1	1	1	1	1	1	2.94485e+07	1	1	1	1	1	1	1	1	1	1	1	1	1	1	1	1	1	1	1
75-72-9	Chlorotrifluoromethane		1	1	1	1	1	1	1	1	1	1	1	1	1	1	1	1	1	2.08296e+06	1	1	1	3.8566e+06	1	1	1	1	1	1	1	1
474-77-1	Cholest-5-en-3-ol, (3.alpha.)-		1	1	1	1	1	1	1	2.19477e+06	1	1	1	1	1	1	1	1	1	1	1	1	1	1	1	1	1	1	1	1	1	1.07176e+07
56362-45-9	Cholest-5-en-3-ol, 24-propylidene-, (3.beta.)-		9.34212e+07	1	1	2.74919e+07	1	1	1	1	2.70775e+08	1	1	1	1	1	9.69245e+07	1	1	1	1	6.49244e+07	1	1.43819e+08	1	1	1	1	1	6.36502e+07	5.46767e+07	1
1253-88-9	Cholest-5-en-3-ol, 4,4-dimethyl-, (3.beta.)-		1	1	1	1	1	7.15519e+07	1	1	1	1	1	1	1	1	1	1	1	1	1	1	1	1	1	1	1	1.63121e+07	1	1	1	1
64519-13-7	Cholest-7-en-3-ol, 2,2-dimethyl-, (3.beta.,5.alpha.)-		1	1	1	1	1.41264e+08	1	1	1	1	1	1	1	1	1	1	1	1.89264e+08	1	1	1	1	1	1	1	1	1	1	1	1	1
64519-14-8	Cholest-8(14)-en-3-ol, 2,2-dimethyl-, (3.beta.,5.alpha.)-		1	1	1	1	1	1.22307e+08	1	1	1	1	1	1	1	1	1	1	1	1	1	1	1	1	1	1	1	1	1	1	1	1
14772-51-1	Cholest-8(14)-en-3-ol, 4,4-dimethyl-, (3.beta.,5.alpha.)-		1	1	1.08171e+08	1	1	1	1.14698e+08	1	1	1	1	1	1	1	1	1	1	1	1	1	1	1	1.7944e+08	1	1	1	1	1	1.53372e+08	1
125014-13-3	Chroman-5(6H)-one, 7,8-dihydro-3,4-dehydro-3-ethoxy-7,7-dimethyl-2-dimethylamino-		1	1	1	1	1	1	1	1	1	1	1	1	1	1	1	1	1	1	1	1	1	1	1	1	1	1	1	4.06901e+07	1	1
103654-49-5	Chromone, 2-[2-[3,5-dihydroxyphenyl]ethenyl]-5-hydroxy-		1	1	1	3.40131e+06	1	1	1	1	1	1	1	1	1	1	1	1	1	1	1	1	1	1	1	1	1	1	1	1	1	1
70-38-2	Chrysanthemumic acid 2,4-dimethylbenzyl ester		1	1	1	1	1	1	1	1	1	1	1	1	1	1	1	1	1	1	2.77864e+07	1	1	1	1	1	1	1	1	1	1	1
1000111-72-5	cis,cis- and cis,trans-1,9-dimethylspiro[4.5]decane		1	1	6701120	1	1	1	1	1	1	1	1	1	1	1	1	1	1	1	4634077	1	1.11333e+07	1	3.0879e+06	1	1	1	1	1	1	1
13126-39-1	cis-13-Octadecenoic acid		1	1	1	1	1	1	1	1	1	1	1	1	1	1	1	1	1	1	4.30616e+07	1	1	1	1	1	1	1	1	1	1	1
1000143-61-2	cis-2-Dimethylamino-2-oxo-4-methyl-1,3,2-dioxaphosphorinane		1	1	1	1	1	1	1.37624e+07	1	1	1	1	1	1	1	1	1	1	1	1	1	1	1	1	1	1	1	1	1	1	1
41519-23-7	cis-3-Hexenyl iso-butyrate		1	1	1	1	1	1	1	3.22246e+07	1	1	1	1	1	1	1	1	1	1	1	1	1	1	1	1	1	1	1	1	1	1
42436-07-7	cis-3-Hexenyl phenyl acetate		1	1	1	1	1	1	1	1	1	1	1	1	1	1	1	1	1	1	2.01093e+07	1	1	1	1	1	1	1	1	1	1	1
68133-76-6	cis-3-Hexenylpyruvate		1	1	1	1	1	1	1	1	1	1	1	1	1	1	1	1	1.02458e+07	1	1	1	1	1	1	1	1	1	1	1	1	1
1000215-29-0	cis-3-Methyl-endo-tricyclo[5.2.1.0(2.6)]decane		1	1	1	1	1	1	1	1	1	1	1	1	1	1	1	1	1	1	1	1	1	1	1	2.03296e+07	1	1	1	1	1	1
506-17-2	cis-Vaccenic acid		1	1	1	1	1	1	1	1	1	1	1	1	1	1	1	1	1	1	1	2.65808e+07	1	1	1	1	1	1	1	1	1	1
19491-93-1	Coumarin, 7-hydroxy-4-methyl-3-propyl-		1	1	1	1	3484271	1	1	1	1	1	1	1	1	1	1	1	1	1	1	1	1	1	1	1	1	1	1	1	1	1
111465-30-6	Crinamine, 11-O-acetyl-6-oxo-		1	1	1	1	1	1	1	1	1	1	1	1	1	1	1	1	1	1	1	1	1	1	1	1	1	1.8005e+07	1	1	1	1
506-68-3	Cyanogen bromide		1	1	1	1	1	1	1	1	1	1	1	1	1	1	1	1	1	1	2706065	1	1	1	1	1	1	1	1	1	1.91435e+07	1
10544-50-0	Cyclic octaatomic sulfur		1	1	1	1	1	1	1	1	1	1	1	1	1	2.0056e+06	1	1	1	2.05133e+06	1	1	1	1	1	1	1	1	1	1	1	1.64082e+06
80344-48-5	Cyclobutane, 1,3-butadienyl-, (E)-		1	1	1	1	1	1	1	1	1	1	1	1	1	1	2.23796e+07	1	1	1	1	1	1	1	1	1	1	5.39303e+06	1	1	1	1
1000159-92-5	Cyclobutane, 1R,3E-bis(4-methoxy-2-oxo-2H-pyran-6-yl)-2Z,4E-bis(4-ethylphenyl)-		1	1	1	1	1	4.06073e+07	1	2.6365e+06	1	1	1	6.68213e+07	1	1	7.6581e+07	1	1	1	1	1	1	1	1	7.87229e+07	1	1	1	1	1	1
55760-15-1	Cyclobutaneacetonitrile, 1-methyl-2-(1-methylethenyl)-		1	1	1	1	1	1	1	1	1	1	1	1	1	1	1	1	5.18372e+06	1	1	1	1	1	1	1	1	1	1	1	1	1
5006-22-4	Cyclobutanecarboxylic acid chloride		1	1	1	1	1	1	1	1	1	1	1	1	1	1	1	1	1	1	1	1	1	1	1	1	1	1	1	1	1	4.22982e+06
1000331-08-6	Cyclobutanecarboxylic acid, 2-dimethylaminoethyl ester		1	1	1	1	1	1	1	1	1	1	1	1	1	1	1	1	1	1	1	1	1	1	1	1	1	1	8.55487e+06	1	1	1
1000282-60-3	Cyclobutanecarboxylic acid, 2-propenyl ester		1	1	1	1	1	1	1	1	1	1	1	1	1	1	1	1	1	1	1	1	1	1	1	1.19543e+07	1	1	1	2.73338e+06	1	1
28290-01-9	Cyclobutanone, 2,3,3-trimethyl-		1	1	1	1	1	1	1	1	1	1	1	5.36778e+06	1	1	1	1	1	1	1	1	1	1	1	1	1	1	1	1	1	1
90112-64-4	Cyclobutene-3,4-diol, tetramethyl-		1	1	1	1	1	1	1	5.12555e+06	9.50094e+06	1	1	1.56924e+07	1.58339e+07	1	1	1	1.25014e+07	1	1	1	1	1	1	1	1.68169e+07	8.65035e+06	1	1	1	1.1179e+07
18772-36-6	Cyclodecasiloxane, eicosamethyl-		7.35352e+07	1	1	1	1	1	1	1	1	1	1	1.73701e+06	1	1	1	1	1	1	1	1	1	1.87087e+06	1	1	1	1	1	1	1	1
2404-35-5	Cycloheptane, bromo-		1	1	1	1	1	1	1	1	1	1	1	1	1	1	2.13596e+06	1	1	1	1	1	1	4391896	3.5992e+06	1	1	1	1	1	1	1
4126-78-7	Cycloheptane, methyl-		1	1	1	1.19814e+07	1	1	1	1	1	1	1	1	1	1	1	1	1	1	1	1	1	1	1	1	1	1	1	1	1	1
4448-75-3	Cycloheptanemethanol		1	1	1	1	1	1	1	1	1	1	1	1	1	1	1	1	1	1	1	1	1	1	1	1	1	1	4067964	1	1	1
107-50-6	Cycloheptasiloxane, tetradecamethyl-		1	1	1	1	1	1	1	1	1	1	1	1	1	1	1	1	1	1	1	1.37974e+06	1	1	1	1	1	1	1	1	1	1
61142-22-1	Cyclohexane, (3,3-dimethylpentyl)-		1	1	1	1	1	1	1	1	1	1	1	1	1	1	1	1	1	1	1	1	1	1	1	1	1	8.68571e+06	1	1	1	1
54823-95-9	Cyclohexane, 1-(cyclohexylmethyl)-3-methyl-, trans-		1	1	1	1	1	1	1	1	1	1	1	1	1	1	1	1	1.60935e+07	1	1	1	1	1	1	1	1	1	1	1	1	1
590-66-9	Cyclohexane, 1,1-dimethyl-		1	1.19747e+06	1	1	1	1	6120758	1	1	1	1	1	1	1	4.13641e+06	1	1	1	1	3.58452e+06	1	2.05759e+06	1	1	1	1	1	1	1	1
1000196-82-3	Cyclohexane, 1,2,3,4-bis(epoxy)-2,6,6-trimethyl-1-(pent-2-en-4-one-2-yl)-		1	9.9461e+06	1	1	1	1	1	1	1	1	1	1	1	1	1	1	1	1	1	1	1	1	1	1	1	1	1	1	1	1
61142-24-3	Cyclohexane, 1,2,4,5-tetraethyl-, (1.alpha.,2.alpha.,4.alpha.,5.alpha.)-		1	1	1	1	1.04672e+07	1	1	1	1	1	1	22675197	1	1	1	1	1	1	1	1	1	1	1	1	1	1	1	1	1	1
2234-75-5	Cyclohexane, 1,2,4-trimethyl-		1	1	1	1	1	1	1	1.10752e+07	1	1	1	1	1	1	1	1	1	1	1	1	1	1	1	1	1	1	1	1	1	1
62376-17-4	Cyclohexane, 1,2-dimethyl-3-pentyl-4-propyl-		1	1	1	1	1	1	1	1	1	1	1	1	1	1	1	1	1	1	1	1	1	1	1	1	1	1	1	1	1	2.14166e+07
6294-39-9	Cyclohexane, 1-bromo-2-methyl-		1	1	1	1	1	1	8011467	1	1	1	1	1	1	1	1	1	1	1	1	1	1	1	1	1	1	1	1	1	1	1
6294-40-2	Cyclohexane, 1-bromo-4-methyl-		1	1	1	3.31617e+06	1	1	1.60867e+06	1	1	7.36971e+06	1	1	1	1	1	1	1	1	1	1	1	1	1	4.62538e+06	1	1	1	1	1	1
62238-31-7	Cyclohexane, 1-ethyl-1,3-dimethyl-, cis-		1	1	1	1	1	1	1	1	1	4.51843e+06	1	1	1	1	1	1	1	1	1	1	1	1	1	1	1	1	1	1	1	1
4926-90-3	Cyclohexane, 1-ethyl-1-methyl-		1	1	1	1	1	1	1	1	1	1	1	1	1	1	1	1	1	1	1	1	1	1	1	5.27341e+06	1	1	1	1	1	1
62238-33-9	Cyclohexane, 1-ethyl-2-propyl-		1	1	1	1	1	1	1	1	1	1	1	1	1	1	1	1	1	1	1	1	1	1	1	1	1	1	5.29775e+06	1	1	1
4916-87-4	Cyclohexane, 1-methyl-4-(2-hydroxyethyl)-		1	1	1	1	1	1	1	1	1	1	1	1	1	1	1	1	1	1	1	1	1	1	1	1	1	1	1	1.57679e+07	1	1
1000151-39-5	Cyclohexane, 3-ethyl-5-methyl-1-propyl-		1	1	1	1	1	1	1	1	1	1	1	1	1	1	1	1	1	2.82818e+06	1	1	1	1	1	4.74355e+06	1	1	1	1	1	1
135940	Cyclohexane, butylidene-		1	1.24115e+07	1	1	1	1	1	1	1	1	1	1	1	1	1	1	1	1	1	1	1	1	1	1	1	1	1	1	1	1
62338-40-3	Cyclohexane, decylidene-		1	1	1	1	1	1	1	1	1	1	1	1	3.34375e+07	1	1	1	1	1	1	1	1	1	1	1	1	1	1	1	1	1
7429-37-0	Cyclohexane,1,2-dibromo-,trans-		1	1	1	1	2.04701e+07	1	1	1	1	1	1	1	1	1	1	1	1	1	1	1	1	1	1	1	1	1	1	1	1	1
79912-85-9	Cyclohexanecarboxylic acid, 4-heptyl-, 4-fluorophenyl ester		1	1	1	1	1	1	1	1	1	1	1	1	1	1	1	1	1	1	2.4922e+06	1	1	1	1	1	1	1	1	1	1	1
4840-76-0	Cyclohexanecarboxylic acid, ethenyl ester		1	1	1	1	1	1	1	1	1	1	1	1	1	1	1	1	1	1	1	1	1	1	1	1	1	5.09323e+06	1	1	1	1
4442-79-9	Cyclohexaneethanol		1	1	1	1	1	1	1	1	1	1	1	1	1	1	1	1	1	1	1	1	1	1	1	1	1	1	1	1.24726e+07	1	1
4352-42-5	Cyclohexanemethanol, .alpha.-propyl-		1	1	1	1	1	1	1	1	1	1	1	1	1	1	1	1	1	1	1	1	1	1	1	9.87546e+06	1	1	1	1	1	1
3937-48-2	Cyclohexanemethanol, 4-methyl-, cis-		1	1	1	2.87916e+07	1	1	1	1	1	1	1	1	1	1	1	1	1	1	1	1	1	1	1	1	1	1	1	1	1	1
1000376-25-9	Cyclohexanemethanol, chlorodifluoroacetate		1	1	7.38152e+06	1	1	1	1	1	1	1	1	1	1	1	1	1	1	1	1	1	1	1	1	1	1	1	1	1	1	1
78-27-3	Cyclohexanol, 1-ethynyl-		1	1	1.80547e+07	1	1	1	1	1.79308e+07	1	1	1	4.06618e+07	1	1	1	1	1	1	1	1	1	1	1	1	1	1	1	1	1	1
590-67-0	Cyclohexanol, 1-methyl-		1	1	3210818	1	1	1	1	1	1	1	1	1	1	1	1	1	1	1	1	1	1	1	1	1	1	1	1	1	1	1
1000115-65-2	Cyclohexanol, 2,2-dichloro-1-methyl-		1	1	1	1	1	1	1	1	1	1	1	1	1	1	1	1	5.77607e+06	1	1	1	1	1	1	1	1	1	1	1	1	1
40564-94-1	Cyclohexanone, 3-(3,3-dimethylbutyl)-		1	1	1	1	1	1	1	1	1	1	1	1	1	1	1	1	1	1	1	1	1	1	1	1	1	1	1	1	1	6733328
39178-69-3	Cyclohexanone, 3-butyl-		1	1	1	1	1	1	1	1	1	1	1	9.45427e+06	1	1	1	1	6.85151e+06	1	1	1	1	1	1	1	1	1	1	1	1.73679e+07	1
540-97-6	Cyclohexasiloxane, dodecamethyl-		1	1	1	1	1	1	1	1	1	1	1	1.78894e+06	1	1	1	1	1	1	1	1940267	1331491	1.87228e+06	4.10829e+06	1	1	1	1	1	1	1
3282-53-9	Cyclohexene, 1-butyl-		1	1	1	1	1	1	1	1	1	1	1	1	4.16437e+06	1	1	1	1	1	3.57386e+06	2.53195e+07	1	1	1	1	1	1	1	3.26806e+06	1	1
15232-88-9	Cyclohexene, 1-nonyl-		1	1	1	1	1	1	1	1	1	1	1	1	1	1	1	1	2.13405e+07	1	1	1	1	1	1	1	1	1	1	1	1	1
4104-56-7	Cyclohexene, 3-(2-methylpropyl)-		1	1	1	1	1	1	1	1	1	1	1	1	1	1	1	1	1	1	1	4.9964e+07	1	1	1	1	1	1	1	1	1	1
34825-93-9	Cyclohexene, 3-(bromomethyl)-		1	1	1	1	1	1	1	1	1	1	1	1	1	1	1	1	1	1	1	1	1	1.18023e+07	4451854	1	1	1	1.64464e+07	1	1	1
15232-93-6	Cyclohexene, 3-heptyl-		1	1	1	1	1	1	1	1	1	1	1	1	1	1	1	1	1	1	1	1	1	1	1	1	1	1	1	1	1	1.63159e+07
15232-92-5	Cyclohexene, 3-pentyl-		1	1	1	1	1	1	1	1	1	1	1	1	1	3.29045e+07	1	1	1	1	1	1	1	1	1	1	1	1	1	1	1	1
3540-84-9	Cyclohexene, 4-bromo-		1	1	1	1	1	1	1	1	1.22301e+07	1	1	1.62353e+07	1	1	1	1	1	1	1	1	1	1	1	1	1	1	1	1	1	1
619-52-3	Cyclohexene, 4-methyl-1-(1-methylethyl)-, (R)-		1	1	1	1	1	1	1	1	1	1	1	1	1	1	1	1	1	1	1	1	1	2.31682e+07	1	1	1	1	1	1	1	1
99-84-3	Cyclohexene, 4-methylene-1-(1-methylethyl)-		1	1	1	1	1	1	1	1	2.23763e+07	1	1	1	1	1	1	1	1	1	1	1	1	1	1	1	1	1	1	1	1	1
2539-75-5	Cyclohexene,1-propyl-		1	1	1	1	1	1	1	1	1	1	1	1.15443e+07	1	1	1	1	1	1	1	1	1	1	1	1	1	1	1	1	1	1
15232-91-4	Cyclohexene,3-(1-methylpropyl)-		1	1	1	1	1	1	1	1	1	1	1	1	1	1	1	1	3.75821e+06	1	1	1	1	1	1	1	1	1	1	1	1	1
7040-52-0	Cyclohexyl methyl methylphosphonate		1	1.11568e+06	1	1	1	1	1	1	1	1	1	1	1	1	1	1	1	1	1	1	1	1	1	1	1	1	1	1	1	1
164071-20-9	Cyclohexylmethanol, trifluoroacetate (ester)		1	1	1	1	1	1	1	1	1	1	1	1	1	2.02701e+07	1	1	1	1	1	1	1	1	1	1	1	1	1	1	1	1
2888-49-5	Cyclohexylmethyl formate		1	1	1	1	1	1	1	1	1	1	1	1	9.84571e+06	1	1	1	1	1	1	1	1	1	1	1	1	1	1	1	1	1
556-71-8	Cyclononasiloxane, octadecamethyl-		1	1	1	1	2464985	1	1	1	1	1	1	1	1	1	1	1	1	1	1	1	1	1	1	1	1	1	1	1	1	1
5452-37-9	Cyclooctanamine		1	1	1	1	1	1	1	1	1	1	1	1	1	1	1	1	1	1	1	1	1	1	1	1	1	1	1	1	2.34549e+06	1
13151-99-0	Cyclooctane, 1,4-dimethyl-, cis-		2.41258e+07	1	1	6.72545e+06	1	1	1	1	1	1	1	1	3069419	1	1	1	1	1	1	1.35114e+07	1	1	1	1	1	1	1	1	1	1
13151-98-9	Cyclooctane, 1,4-dimethyl-, trans-		1.35659e+07	1	1	5.60947e+06	1	1	1	1.4157e+07	1	1	1	9.90894e+06	1.26923e+07	6151954	1	1	1	1	1	8.83158e+06	1.93713e+06	1	1	1	1	1	1	4.36216e+06	1	1
255885-37-1	Cyclooctane, 1-methyl-3-propyl-		1	1	1	1	1	1	1.30318e+07	1	1	1	1	1	1	1	1	1	1	1	1	1	1	1	1	1	1	1	1	1	1	1
1502-38-1	Cyclooctane, methyl-		1	1	1	1	1	1	1	1	1	1	1	2.77145e+06	1	1	1	1	1	1	1	1.32099e+07	1	1	1	1	1	1	1	1	1	1
502-49-8	Cyclooctanone		1	1	1	1	1	1	1	1	1	1	1	1	1	1	1	1	1	1	1	1	1	2.25422e+07	1	1	1	1	1	1	1	1
61141-59-1	Cyclooctene, 3-(2-propenyl)-		1	1	1	1	1	1	1	1	1	1	1	1	1	1	1	1	1	1	1	1	1.34845e+07	1	1	1	1	1	1	1	2.45474e+07	1
17672-96-7	Cyclopenta[c]pyran-1(3H)-one, hexahydro-4,7-dimethyl-, (4.alpha.,4a.alpha.,7.alpha.,7a.alpha.)-		1	1	1	1	1	1	1	1	1	1	1	1	1	1	1	1	1	1	1	1	1	1	1	1.97825e+07	1	1	1	1	1	1
1000188-43-3	Cyclopenta[d]anthracene-8,11-dione, 1,2,3,3a,4,5,6,6a,7,8,11,12-dodecahydro-3-(1-methylethyl)-12-hydroxy-		1	1	1	1	1	1	1	1	1	1	1	1	1	1	1	1	1	1	1	1	1	1	1	1	1	1	1	7.51615e+07	1	1
4737-43-3	Cyclopentane, (1-methylbutyl)-		1	1	2678397	1	1	1	1	1	1	1	1	1	1	1	1	1	1	1	1	1	1	1	1	1	1	1	1	1	1	1
4516-69-2	Cyclopentane, 1,1,3-trimethyl-		1	1	1	1	1	1	1	1	1	1	1	1	1	1	1	1	1	1	1	1	1	1	1	1.14481e+07	1	1	1	1	1	6665201
1638-26-2	Cyclopentane, 1,1-dimethyl-		1	1	1	1	1	1	1	1	1	1	1	2.04112e+06	1	1	1	1	1	1	1	1	1	1	1	1	1	1	1	1	1	1
62199-50-2	Cyclopentane, 1-butyl-2-propyl-		1	1	1	1	1	1.91216e+07	1	1	1	1	1	1	1	1	1	1	1	1	1	1	1	1	1	1	1	1	1	1	1	1
61142-68-5	Cyclopentane, 1-hexyl-3-methyl-		1	1	1	1	1	1	1	4.33706e+06	1	1	1	1	1	1	1	1	1	4056120	1	1	1	1	1	1	1	1	1	1	1	1
62199-51-3	Cyclopentane, 1-pentyl-2-propyl-		1.78236e+07	1	1	1	9.5813e+06	1	1	1	1	1	1	6971173	1	1	1	1	1	1	1	1	1	1	1	1	1	1	1	1	1	1
32281-85-9	Cyclopentane, 2-isopropyl-1,3-dimethyl-		1	1	1	1	1	1	1	1	1	1	1	1	9.33683e+06	1	1	1	1	1	1	1	1	1	1	1	1	1	1	1	1	1
137-43-9	Cyclopentane, bromo-		1	1	1	1	1	1	1	1	1	1	1	1	1	1	1	1	1	1	1.3561e+07	1	1	1	1	1	1	2.22681e+06	1	1	1	1
2562-38-1	Cyclopentane, nitro-		7.59007e+06	1	1	1	1	1	1	1	1	1	1	1	1	1	1	1	1	1	1	1	1	1	1	1	1	1	1	1	1	1
37575-80-7	Cyclopentanecarboxylic acid, 3-methylene-, methyl ester		1	1	1	1	1	1	1	1	1	1	1	1	1	1	1	1	1	1	1	1	1	1	2.62457e+07	1	1	1	1	1	1	1
1000154-25-0	Cyclopentanecarboxylic acid, 3-pentyl-4-methylene-, methyl ester, trans-		1	1	1	1	1	1	1	1	1	1	1	1	9.57326e+07	1	1	1	1	1	1	1	1	1	1	1	1	1	1	1	1	1
1000282-59-2	Cyclopentanecarboxylic acid, 6-ethyl-3-octyl ester		1	1	1	1	1	1	1	1	1	1	1	1	1	1	1	1	1	1	1	1	2.29272e+06	1	1	1	1	1	1	1	1	1
178905-33-4	Cyclopentanecarboxylic acid, allyl ester		1	1	1	1	1	1	1	1	1	1	1	1	1	1	1	1	1	1.34248e+07	1	1	1	1	1	1	1	1	1	1	1	1
52829-98-8	Cyclopentanemethanol, .alpha.-methyl-		1	1	1	1	1	8300005	1	1	1	1	1	1	1	1	1	1	1	1	1	1	1	1	1	1	1	1	1	1	1	1
1462-96-0	Cyclopentanol, 1-ethyl-		1	1	1	1	1	1	1	1	1	1	1	1	1	1	1	1	1	1	1	1	1	1	1	1	1	4.27025e+06	1	1	1	1
1462-03-9	Cyclopentanol, 1-methyl-		1	1	1	1	1	1	1	1	1	1	1	1	1	1	4504968	1	1	1.01043e+07	1	1	1	4.12599e+06	5.31356e+06	1	1.35467e+07	6.8254e+06	1	1	2.53187e+06	1
21823-29-0	Cyclopentanol, nitrate		1	1	1	1	1	1	1	1	1	6.49843e+07	1	1	1	1	1	1	1	1	1	1	1	1	1	1	1	1	1.34823e+07	2.95056e+06	1	1
120-92-3	Cyclopentanone		1	1	1	1	1	1	1	1	1	1	1	1	1	1	1	1	1	1	1	1	1	1	2.74752e+06	1	1	1	1	1	1	1
176-32-9	Cyclopentanone ethylene ketal		1	1	1	1	1	1	1	1	1	2.54288e+06	1	1	1	1	9.29646e+06	1	1	1	1	1	1	6200717	1	1	6558265	1	1	1	1	1
693-89-0	Cyclopentene, 1-methyl-		1	1	1	1	1	1	1	1	1	1	1	1	1	1	1	1	1	1.96778e+07	1	1	1	1	1	1	1	1	1	1	1	1
17645-61-3	Cyclopentene, 3-(bromomethyl)-		1	1	1	6490933	1	1	1	1	1	1	2.61069e+07	1	1	1	4.81922e+07	1	1	1	1	1	1	1	5496499	1	1	1	2728048	1.95583e+07	1	6.02127e+07
15131-55-2	Cyclopentene, 3,3'-oxybis-		1	1	1	1	1	1	1	1	1	1	1	1.11496e+07	1	7886179	1	1	1	1	1	1	1	1	1	1	1	1	1	1	1	1
1120-62-3	Cyclopentene, 3-methyl-		1	1	1	1	1	1	1	1	1	1	1	1	1	1	1	1.96188e+07	1	1	1	1	4.38098e+06	7518147	1	4.71942e+06	1	1	1	1	1	9.58738e+06
34067-75-9	Cyclopentene, 3-propyl-		1.86523e+07	1	1	1	1	1	1	1	1	1	1	1	1	1	1	1	1	1	1	1	1	1	1	1	1	1	1	1	1	1
61142-66-3	Cyclopentene, 5-hexyl-3,3-dimethyl-		1	1	1.30925e+07	1	1	1	1	1	1	1	1	1	1	1	1	1	1	1	1	1	1	1	1	1	1	1	2.64307e+06	1	1	1
37689-16-0	Cyclopentene,3-(3-methylbutyl)-		1	1	1	1	1	1	1	1	1	1	1	1	1	1	1	1	1	1	1	1	1	1	3453282	1	1	1	1	1	1	1
37689-14-8	Cyclopentene,3-pentyl-		1	1	1	1	1	1	1	1	1	1	1	1	1	1	1	1	1	1	1	1	1	1	1	3.04941e+07	1	1	1	1	1	1
41977-42-8	Cyclopropane, 1-(1,2-dimethylpropyl)-1-methyl-2-nonyl-		1	1	1	1	1	1	1	1	1	1	1	1	1	1	1	1	1	1	1	1	1	1	1	1	1	1	1	1	1	1.5644e+07
4127-47-3	Cyclopropane, 1,1,2,2-tetramethyl-		1	1	1	1	1	1	1	1	1	1	1	2.78051e+06	1	1	1	1	1	1	1	1	1	1	1	4424887	1	1	1	1	1	1
61141-99-9	Cyclopropane, 1,1-dimethyl-2-(2,4-pentadienyl)-		1	1	1	1	1	1	1	1	1	2.15645e+07	1	1	1	1	1	1	1	1	1	1	1	1	1	1	1	1	1	1	1	1
24071-59-8	Cyclopropane, 1-bromo-1-chloro-2-fluoro-		1	1	1	1	1	1	1	1	1	1	1	1	1	1	1	1	1	1	1	1	1	1	1	1	1.124e+07	1	1	1	1	1
36617-00-2	Cyclopropane, 2-bromo-1,1,3-trimethyl-		1	1	1	1	1	1	1	1	1	1	1	8.10823e+06	1	1	1	1	1	1	1	1	1	1	1	1	1	1	1	1	1	1
97231-35-1	Cyclopropanecarboxaldehyde, 2-methyl-2-(4-methyl-3-pentenyl)-, trans-(.+-.)-		1	1	1	1	1	1	1	1	1	1	1	1	1	1	1	1	1	1	1	1	1	1	1	1.66665e+07	1	1	1	1	1	1
1000299-38-3	Cyclopropanecarboxylic acid, 3-chloroprop-2-enyl ester		1	1	1	1	1	1	1	1	1	1	1	1	1	1	1	1	1	1	1.43707e+06	1	1	1	1	1	1	1	1	1	1	1
208941-23-5	Cyclopropanecarboxylic acid, cyclohexylmethyl ester		1	1	1	1	1	1	1	1	1	1	1	1	1	1	1	1	1	1	6.6905e+07	1	1	1	1	1	1	1	1	1	1	1
1000299-38-2	Cyclopropanecarboxyllic acid, tridec-2-ynyl ester		1	1	1	1	1	1	1	1	1	1	1	1	2.67501e+07	1	1	1	1	1	1	1	1	1	1	1	1	1	1	1	1	1
62238-23-7	Cyclopropaneethanol, 2-iodo-		1	1	1	1	1	1	1	1	1	1	1	1	1	1	1	1	1	1	1	1	1	1	1	1	1	1	1.83889e+07	1	1	1
126434-25-1	Cyclopropanemethanol, .alpha.,.alpha.-dimethyl-2-methylene-		1	1	1	1	1	1	1	1	1	1	1	1	8.71766e+06	1	1	1	1	1	1	1	1	1	1	1	1	1	1	1	1	1
24230-08-8	Cyclopropanemethanol, .alpha.-methyl-.alpha.-propyl-		1	1	1	1	1	1	1	1	1	1	1	1	1	1	4.40731e+06	1	1	1	1	1	1	1	1	1	1	1	1	1	1	1
78578-86-6	Cyclopropene, 3,3-diethyl-		1	1	1	1	1	1	1	1	1	2.2795e+07	1	1	1	1	1	1	1	1	1	1	1	1	1	1	1	1	1	1	1	1
765-42-4	Cyclopropyl methyl carbinol		1	1	1	1	1	1	1	1	1	1	6792763	1	1	1	1	1	1	1	1	1	1	1	1	1	1	1	1	1	1	1
295-17-0	Cyclotetradecane		1	1	1	1	1	1	1	1	1	2.08111e+07	1	1	1	1	1	1	1	1	1	1	1	1	1	1	1	1	1	1	1	1
1000347-74-5	D-Alanine, N-propargyloxycarbonyl-, propargyl ester		1	1	1	1	1	1	1	1	1	1	1	1	1	1	1	1	1	1	1	1	1	1	1	1	1	1	1	1	1	1.85687e+07
2050-77-3	Decane, 1-iodo-		1	1	1	1	1	1	1	1	1	1	1	3.59044e+06	1	2.14697e+06	1	1	1	1	1	1	1	1	1	1	1	4.49864e+06	1	1	1	1
62108-22-9	Decane, 2,5,9-trimethyl-		1	1.56498e+06	1	1	1	1	1	1	1	1	1	1	1	1	1	1	1	1	1	1	1	1	1	1	1	1	1	1	3.58537e+06	1
55955-64-1	Decane, 3-methoxy-		3.44774e+06	1	1	1	1	1	1	1	1	1	1	1	1	1	1	1	1	1	1	1	1	1	1	1	1	1	1	1	1	1
1446-61-3	Dehydroabietylamine		1	1	1	1	1	1	1	1	1	1	1	1	1	1	1	1	1	1	1	1	1	1	6.91664e+07	1	1	1	1	1	1	1
64-85-7	Deoxycorticosterone		1	1	1	1	1	1	1	1	1	1	1	1	1	1	1	1	1	1	1	7.18295e+07	1	1	1	1	1	1	1	1	1	1
313-04-2	Desmosterol		2859833	1	1.14016e+07	6.19986e+07	3.44675e+08	1	1	3.23986e+07	1	1	1	1	1	1	1.4381e+08	3.15489e+07	1	1	48453720	1	1	1.24205e+07	1	1	1	1	1	54063572	1.52585e+07	4.36826e+07
56-47-3	Desoxycorticosterone Acetate		1	1	1	1	1	1	1	1	1	1	1.57788e+08	1	1	1	1	1	1	1.47713e+08	3.72495e+07	1	1	3.85559e+07	1	3.7933e+07	1	2.95647e+07	2.11859e+08	1	1	1
119901-88-1	Diallyldivinylsilane		1	1	1	1	1	1	1	1	1	1	1	1	1	1	1	1	1	1	1	1	1	1	1	1	1	1.25777e+07	1	1	1	1
51576-31-9	Diazene, [1-(2,2-dimethylhydrazino)ethyl]ethyl-		1	1	1	1	1	1	1	1	1	1	1	1	1	1	1	1	1	1	1	1	1	1	1	1	1	1	1	1.58784e+06	1	1
927-83-3	Diazene, bis(1,1-dimethylethyl)-		1	1	1	1	1	1	1	1	1	1	2.66587e+06	1	1	1	1	1	1	1	1	1	1	1	1	1	1	1	1	1	1	1
503-28-6	Diazene, dimethyl-		1	1	1	1	2.10611e+06	1	1	1	1	1	1	1	1	1	1	1	1	1	1	1	1	1	1	1	1	5009284	1	1	1	1
14474-66-9	Dibenz[a,h]anthracene, 5,12-diphenyl-		1	1	1	1	1	1	1	1	1	2.23718e+06	1	1	1	1	1	1	1	1	1	1	1	1	1	1	1	1	1	1	1	1
4697-00-1	Dichloroacetic acid, 2-tetrahydrofurylmethyl ester		1	1	1	1	1	1	1	1	1	2.12239e+06	1	2.69386e+06	1	1	1	1	1	1	5503408	1	1	1	1	1	1	1.80551e+06	1	1	1	1
105-58-8	Diethyl carbonate		1	1	1	1	1	1	1	1	3.10566e+07	1	1	1	1	1	1	1	1	1	1	1	1	1	1	1	1	1	1	1	1	1
617-83-4	Diethylcyanamide		1	1	1	1	1	1	1	1	1	1	1	5.18439e+07	1	1	1	1	1	1	1	1	1	1	1	1	1	1	1	1	1	1
1000369-86-3	Diethylmalonic acid, di(2-nitrophenyl) ester		1	1	1	1	1	1	1	1	1	1	1	1	1	1	1	1	1	1	1	1	1	1	1	1	1	1	1	3.97792e+06	1	1
680-65-9	Difluoromalonic acid,diethyl ester		1	1	1	1	1.26656e+07	1	1	1	1	1	1	1.79963e+06	1	1	1	1	1	1	1	1	1	1	1	1	1	1	1	1	1	1
117091-34-6	Dihydro-desmethoxyambelline		1	1	1	1	1	1	1	1	1	1	1	1	1	1	1	1	1	1	1	1	1	1	1	1	1	1	1	1	1	3.09565e+08
1000116-12-8	Dihydroxanthin		1	1	1	1	1	1	1	1	1	3.30114e+07	1	1	1	1	1	1	1	1	1	1	1	1	1	1	1	1	1	1	1	1
1000257-15-7	Diisopentylaminoacetonitrile		1	1	1	1	1	1	1	1	1	1	1	1	1	1	1	1	1	2.65596e+06	1	1	1	1	1	1	1	1	1	1	1	1
3085-76-5	Diisopropylcyanamide		1	1	1	1	1	1	1	1	1	1	1	1	1	1	1	1	1	1	4253831	1	1	1	1	1	1	1	1	1	1	1
1000132-00-1	Dimethoxymethyl-hydroxy-triphenyl phosphide		1	1	1	1	1	1	1	1	1	1	1	1	1	1	1	1	1	1	1	1.384e+06	1	1	1	1	1	1	1	1	1	1
1000366-87-8	Dimethyl 2,2'-(2,2'-oxybis(ethane-2,1-diyl)bis(oxy))diacetate		1	1	1	1	1	1	1	1	1	1	1	1	1	1	1	1	1	1.82354e+06	1	1	1	1	1	1	3417115	1	1	1	1	1
868-85-9	Dimethyl phosphite		1	1	1	1	1	1	1	1	1	1	1	1	1	1	1	1	1	1	1	1	1	1	1	1	1	1	1	5.95457e+06	1	1.662e+07
67-71-0	Dimethyl sulfone		1	1	1	1	1	1	1	1	1	1	1	1	1	1	1	1	1	1	1	2.5103e+07	1	1.31367e+06	1	1	1	1	1.34505e+07	1	1	1
1000306-14-2	Dimethylaminoethyltrifluorophosphorane		1	1	2.33418e+06	1	1	1	1	1	1	1	1	1	1	1	1	1	1	1	2.17266e+07	1	1	1	1	5.74857e+06	1	1	1	1	1	1
753-70-8	Dimethylphosphinic fluoride		1	1	1	1	1	1	1	1	2.45129e+07	1	1	1	1	1	1	1	1.27601e+07	1	1	1	1	1	1	1	1	1	1	1	1	1
176533-57-6	Dipent-4-enyl phthalate		1	1	1	1	1	1	1	1	1	1	1	1	1	1	1	1	1	1	1	1	1	1	1	1	1	1	1	1	1	2.06835e+06
1025-36-1	Diphenyl-2,4-uretidinedione		1	1	1	1	1	1	1	1	1	1	1	1	1	1	1	1	1	1	1	1	1	1	1	1	1	1	3.93828e+06	1	1	1
4253-91-2	Dipropyl sulfoxide		1	1	1	1	1	1	1	1	1	1	1.36239e+07	1	1	1	1	1	1	1	1	1	1	1	1	1	1	1	1	1	1	1
1000373-65-4	Di-sec-butyl phthalate		1	1	1	1	1	1	1	1	1	1	2.53873e+06	1	1	1	1	1	1	1	1	1	1	1	1	1	1	1	1	1	1	1
950-21-0	Dispiro[5.1.5.1]tetradecane-7,14-dione		1	1	1	1	1	1	1	1	1	1	1	1	1	1	1	1	1	1	1	1	1	1	2.18972e+07	1	1	1	1	1	1	1
34965-30-5	Disulfide, bis(1,1-dimethylpropyl)		1	1	1	1	1	1	1	1	1	1	1	1	2.1162e+06	1	1	1	1	3232544	1	1	1	1	1	1	1	1	1	1	1	1
51974-87-9	Dithieno[2,3-c:3',2'-e]pyridazine, 4-oxide		1	1	1	1	7.74313e+06	1	1	1	1	1	1	1	1	1	1	1	1	1	1	1	1	1	1	1	1	1	1	1	1	1
10191-41-0	dl-.alpha.-Tocopherol		1	1	1	1	1	1	1	1	1	1	1633024	1	1	1	1	1	1	1	1	1	1	1	1	1	1	1	1	1	1	1.34588e+07
1000375-81-0	DL-2-fluorophenylglycine, N-dimethylaminomethylene-, ethyl ester		1	1	1	1.11263e+07	1	1	1	1	1	1	1	1	1	1	1	1	1	1	21381238	1	1	1	1	1	1	1	1	1	1	1
4132-86-9	DL-Alanine, N-[(phenylmethoxy)carbonyl]-		1	1	1	1	1	1	1	1	1	1	1	1	1	1	1	1	1	1	8.39329e+06	1	1	1	1	1	1	1	1	1	1	1
1075-04-3	dl-Erythro-1-phenyl-1,2-propanediol		1	1	1	1	1	1	1	1	1	1	2.20328e+06	1	1	1	3.20102e+06	7514114	1	2.2657e+07	1	1	1	1.41485e+07	1	1	1	3.44299e+06	2984482	2621747	1	1
4292-19-7	Dodecane, 1-iodo-		1	1	1	1	1	1	1	1	1	1	1	1	1	1	1	1	1	1	1	1	1	1	1	1	1	1	1	1	2.33039e+06	1
55191-43-0	Dodecanoic acid, 2-(acetyloxy)-1-[(acetyloxy)methyl]ethyl ester		1	1	1	1	1	1	1	1	1	1	1	1	1	1	1	1	1	1	1	1	1	1	2.67885e+07	1	1	1	1	1	1	1
2156-97-0	Dodecyl acrylate		1	1	1	1	1	1	1	1	1	1	1	1	1	1	2.27199e+06	1	1	1	1	1	1	1	1	1	1	1	1	1	1	1
1000130-85-8	E,E-10,12-Hexadecadienal		1	1	1	1	4.03004e+07	1	1	1	1	1	7.98098e+06	1	1	1	1	1	1.49268e+07	1	1	1	1	1	1	1	1	1	1	1	1	1
134777-60-9	E-1-Methoxy-4-hexene		1	1	1	1	1	1.05152e+07	1	1	1	1	1	1	1	1	1	1	1	1	1	1	1	1	1	1	1	1	1	1	1	1.64552e+07
112248-30-3	Eicosen-1-ol, cis-9-		1	1	1	1	1	1	1	1	1	1	1	7.59584e+07	1	1	1	1	1	1	1	1	1	1	1	1	1	2.19171e+07	5.95421e+07	1	1	1
1000156-22-8	Epicedrol		1	1	1	1	1	1	1	1	1	1	1	1	1	1	1	1	1	1	1	1	1	1	1	1.03741e+08	1	1	1	1	1	1
1000365-93-8	epiphotocitral A		1	1	1	1	1	1	1	8.97402e+06	1	1	1	1	1	1	1	1	1	1	1	1	1	1	1	1	1	1	1	1	1	1
16052-06-5	EPPS		1	1	1	1	1	1	1	1	1	1	1	1	1	1	1.38948e+08	1	1	5.57007e+07	1	1	1	1	1	2.1252e+08	1	1	1	1	1	1
4651-51-8	Ergost-5-en-3-ol, (3.beta.)-		1	1	1	1	1	1	1	1	1	1	1	1	1	1	1	1	1	1.0693e+08	1	6.48817e+07	118358348	1	1	1	1	1	1	1	1	1
1000141-99-7	Ergost-5-en-3-ol, acetate, (3.beta.,24R)-		1.20553e+08	1	1	1	1	1	1	1	1	1	1	1	1	1	1	1	1	1	1	1	1	1	1	1	1	1	1	1	1	1
20780-41-0	Ergosta-5,24-dien-3-ol, (3.beta.)-		1	1	1	1	1	1	1	1.00738e+07	1	1	1	1.98615e+07	1	1	1	1	1.08326e+07	1	1	1	1	1	1	1	1	1	1	1	1	1
1694036	Ergostanol		1	3957826	1	1	1	1	1	1	1	1	1	1	1	1	1	1	1	1	1	1	1	1	1	1	1	1	1	1	1	1
10582-05-5	Estra-1,3,5(10)-trien-17-one, 3-methoxy-, oxime		1	1	1	1	1	1	1	1	1	1	1	1	1	1	1	1	1	1	1	1	1	1	1	1	1	1	1	1	1	1.64923e+08
3434-88-6	Estra-1,3,5(10)-triene-3,17-diol (17.beta.)-, diacetate		1	1	1	1	1	1	1	6.81661e+07	1	1	1	1	1	1	1	1	1	1	1	1	1	1	1	1	1	1	1	1	1	1
18542-42-2	Ethanamine, 2-(methylthio)-		1	1	1	1	1	1	1	1	1	1	1	1	1	1	1	1	5033853	1	1	1	1	1	1	1	1	1	1	1	1	1
3188-13-4	Ethane, (chloromethoxy)-		1	1	1	1	1	1	1	1	1	1	1	1	1	1	1	1	1	1	1	1	1	1	1	1	1	1	1	1	1	7911354
595-86-8	Ethane, 1,1,1-trinitro-		1	1	1	1	1	1	1	1	1	1	1	1	8197639	1	1	1	1	1.03111e+07	1	1	1	1	4.5936e+06	1	1	1	1	1	1	1
359-28-4	Ethane, 1,1,2-trichloro-2-fluoro-		1	1	1	1	1	1	1	1	1	1	1	1	1	1	1	1	1	1	1.47296e+06	1	1	1	1	1	1	1	1	1	1	1
75-68-3	Ethane, 1-chloro-1,1-difluoro-		1	1	1	1	1	1	1	1	1	1	1	1	1	1	1	1	1	1	1	1	1	3.22809e+06	1	1	1	1	1	1	1	1
425-87-6	Ethane, 2-chloro-1,1,2-trifluoro-1-methoxy-		1	1	1	2.36206e+06	1	1	1	1.92724e+07	1	1	2.04916e+07	1	1	1	1	1	1	1	9.83516e+06	1	1	1	4.58594e+07	1	1	1	1	2.14549e+06	6.97085e+06	2.72233e+07
76-16-4	Ethane, hexafluoro-		1	1	1	1	1	1	1	1	1	1	1	1	1	1	1	1	1	2.10542e+06	1	1	1	1	1	1	1	1	1	1.30328e+06	1	1
349576-37-0	Ethanediamide, N-(1,3-benzodioxol-5-ylmethyl)-N'-propyl-		1	1	1	1	1	1	1	1	1	1	1	1	1	1	1	1	1	1	1	1	1	2.22762e+07	1	1	1	1	1	1	1	1
754-03-0	Ethanesulfonyl fluoride		1	1	1	1	1	1	1	1	1	1	1	1	1	1	1	1	1	1	4.61652e+06	1	1	1	1	1	1	1	1	1	1	1
56563-07-6	Ethanimidamide, N-cyano-		1	1	3.1892e+06	1	1	1	1	1	1	1	1	1	1	1	1	1	1	1	1	1	1	1	1	1	1	1	1	1	1	1
628-68-2	Ethanol, 2,2'-oxybis-, diacetate		1	1	1	1	1	1	1	1	1	1	1	1	1	1	3110023	1	1	1	1	1	1	1	1	1	1	1	1	1	1	1
54934-87-1	Ethanol, 2-[4-(1,1-dimethylethyl)-2-methylphenoxy]-		1	1	1	4.16963e+06	1	1	1	1	1	1	1	1	1	1	7790176	1	1	1	1	1	1	1	1	1	1	1	1	1	1	1
1467-36-3	Ethanone, 1-(2,3,4-trimethylphenyl)-		1	1	1	1	1	1	8.20419e+06	1	1	1	1	1	1	1	1	1	1	1	1	1	1	1	1	1	1	1	1	1	1	1
2879-20-1	Ethanone, 1-(2,3-dihydro-1,4-benzodioxin-6-yl)-		1	1	1	1	1	1	1	1	1	1	1	5.24605e+06	1	1	1	1	1	7362056	1	1	1	1	1	1	1	1	1	1	1	1
33266-07-8	Ethanone, 1-(2-methyl-1,3-dithiolan-2-yl)-		1	1	1	1	1	1	1	1	1	5.31051e+06	1	1	1	1	1	1	1	1	1	1	1	1	1	1	1	1	1	1	1	1
1000268-11-1	Ethanone, 1-(3,5-dimethyl-1,2,4-triazol-1-yl)-		1	1	1	1	1	1	1	1	1	1	1	1	1	1	1	1	3.76427e+06	1	1	1	1	1	1	1	1	1	1	1	1	1
6100-74-9	Ethanone, 1-(3-hydroxy-4-methoxyphenyl)-		1	1	1	1	1	1	1	1	1	1	1	1	1	1	1	1	1	1	1	1	1	1	1	1	1	1	1	1	1	4433713
937-30-4	Ethanone, 1-(4-ethylphenyl)-		1	1	1	1	1	1	1	1	1	1	1	1	1	1	1	1	1	1	1	1	1	1	2.22642e+06	1	1	1	1	1	1	1
2478-38-8	Ethanone, 1-(4-hydroxy-3,5-dimethoxyphenyl)-		1	1	1	1	1	1	1	1	1	1	1	1	2.72773e+06	1	1	1	1	1	1	1	1	1	1	1	1	1	1	1	1	2.15274e+07
170241-39-1	Ethanone, 1-(5-ethyl-2-hydroxy-4-methoxyphenyl)-2-(3,4-methylenedioxyphenyl)-		5262333	1	1	1	1	1	1	1	1	1	1	1	1	1	1	1	1	1	1	1	1	1	1	1	1	1	1	1	1	1
6123-63-3	Ethanone, 1-(5-methyl-1-phenyl-1H-pyrazol-4-yl)-		1	1	1	1	1	1	1	1	1	1	1	1	1	1	1	1	1	1	1	1	1	1	1	1	1	1	1	1	1	1.5106e+06
62266-35-7	Ethanone, 1-(methylenecyclopropyl)-		1	1	1	1	1	1	1	1	1	1	1	1	1	1	1	1	1	1	1	1	1	1	1	1	1	1	1	1	1	3.46953e+06
1000266-44-5	Ethanone, 1-[5-(5-trifluoromethyl-1-methylpyrazol-3-yl)-2-thienyl]-		1	1	1	1	1	1	1	1	1	1	1	1	1	1	1	1	1	1	2985510	1	1	1	1	1	1	1	1	1	1	1
35732-76-4	Ethanone, 1-[5-ethyl-3-(5-nitro-2-furanyl)-1H-1,2,4-triazol-1-yl]-		1	1	1	1	1	1	1	9.10095e+06	1	1	1	1	1	1	1	1	1	1	1	1	1	1	1	1	1	1	1	1	1	1
765-43-5	Ethanone, 1-cyclopropyl-		1	1	1	1	1	1	1	1	1	1	1	1	1	1	1	1	1	1	1	1	1	1	1	1	1	1	1	2.56614e+07	1	1
6580-95-6	Ethanone, 1-cyclopropyl-2-(4-pyridinyl)-		1	1.27311e+06	1	1	1	1	1	1	1	3.65611e+06	1	1	1	1	1	1	1	1	1	1	1	1	1	1	1	1	1	1	1	1
33420-83-6	Ethanone, 2-(4-methoxyphenyl)-1-(4-methylsulfonylphenyl)-		1	1	1	1	1	1	1	1	1	1	1	1	1	1	1	1	1	1	1	1	1	1	1	1	1	1	1	1	1	1850410
1000310-77-2	Ethanone, 2-(5-nitrotetrazol-2-yl)-1-phenyl-		1	1	1	1	1	1	1	1	1	1	1	1	1	1	1	1	1	1	1	2.45395e+06	1	1	1	1	1	1	1	1	1	1
55153-12-3	Ethanone, 2-(formyloxy)-1-phenyl-		1	1	1	1	1	1	1	1	1	1	1	1	1	1	1	1	1	1	1	1	1	3.29175e+06	1	1	1	1	1	1	4.4614e+07	1
1484-50-0	Ethanone, 2-bromo-1,2-diphenyl-		1	1	1	1	1	1	1	1	1	1	1	1	1	1	1	1	1	1	21448278	1	1	1	1	1	1	1	1	1	1	1
1000159-76-0	Ethene(E), 1-t-butyl-2-[[N-bis(trifluoromethyl)borane]methylmethyleneimine]-		1	1	1	1	1	1	1	1	1	1	1	3.92597e+06	1	1	1	1	1	1	1	1	1	1	1	1	1	1	1	1	1	1
107-25-5	Ethene, methoxy-		1	1	1	1	7.66384e+06	1	1	1	1	1	1	1	1	1	1	1	1	1	1	1	1	1	1	1	1	1	1	1	1	1
22442-56-4	Ethenetricarbonitrile, (4-amino-3,5-xylyl)-		1	1	1	1	1	1	9.787e+06	1	1	1	1	1	1	1	1	1	1	1	1	1	1	1	1	1	1	1	1	1	1	1
1000159-49-4	Ether, .alpha.,.alpha.-dimethylbenzyl bis(trifluoromethyl)methyl		1	1	1	1	1	1	1	1	1	1	2.73705e+06	1	1	1	1	1	1	1	1	5.46469e+07	2.1665e+06	1	1	1	1	2.49697e+07	6.18494e+07	8151370	1	1
34061-78-4	Ether, 3-butenyl pentyl		1	1	1	1	1	1	1	1	1	1	1	3.01448e+06	1	1	1	1	1	1	1	1	1	1	1	1	1	1	1	1	1	1
26437-10-5	Ether, p-methylbenzyl vinyl		1	1	1	1	1	1	1	1	1	1	1	1.08427e+07	1	1	1	1	1	1	1	1	1	1	1	1	1	1	1	1	1	1
57-63-6	Ethinyl Estradiol		1	1	1	1	1	1	1	1	1	1	1	1	1	1	1	1	1	1	2.96454e+07	1	1	1	1	1	1	1	1	1	1	1
29973-13-5	ETHIOFENCARB IUPAC NAME: alpha-ethylthio-o-tolyl methylcarba- mate TRADE NAMES: CRONETON		1	1	1	1	1	1	1	1	1	1	1.72065e+06	1	1	1	1	1	1	1	1	1	1	1	1	1	1	1	1	1	1	1
91642-01-2	Ethyl (2-(benzoyloxy)ethyl)carbamate		1	1	1	20022579	1	1	1.02096e+06	1	1	1	1	1	1	1	1	1	1	1	6.21165e+06	1	1	1	6251285	1	1	1	1	1	1	1
20462-00-4	Ethyl 1,3-dithiane-2-carboxylate		1	1	1	1	1	1	1	1	1	1	1	1	1	1	1	1	1	1	1	1	1	1	1	1	1	1	1	1	1	1.78119e+06
1000373-80-3	Ethyl 2-(5-methyl-5-vinyltetrahydrofuran-2-yl)propan-2-yl carbonate		1	1	1	1	1	1	1	1	1	1	1	1	1	1	1	1	1	1	1	1	1	1	1	1	1	1	1	1	1	3.69866e+07
4341-76-8	Ethyl 2-butynoate		1	1	1	1	8025900	1	1	1	1	1	1	1	1.49196e+07	1	1	9.25541e+06	1	1	1	1	1	1	1	1	1	1	1	1	1	1
7781-98-8	Ethyl 3-hydroxybenzoate		1	1	1	1	1	1	1	1	1	1	1	5.26636e+06	1	1	1	1	1	1	1	1	1	1	1	1	1	1	1	1	1	1
1000341-16-3	Ethyl acetoxycyanoacetate		1	1	1	1	1	1	1	1	1	1	1	1	1	1	1	1	1	1	1	1	1	1	1	1	1	1	2.00656e+06	1	1	1
24410-84-2	Ethyl trans-2-pentenoate		5663849	1	1	1	1	1	1	1	1	1	1	2.2608e+06	1	1	1	1	1	1	1	1	1	1	1	1	1	1	1	1	1	1
425-75-2	Ethyl trifluoromethanesulfonate		1	1	1	1	1	1	1	1	1	1	1	1	1	1	1	1	1	1	1	1	1	1	1	1	1	1.72791e+06	1	1	1	1
1782267	Ethylphosphonic acid		1	1	1	1	1	1	1	1	1	1	1	1.78471e+07	1	1	1	1	1	1	1	1	1	1	1	1	1	1	1	1	1	1
67564-91-4	FENPROPIMORPH IUPAC NAME: (■)-cis-4-[3-(4-tert-butylphenyl)-2- methylpropyl]-2,6-dimethylmorpholine TRADE NAMES: MISTRAL, CORBEL	fungicide	1	1	1	1	1	1	1	1	1	1	1	8047997	1	1	1	1	1	1	1	1	1	1	1	1	1	1	1	1	1	1
75-43-4	Fluorodichloromethane		1	1	1	1	1	1	4.15514e+07	1	1	1	1	26452468	1	1	3070075	8.97797e+06	2.94693e+07	1	1	1	1	1	1	1	1	1	1.99784e+07	1	1	1
151456	FLURECOL-BUTYL IUPAC NAME : 9H-fluorene-9-carboxylic acid 9-hy- droxybutyl ester	insecticide	1	1	1	1	1	1	1	1	1	1	1	1	3.02749e+06	1	1	1	1	1	1	1	1	1	1	1	1	1	1	1	1	1.59881e+07
7554-65-6	Fomepizole		1	1	1	1	1	1	1	1	1	1	1	1	1	1	1	1	1	2802421	1	1	1	1	1	1	1	1	1	1	1	1
625-55-8	Formic acid, 1-methylethyl ester		1	1	1	1	1	1	1	4258923	1	1	1	1	1	1	1	1	1	1	3346319	1	1	1	1	1	1	1	1	1	1	1
17605-67-3	Fucosterol		1	1	1	1	1	1	1	7.49878e+07	1	1	1.42601e+08	1	1	1	8.02549e+07	1	1	1	1	6.09396e+07	1	1	1	1	1	1	1	1	1	1
1000348-07-5	Fumaric acid, 3-methylbut-2-yl propyl ester		1	1	1	1	2.15572e+06	1	1	1	1	1	1	1	1	1	1	1	1	1	1	1	1	1	1	1	1	1	1	1	1	1
1000330-57-6	Fumaric acid, ethyl tetrahydrofurfuryl ester		1	1	1	1	1	1	1	1	1	1	1	1.8175e+06	1	1	1	1	1	1	1	1	1	1	1	1	1	5574845	1	1	1	1
1000348-90-6	Fumaric acid, heptyl 3-methylbut-3-enyl ester		1	1	1	1	1	1	1	1	1	1	1	1	1	1	1	8.65193e+06	1	1	1	1	1	1	1	1	1	1	1	1	1	1
1000330-57-7	Fumaric acid, propyl tetrahydrofurfuryl ester		1	1	1	1	1	1	1	1	1	1	1	1	1	1	1	1	1	1	1	1	1	1	1	1	1	3.55502e+06	1	1	1	1
110-00-9	Furan		1	1	1	1	1	1	1	1	1	1	1	1	1	1	1	1	1	1	1	1	1	1	1	1	1.13052e+07	1	1	1	1	1
34379-54-9	Furan, 2,3-dihydro-4-(1-methylpropyl)-, (S)-		1	1	1	1	1	1	1	1	1	1	1	1.93317e+06	1	1	1	1	1	1	1	1	1	1	1	1	1	1	1	1	1	1
57500-00-2	Furan, 2-[(methyldithio)methyl]-		1	1.82498e+07	1	1	1	1	1	1	1	1	1	1	1	1	1	1	1	1	1	1	1	1	1	1	1	1	1	1	1	1
3777-70-6	Furan, 2-hexyl-		1	2.39428e+06	1	1	1	1	1	1	2.02959e+06	1	1	2.06814e+06	1	1	1	1	1	1	1	1	2.46841e+06	1	1	1	1	1	1	1	1	1
25414-22-6	Furan, 2-methoxy-		1	1	1	1	1	1	1	1	1	1	1	1	1	1	1	1	9.34319e+06	1	1	1	1	1	1	1	1	1	1	1	1	1
3777-69-3	Furan, 2-pentyl-		1	2857873	1	1	1	1	1	1	1	3.468e+07	1	1	1	1	1	1	1	1	1	1	1	1	1	1	1	1	1	1	1	1
19354-27-9	Furan, tetrahydro-2-(methoxymethyl)-		1	1	1	1	1	1	1	1	1	1	1	1	1	1	1	3.29414e+06	1	1	1	1	1	1	1	1	1	1	3.06585e+06	1	1	1
52449-98-6	Furan-2-carbonyl chloride, tetrahydro-		1	1	1	1	1	1	1	1	1	1	1	1	1	1	1	1	1	1	1	1	1	1	1	1	1	1	1	1.3901e+06	1	1
1000297-46-7	Furan-2-carboxylic acid (cyano-dimethyl-methyl)-amide		5.17236e+06	1	1	1	1	1	1	1	1	1	1	1	1	1	1	1	1	1	1	1	1	1	1	1	1	1	1	1	1	1
332129-52-9	Furan-2-carboxylic acid, (7-methoxychroman-4-ylidenamino) ester		6.62355e+06	1	1	1	1	1	1	1	1	1	1	1	1	1	1	1	1	1	1	1	1	1	1	1	1	1	1	1	1	1
1000273-82-3	Furane-2-carboxaldehyde, 5-(4-nitrophenoxymethyl)-		1	1	1	1	1	1	1	1	1	1	1	1	1	1	1	1	1	2.83533e+06	1	1	1	1	1	1	1	1	1	1	1	1
309282-71-1	Furane-2-carboxylic acid, 1-(2-thienyl)ethylidenamino ester		1	1	1	1	1	1	1	1	1	1	1	1	1	1	2.2991e+07	1	1	1	1	1	1	1	1	1	1	1	1	1	1	1
459-80-3	Geranic acid		1	1	1	5657690	3.79375e+06	1	5.1146e+06	1	1	17449977	1	4754103	18573052	1	1	8.45671e+06	7.02138e+06	2.2029e+07	2.86811e+06	1	1	1	1	1	2.32394e+06	1	8.9962e+06	1	6.39421e+06	1
106-24-1	Geraniol		1	1	1	1	1	1.02794e+07	1	1.05826e+07	1	5.73646e+06	1	1	9.94456e+06	2.87123e+06	1	1	3.26146e+06	1	1	1	1	1	1	1	1	1	1	1	1	1
50727-95-2	Geranyl acetate, 2,3-epoxy-		1	1	1	1	1	1	1	1	1	1	1	1	1	1	1	1	1	1	1	1	1	1	1	1	1	1	1	1	1	2.11754e+07
1000285-27-6	Geranyl ethyl ether 2		1	1	1	1	1	1	1	1	1	1	1	1	1	1	9.86784e+07	1	1	1	1	1	1	1	1	1	1	1	1	1	1	1
1000376-75-6	Glutaric acid, 3-nitrophenethyl tridecyl ester		1	1	1	1	1	1	1	1	1	1	1	1	1	1	1	5.18831e+07	1	1	1	1	1	1	1	1	1	1	1	1	1	1
1000371-47-2	Glutaric acid, 4-(methylthio)benzyl pentadecyl ester		1	1.93505e+06	1	1	1	1	1	1	1	1	1	1	1	1	1	1	1	1	1	1	1	1	1	1	1	1	1	1	1	1
1000359-04-4	Glutaric acid, di(2-fluorophenyl) ester		1	1	1	1	1	1	1	1	1	1	1	1	1	1	1	1	1	1	2.2465e+06	1	1	1	1	1	1	1	1	1	1	1
1000132-04-6	Glycidic acid, trans-3-[4-methoxyphenyl]-, methyl ester		1	1	1	1	1	1	1	1	1	1	1	1	3.10632e+07	1	1	1	1	1	1	1	1	1	1	1	1	1	1	1	1	1
7292-76-4	Glycine, 2-(m-hydroxyphenyl)-, DL-		1	1	1	1	1	1	1	1	1	1	1	1	1	1	1	1	1	1	1	1	1	1	1	1	1	1	1	1	3.01517e+07	1
1000314-52-7	Glycine, N-(4-ethylbenzoyl)-, hexadecyl ester		1	1	1	1	1	1	1	1	1	1	1	1	1	1	1	1	1	1	1	1	1	1	2512418	1	1	1	1	1	1	1
1000314-51-6	Glycine, N-(4-ethylbenzoyl)-, pentyl ester		1	1.40093e+07	1	1	1	1	1	1	1	1	1	1	1	1	1	1	1	1	1	1	1	1	1	1	1	1	1	1	1	1
1000314-51-3	Glycine, N-(4-ethylbenzoyl)-, propyl ester		1	1	1	1	1	1	1	1	1	1	1	1	1	1	1	1	1	1	1	1	1	1	2.97362e+07	1	1	1	1	1	1	1
1000322-76-9	Glycine, N-benzyloxycarbonyl-, hexyl ester		1	1	1	1	1	1	1	1	1	1	1	1	1	1	1	1	1	1	3.37738e+06	1	1	1	1	1	1	1	1	1	1	1
1000322-76-7	Glycine, N-benzyloxycarbonyl-, isobutyl ester		1	1	1	1	1	1	1	1	1	1	1	1	1	1	1	1	1	1	5102913	1	1	1	1	1	1	1	1	1	1	1
1000313-52-2	Glycine, N-ethoxycarbonyl-, hexyl ester		1	1	1	1	1	1	1	1	1	1	1	1	1	1	1	1	1	1	1	1	1	1	1	1	1	1	1	1	6960317	1
1000320-60-1	Glycine, N-methyl-N-allyloxycarbonyl-, allyl ester		1	1	1	1	1	1	1	1	1	1	1	1	1	1	1	1	1	1	1	1	1	1.1673e+07	1	1	1	1	1	1	1	1
103982-58-7	Hept-2-ene, 2,4,4,6-tetramethyl-		2836192	1	1	1	1	1	1	1	1	1	1	1	1	1	1	1	1	1	1	1	1	1	1	1	1	1	1	1	1	1
593-49-7	Heptacosane		1	1	1	1	1	1	1	1	1	1	1	1	1	1	4.78603e+06	1	1	1	1	1	1	1	1	1	1	1	1	1	1	1
64042-18-8	Heptadecane-2,4-dione		4398679	1	1	1	1	1	1	1	1	1	1	1	1	1	1	1	1	1	1	1	1	1	1	1	1	1	1	1	1	1
104255-81-4	Heptadecanoic acid, tert-butyldimethylsilyl ester		1	1	1	1	1	1	1	1	1	1	1	1	1	1	1	1	1	1	5.6583e+06	1	1	1	1	1	1	1	1	1	1	1
7225-67-4	Heptane, 2,2,3,3,5,6,6-heptamethyl-		1	1	1	1	1	1	1	1	1	1	1	1	1	1	1	1	1	1	1	1	1.3535e+06	1	1	1	1	1	1	1	1	1
1000160-41-7	Heptane, 3-ethyl-5-methylene-		1	1	1	1	1	1	1	2233717	1	1	1	1	1	1	1	1	1	1	1	1	1	1	1	1	1	1	1	1	1	1
52066-33-8	Hex-2-yn-4-one, 2-methyl-		1	1	1	1	47115458	1.31808e+07	1	1	1.30661e+07	1	1	4.05702e+06	1	1	1	2.99753e+07	1	1	1	1	1	1	1	1	1	1	1	1.2695e+07	1	1
10575-41-4	Hex-4-yn-3-one		1	2.21443e+07	3.60084e+06	2.64792e+07	1.58132e+07	1	1	1	1	8326360	1	3.43654e+07	2.39076e+06	1	4164490	2642890	3.1056e+06	1	3.44007e+07	2.20172e+06	2.94767e+07	1	1	1	1.55522e+07	4.09856e+07	3.50219e+07	3.04279e+07	7810246	1.80091e+07
6929-04-0	Hexadecanoic acid, 15-methyl-, methyl ester		1	1	1	1	1	1	1	1	1	1	1	1	1	1	1	1	1	1	1	1	1	1	1.02943e+07	1	1	1	1	1	1	1
2416-20-8	Hexadecenoic acid, Z-11-		1	1	1	1	1	1	1	3.98058e+07	1	1	1	1	1	1	2.51117e+07	1	1	1	1	1	1	1	1	1	1	2.20353e+07	1	1	1	1
1000303-88-9	Hexahydro-5.lambda.(6)-thieno[3,4-b]pyrrol-2-one, 1-(2-morpholin-4-ylethyl)-5,5-dioxo-		1	1	1	1	1	1	1	1	1	1	1	1	1	1	1	1	1	1	1	1	1	1	3.06654e+06	1	1	1	1	1	1	1
563-16-6	Hexane, 3,3-dimethyl-		1	1	1	1	1	1	1	1	1	1	1	1	1	1	1	1	1	1	1	1	1.84656e+06	1	1	1	1	1	1	1	1	1
62850-21-9	Hexane, 3,4-bis(1,1-dimethylethyl)-2,2,5,5-tetramethyl-		1	1	1	1	1	1	1	1	1	1	1	1	1	1	1	1	1	1	1	1.15159e+07	1	1	1	1	1	1	1	1	1	8.82077e+06
54658-01-4	Hexane, 3-methoxy-		1	1	1	1.81353e+07	1	1	1	1	1	1	2.22232e+06	1	1	1	1.64743e+07	1	1	1	1	8.53228e+06	1	1	1.17596e+07	1	1	1	1	1	1	1
16525-39-6	Hexanedinitrile, 2-methyl-		1	1	1	1	1	1	1	3298026	1	1	1	1	1	1	1	1	1	1	1	1	1	1	1	1	1	1	1	1	1	1
142-62-1	Hexanoic acid		1	1	1	1	1	1	1	1	1	1	1	1	9.44707e+06	1	1	1	1	1	1	1	1	1	1	1	1	2.94673e+06	1	1	1	1
2051-49-2	Hexanoic acid, anhydride		1.18676e+07	7951362	12123603	1	1	5.52956e+06	14812545	1	1	1	1	1	7.21494e+06	1	3.56967e+06	3.12415e+06	3.9653e+06	1	1	1	1	1	1	1	1	4.25828e+06	23651723	1	1	1
36727-29-4	Hexanoyl chloride, 3,5,5-trimethyl-		1	1	1	1	1	1	1	1	1	1	1	1	1	1	1	1	2.75827e+06	1	1	1	1	1	1	1	1	1	1	1	6.15559e+06	1
1000323-57-7	Hexyl 4-methoxyphenyl ether		1	1	1	1	1	1	1.28506e+06	1	1	1	1	1	1	1	1	1	1	1	1	1	1	1	1	1	1	1	1	1	1	1
51-45-6	Histamine		1	1	1	1	1	1	1	1	1	1	1	1	1	1	1	1	1	1	1	1	1.99249e+07	1	1	1	1	1	1	1	1	1
1000130-47-9	Hitidylhistidine		1	1	1	1	1	1	1	1	1	1	1	1	1	1	1	1	1	1	1	1	2.42356e+07	1	1	1	1	1	1	1	1	1
75267-98-0	Hydrazine, tri-2-butenyl-		1	1	1	1	1	1	1	1	1	1	1	1	1	1	1	1	1	1	1	1	1	1	1	1	1	1	1	1.52736e+06	1	1
4722-59-2	Hydroperoxide, 1,4-dioxan-2-yl		1	1	1	2.02566e+06	1	1	1	1	1	1	1	2252797	1	2.13465e+06	4.119e+06	1.45942e+06	1	1	1	8.30202e+06	2.3266e+06	1	1	3.38146e+06	2.70768e+06	1	1	7.1076e+06	1	1
1000352-77-7	Hydroquinone, acetate		1	1	1	1	1	1	1	1	1	1	1	1	1	1	1	1	1	2223161	1	1	1	1	1	1	1	1	1	1	2.52629e+06	1
622-33-3	Hydroxylamine, O-(phenylmethyl)-		1	1	1	1	1.07812e+07	1	1	1	1	1	1	1	1	1	1	1	1	1	1	1	1	1	1	1	1	1	1	1	1	1
160041-61-2	Imidazole, 2-acetamino-5-methyl-		1	1	1	1	1	1	1	1	1	1	1	1	1	1	1	1	1	1	1.306e+06	1	1	1	1	1	1	1	1	1	1	1
71516-19-3	Imidazole, 5-fluoro-2-methyl-		1	1	1	7070052	1	1	1	1	1	1	1	2.82553e+07	1	1	1	1.20328e+07	1.51721e+07	1	1.90735e+07	1	1	1	1	1	1	7.58893e+06	1	1	1	5.48482e+06
41367-01-5	Imidazole, 5-fluoro-4-methyl-		1	1	1	6.98591e+06	1	1	1	1	1	1	1	1	1	1	1	1	1	1	1	1	1	1	1	1	1	1	1	1	1.14055e+07	1
1000126-21-5	Imidazole-5-pentanoic acid		1	1	1	1	1	1	1	1	1	1	1	1	1	1	1	1	6.56159e+07	1	1	1	1	1	1	1	1	1	1	1	1	1
767-58-8	Indan, 1-methyl-		1	1	1	1	1	1.85278e+06	1	3.18095e+06	1	3.08013e+06	6.35915e+06	3.2692e+07	1	1	11206292	7.47493e+06	6.30564e+06	75499128	2.58679e+07	24646962	23047015	31965779	1	1.04123e+07	7.87552e+06	1	5019834	1	1	4143373
1000273-75-4	Indazole, 1-(2-methoxyphenyl)-6-nitro-		1	1	1	1	1	1	6.88727e+07	1	1	1	1	1	1	1	1	1	1	1	1	1	1	1	1	1	1	1	1	1	1	1
175467-51-3	Indolin-2-one, 1-methyl-3-t-butyl-		1	1	1	1	1	1	1	1	1	1	1	1	1	1	1	1	1	1	1	1	2.33883e+06	1	1	1	1	1	1	1	1	1
7496-81-3	Indolizine, 2-(4-methylphenyl)-		1	1	1	1	1	1	1	1	1	1	1	1	8.94845e+06	1	1	1	1	1	1	1	1	1	1	1	1	1	1	1	1	1
82605-37-6	Indolo[2,3-a]quinolizine, 1,2,3,4,5,6,7,12,12b-octahydro-12,12b-dimethyl-3-propyl-		1	1	1	1	1	1	1	1	1	1	1	1.6633e+07	1	1	1	1	1	1	1	1	1	1	1	1	1	1	1	1	1	1
51922-76-0	Iron, tricarbonyl[(O,1,2,3-.eta.)-methyl 2-propenoate]-		1	1	1	1	1	1	1	1	1	1	1	1	1	1	1	1	1	1	1	1.45902e+06	1	1	1	1	1	1	1	1	1	1
304869-66-7	Isoindole-1,3(2H)-dione, 2-[4-(4-pyridylmethyl)phenyl]-		1	1	1	1	1	1	1	1	1	1	1.87221e+06	1	1	1	1	1	1	1	1	1	1	1	1	1	1	1	1	1	1	1
1000293-94-4	Isoindole-1,3-dione, perhydro-2-butyl-spiro-5,2'-1',3'-dioxolane-		1	1	1	1	1	1	1	1	1	1.84288e+07	1	1	1	1	1	1	1	1	1	1	1	1	1	1	1	1	1	1	1	1
1000361-53-8	Isonipecotic acid, N-(bromoacetyl)-, nonyl ester		1	1	1	1	1	1	1	1	1	1	1	1	1	1	1	1	1	1	3.68992e+06	1	1	1	1	1	1	1	1	1	1	1
78-59-1	Isophorone		1	1	1	1	1	1	1	1	1	1	4.82922e+06	40503119	1	1	4304268	1	1	3689496	7221650	5895033	8709323	1.01828e+07	1.14473e+07	9899733	3.672e+06	1	2.21305e+06	1.31313e+06	2578921	1
1000344-53-3	Isophthalic acid, butyl 2,6-dimethoxyphenyl ester		1	1	1	1	1	1	1	1	1	1	1	1	1	1.90257e+06	1	1	1	1	1	1	1	1	1	1	1	1	1	1	1	1
108-21-4	Isopropyl acetate		1	1	1	1	1	1	1	1	1	1	1	1	1	1	1	1	1	1	1	1	1	1	1	7871614	1	1	1	1	1	1
689-12-3	Isopropyl acrylate		1	1	1	1	1	1	1	1	1	1	1	1	1	1	1	1	1	1	7.82836e+06	1	1	1	1	1	1	1	1	1	1	1
400-38-4	Isopropyl trifluoroacetate		1	1	1	1	2191244	1	1	1	1	1	1	1	1	1	1	1	1	1	1	1	1	1	1	1	1	1	1	1	1	1
872-56-0	Isopropylcyclobutane		1	1	1	1	1	1	1	1	1	1	1	1	1	1	1	1	1	1	1	3763549	1	1	1	1	1	1	1	1	1	1
10147-37-2	Isopropylsulfonyl chloride		1	1	1	1	1	1	1	1	1	1	2.87643e+06	1	1	1	1	1	1	1	1	1	1	1	1	1	2.6306e+06	1	1	1	1	1
693-90-3	Isothiazole, 4-methyl-		1	1	1	1	1	1	1	1	1	1	1	1	1	1	1	1	1	1	1	1	1	1	1	1	1	1	1	1	4.31213e+06	1
288-14-2	Isoxazole		1	1	1	1	1	1	1	1	1	1	1	1	1	1	1	1	1	1	1	1	1	1	1	1	1	1	1.37515e+06	1	1	1
5765-44-6	Isoxazole, 5-methyl-		1	1	1	1	1	1	1	1	1	1	1	1	1	1	1	1	1	1	1	1	1	1	1	1	1	1	1	1	1	5519816
7758-47-6	Kaur-16-en-18-oic acid, 6,7,19-trihydroxy-, .gamma.-lactone, (4.alpha.,6.alpha.,7.beta.)-		1	1	1	1.58702e+07	1	1	1	1	1	1	1	1	1	1	1	1	1	1	1	1	4.05129e+07	1	1	1	1	1	1	1	1	1
24081-57-0	Ketone, 1,5-dimethylbicyclo[2.1.0]pent-5-yl methyl		2.61515e+07	1	1	1	1	1	1	1	1	1	1	1	1	1	1	1	1	1	1	1	1	1	1	1	1	1	1	1	1	1
28474-90-0	l-(+)-Ascorbic acid 2,6-dihexadecanoate		1	1	1	1	1	1	1	1	1	1	1	1	3.82979e+07	1	1	1	1	1	1	1	1	1	1	1	1	1	1	1	1	1
1142-20-7	L-Alanine, N-[(phenylmethoxy)carbonyl]-		1	1	1	1	1	1	1	1	1	1	1	1	1	1	1	1	1	1	1	1	1	7906340	1	4614460	1	1	1	1	1	1
1000375-95-8	L-Alanyl-L-norleucine, N-dimethylaminomethylene-, methyl ester		1	1	1	1	1	1	1	1	1	1	2.74813e+06	26862334	2.10026e+06	1	1	1	2635418	19960314	1.15792e+07	1	1	1	1	1	1	1	1	1	4655675	3.76236e+06
1000357-92-6	Lauric acid, 3,5-dimethylphenyl ester		1	1	1	1	1	1	1	1	1	1	1	1	1	1	1	1	1	1	1	1	1	1	1	1	1	1	1	1	1.3144e+07	1
102767-28-2	Levetiracetam		1	1	1	1	1	1	1	1	1	1	1	1	1	1	1	1	1	1	1	1	1	1	1	1	1	1	1	1	1	1.0921e+07
332-80-9	L-Histidine, 1-methyl-		1	1	1	1	1	1	1	1	1	1	2.96226e+07	1	1	1	1	1	1	1	1	1	1	1	1	1	1	1	1	1	1	1
1000320-75-8	l-Norvaline, N-allyloxycarbonyl-, allyl ester		1	1	1	1	1	1	1.40824e+07	1	1	1	1	1	1	1	1	1	1	1	1	1	1	1	1	1	1	1	1	1	1	1
41324-66-7	L-Proline, phenylmethyl ester		1	1	1	1	1	1	1	1	1	1	1	1	1	1	1	1	1	1	1	1	1	1	1	1	1	1	7.55002e+06	1	1	1
1000320-89-4	l-Valine, n-heptafluorobutyryl-, propyl ester		1	1	1	1	1	1	1	1	1	1	1	1	1	1	1	1	1	1	1	1	1	7265057	1	1	1	1	1	1	1	1
1000349-03-8	Malonic acid, 10-chlorodecyl ethyl ester		1	1	1	1	1	1	1	1	1	1	1	1	1	1	1	1	1	1	1	1	1	1	1.45076e+06	1	1	1	1	1	1	1
1000197-92-5	Malonic acid, 2-(1,1,4-trimethyl-2,4-pentadienyl)-, diethyl ester		1	1	1	1	1	1	1	1	1	1	1	1	1	1	1	1	1	1	1	2.93193e+07	1	1	1	1	1	1	1	1	1	1
1000349-11-7	Malonic acid, ethyl 3-hexyl ester		1	1	1	1	1	1	1	1	1	1	1	1	1	1	1	1	1.92841e+06	1	1	1	1	1	1	1	1	1	1	1	1	1
54060-30-9	m-Aminophenylacetylene		4.59598e+06	1	1	1	1	1	1	1	1	1	1	1	1	1	1	1	1	1	1	1	1	1	1	1	3194747	1	2.35785e+06	1.53674e+06	1	1
90-64-2	Mandelic acid		1	1	1	1	1	1	1	1	1	1	1.63745e+06	1	1	1	1	1	1	1	1	1	1	1	1	1	1	1	1	1	1	1
595-33-5	Megestrol acetate		1	1	1	1	1	1	1	1	1	2.85895e+06	1	1	1	1	1	1	1	1	1	1	1	1	1	1	1	1.42701e+07	1	1	1	1
184007-21-4	Menthane, 3-chloro-8-phenyl-		1	1	1	1	1	1	1	2.51513e+06	1	1	1	1	1	1	1	1	1	1	1	1	1	1	1	1	1	1	1	1	1	1
760-93-0	Methacrylic anhydride		1	1	1	1	1	1	1	1	1	1	1	1	1	2.27299e+06	1	1	1	1	1	1	1	1	1	1	1	1	1	1	1	1
521-10-8	Methandriol		1	1	1	1	1	1	1	1	1	1	1	1	1	1	1	1	1	1	1	1	1	1	1	1	1	1	1	1	1.43711e+07	1
7119-89-3	Methane, dichloronitro-		1	1	1	1	1	1	1	1	1	1	1	1	1	1	1	1	1	1	1	1	2.0599e+06	1	1	1	1	1	1	1	1	1
812-12-4	Methanesulfinyl fluoride, trifluoro-		1	1	1	2.56537e+06	1	1	1	1	1	1	1	1	1	1	1	1	1	1	1	1	1	1	1	1	1	9.46746e+06	1	1	1	1
926-06-7	Methanesulfonic acid, 1-methylethyl ester		1	1	1	1	1	1	1	1	1	1	1	1	1	1	1	1	1	1	1	1	1	1	1	1	1	2606994	1	1	1	1
333-27-7	Methanesulfonic acid, trifluoro-, methyl ester		1	1	1	1	1	1	1	1	1	1	1	1	1	1	1	1	1	1	2.27952e+07	1	1	4.72248e+07	3.36919e+07	1	1	1	1	1	1	1
1914970	Methanesulfonic anhydride		1	2.53503e+06	1	1	1	1	1	1	1	1	1	1	1	1	1	1	1	1	1	1	1	1	1	1	1	1	1	1	1	1
124-63-0	Methanesulfonyl chloride		1	1	1	1	1	1	1	1	1	1	1	1	1	2.2272e+07	1	1	1	1	1	1	1	1	1	1	1	6.90828e+06	1	2.74543e+07	1	1
2274-42-2	Methanesulfonylacetonitrile		1	1	1	1	1	1	1	1	1	1	1	1	1	1	1	1	1	3.75841e+07	1	1	1	1	1	1	1	1	1	1	1	1
1000268-43-0	Methanone, (4-bromo-3,5-dimethyl-1-pyrazolyl)[5-(3-trifluoromethyl-1-methyl-5-pyrazolyl)-2-thienyl]-		1	1	1	1	1	1	1	1	1	1	1	1	1	1	1	1	1	1	1	1	1	2.0415e+06	1	1	1	1	1	1	1	1
1121-37-5	Methanone, dicyclopropyl-		1	1	1	1	1	1	1	1	1	1	1	1	1	1	1	1	1	1	1	1	1	1.42473e+06	1	1	1	1	1	1	1	1
76-38-0	Methoxyflurane		1	1	1.35313e+07	1	2.67973e+07	1	1	5.00097e+06	1	1	1	1	1	1	1	1	2.33359e+07	1	1	1	1	1	1	1	1	1	1	1	1	1
1000380-01-3	Methoxyolivetol		1	1	1	1	1	1	1	1	1	1	1.49491e+06	1	1	1	1	1	1	1	1	1	1	1	1	1	1	1	1	1	1	1
23326-27-4	Methyl 2-butynoate		2.31111e+07	1	4.60673e+06	5.62201e+06	1	7966614	1	1	1	7760772	3.24319e+07	1	1	5.22272e+07	2.67685e+06	3.5007e+07	1	1	1	1	1.62756e+07	1	1	3952515	1	1	1	1	1	1
1000311-95-2	Methyl 4-bromo-5-phenylisoxazole-3-carboxylate		1	1	1	1	7429347	1	1	1	1	1	1	1	1	1	1	1	1	1	1	1	1	1	1	1	1	1	1	1	1	1
1000336-40-3	Methyl 7,11,14-eicosatrienoate		1	1	1	1	1	1	2.60433e+07	1	1	1	1	1	1	1	1	1	1	1	1	1	1	1	1	1	1	1	1	1	1	1
19780-56-4	Methyl ethyl cyclopentene		1	1	4460102	1	1	1	1	1	1	1	1	1	1	1	1	1	1	1	1	1	1	1	1	1	1	1	1	1	1	1
1000336-36-8	Methyl trans-2-octadecenoate		1	1	1	1	1	1	1	1	1	1	1	1	1	1	1	1	1	1	1	1	1	1	1	1	1	6.96893e+06	1	1	1	1
22699-70-3	m-Ethylacetophenone		1	1	1	1	1	1	1	1	1	1	1	1	1	1	1	1	1	1	1	1	1	1	2.05593e+06	1	1	1	1	1	1	1
1000273-18-3	Methylphosphonic acid, di(2-methylpentyl) ester		1	1	1	1	1	1	1	1	1	1	2.13727e+06	1	1	1	1	3.33064e+06	1	1	1	1	1	1	1	1	1	1	1	1	1	1
30760-01-1	Myristic acid, 2-(1-octadecenyloxy)ethyl ester, (Z)-		1	1	1	1	1	1	1	1	1	1	1	1	1	1	1	1	1	1	2.26671e+07	1	1	1	1	1	1	1	1	1	1	1
98071-13-7	N-(2-Carbomethoxyvinyl)methylamine		1	1	1	1	1	1	1	1	1	1	1	1	1	1	1	1	1	1	1	1	1	1	1	1	6.90032e+06	1	1	1	1	1
27036-87-9	N-(2-Cyano-1-methylvinyl)acetamide		1	1	1	1	1	1	1	1	1	1	1	1	1	1	1	1.50418e+06	1	1	1	1	1	1	1	1	1	1	1	2.31811e+06	1	1
257932-05-1	N-(4-Methoxy-2,5-dinitrophenyl)acetamide		1	1	1	1	1	1	1	1	1	1	1	8.88295e+06	1	1	1	1	1	1	1	1	1	1	1	1	1	1	1	1	1	1
2956-58-3	N,N'-Ethylenebis-acrylamide		1	1	1	1	1.96516e+06	1	1	1	1	1	1	1	1	1	1	1	1	1	1	1.51162e+07	1	1	1	8.89171e+06	1	1	1	1	1	1
91088-77-6	N-[(p-Nitrophenyl)sulfornyl]-hydroxyproline		12618477	1	2.73304e+06	3.00846e+07	1	1	1	1	1	1	1	1	1	1	3.23371e+06	1	2.75301e+06	1	9.48831e+07	1	1	5.7538e+06	1	1	1	1	3.05057e+06	1	1	6.19981e+06
1602-42-2	N-2,4-Dnp-L-arginine		1	1	1	1	1	1	1	1	1	1	1	1	1	1	1	1	1	1	2.93792e+07	1	1	1	1	1	1	1	1	1	1	1
1000379-02-0	N-acetyl-2-chloro-4,5-MDMA		1	1	1	1	1	1	1	1	1	1	1	1	1	1	1	1	8.74402e+06	1	1	1	1	1	1	1	1	1	1	1	1	1
72687-67-3	N-Acetyl-3-methoxyamphetamine		1	1	1	1	1	1	1	1	1	1	1	3.02511e+06	1	1	1	1	1	1	1	1	1	1	1	1	1	1	1	1	1	1
576-15-8	N-Acetylindole		1	1	1	4.7565e+06	1	1	1	1	1	1	1	1	1	1	1	1	1	1	1	1	1	1	1	1	1	1	1	1	1	1
115615-36-6	N-Acetylisoxazolidine		1	1	1	1	1	1	1	1	1	1	1	1	1	1	1	5.77533e+06	1	1	1	1	1	1	1	1	1	1	1	1	1	1
1202-66-0	N-Acetyltyramine		1	1	1	1	1	1	1	1	1	1	1	1	1	1	1	1	1	1	1	1	1	1	1	1	1	1	1	1	1	6.26569e+06
3877-19-8	Naphthalene, 1,2,3,4-tetrahydro-2-methyl-		1	1	1	1	1	1	1	1	1	1	1	1.71913e+06	1	1	1	1	1	1	1	1	1	1	1	1	1	1	1	1	1	1
483-75-0	Naphthalene, 1,2,4a,5,6,8a-hexahydro-4,7-dimethyl-1-(1-methylethyl)-		1	1	1	1	1	1	1	1	1	1	1	1	1	1	1	1	1	1	1.36441e+07	1	1	1	1	1	1	1	1	1	1	1
37094-53-4	Naphtho[2,1-b]thiophene-4-carboxylic acid		1	1	1	1	1	1	1	1	1	1	1	5.00343e+06	1	1	1	1	1	1	1	1	1	1	1	1	1	1	1	1	1	1
4981-92-4	N-Benzyl-1H-benzimidazole		1	1	1	1	1	1	1	1	1	1	1	1	1	1	1	1	1	1	1	1	1	1	1	1	1	1	1	1	3228141	1
3647-71-0	N-Benzyl-2-phenethylamine		1	1	1	1	1	1	2.45346e+06	1	1	1	1	1	1	1	1	1	1	1	1	1	1	1	1	1	1	1	1	1	1	1
5459-58-5	n-Butyl cyanoacetate		1	1	1	1	1	1	2766517	1	1	1	1	1	1	1	1	1	1	1	1	1	1	1	1	1	1	1	1	1	1	1
3321-64-0	n-Butylphosphonic acid		1	1	1	1	1	1	1	1	2.02491e+06	1	1	1	1	1	1	1	1	1	1	1	1	1	1	1	1	1	1	1	1	1
58158-38-6	N-Carboxy-1-[4-chlorophenyl]-2-[4-piperidyl]-1,2-epoxypropane		1	1	1	1	1	1	1	1	1	1	1	1	1	1	1	1	9.73822e+06	1	1	1	1	1	1	1	1	1	1	1	1	1
13574-81-7	N-Cbz-glycylglycine p-nitrophenyl ester		1	1	1	1	1	1	1	1	1	1	1	1	1	1	1	1	5.06812e+06	1	1	1	1	1	1	1	1	1	1	1	1	1
1000231-01-3	N-Chloroacetyl-d-phenylalanine		1	1	1	1	1	1	1	1	1	1	1	1	1	1	1	1	1	1	1	3.12587e+06	1	1	1	1	1	1	1	1	1	1
13880-72-3	N-Chloro-N-fluoro-trifluoromethylamine		1	1	1	1	1	1	1	1	1	1	1	1	1	1	1	1	1	1	1215564	1	1	1	1	1	1	1	1	1	1	1
10191-60-3	N-Cyano-S,S'-dimethyldithioimido carbonate		1	1	1	1	1	1	1	1	1	1	1	1.88171e+06	1	1	1	1	1	1	1	1	1	1	1	1	1	1	1	1	1	1
334-48-5	n-Decanoic acid		1	1	1	1	1	1	1	1	1	1	1	1	1	1	1	1	1	1.54162e+07	1	1	1	1	1	1	1	1	1	1	1	1
4613-38-1	Neric acid		1	1	1	1	1	1	1	5308799	1	1	1	1	1	1	1	1	1	1	1	1	1	1	1	1	1	1	1	1	1	1
7020-80-6	N-Ethylidene t-butylamine		1	1	1	1	1	1	1	1	1	1	1	1	1	1	1	869342	1	1	1	1	1	1	1	1	1	1	1	1	1	1
1000374-74-4	Niacinamide, N-tert.-butyldimethylsilyl-		1	1	1	1	1	1	1	1	1	1	1	1	1	1	1	1	1	1	1	1	1	23349148	1	1	1	1	1	1	1	1
1000374-74-5	Niacinamide, N-trimethylsilyl-		1	1	1	9.01407e+06	1	1	1	1	1	1	1	1	1	1	1	1	1	1	1	1	1	1	1	1	1	1	1	1	1	1
2149-70-4	Nitro-L-arginine		1	1	1	1	7.05068e+07	1	1	1	1	1	1	1	1	1	1	1	1	1	1	1	1	1	1	1	1	1	1	1	1	1
63859-00-7	N-Methoxy-2-carbaminoaziridine		1	1	1	1	1	1	1	1	1	1	1	1	1	1	1	1	1	1	1	1	1	1	1	3.18439e+06	1	1	1	1	1	1
627-37-2	N-Methylallylamine		1	1	1	1	1	1	1	1	1	1	1	1	1	1	1	1	1	1	1	1	1	1	1	1	1	1	1	1	1	1.64705e+07
105-80-6	Nonanedioic acid, bis(2-methylpropyl) ester		1	1	1	1	1	1	1	1	1	1	1	2.75098e+07	1	1	1	1	1	1	1	1	1	1	1	1	1	1	1	1	1	1
279-23-2	Norbornane		1	1	1	1	1	1	1	1	1	1	1	1	1	1	1	1	1	2.60528e+06	1	1	1	1	1	1	1	1	1	1	1	1
18127-14-5	Norbornane, 2-isobutyl-		1.97729e+07	1	1	1	1	1	1.49063e+06	1	1	1	1	1	1	1	1	1	1	1.1442e+07	1	1	1	1	1	1	3.09537e+07	1	6.59744e+06	1	1	1.81017e+07
68-22-4	Norethindrone		3.93297e+07	1	1	1	1	1	1	1	1	1	1	1	1	1	1	1	1	1	1	1	1	1	1	1	1	1	1	1	1	1
24764-40-7	N-t-Butylpyrrole		1	1	1	1	1	1	1	1	1	1	1	1	1	1.64067e+06	1	1	1	1	1	1	1	1	1	4.46518e+06	1	1	1	1	1	1
49761-82-2	N-tert-Butoxycarbonylimidazole		1	1	1	1	1	1	1	1	1	1	1	1	1	1	1	1	1	1	1	1	1	1	1	4044136	1	1	1	1	1	1
1000213-77-5	Octahydroanthracen, 3,9-dimethyl-4-hydroxymethylene-3-[1-carboxy-2,5,6-trimethyl]heptyl]-		1	1	1	1	1	1	1	1	1	1	2.4503e+06	1	1	1	1	1	1	1	1	1	1	1	1	1	1	1	1	1	1	1
118452-32-7	Octan-2-one, 3,6-dimethyl-		1	1	1	1	1	1	1	1	1	1	1	2.18564e+07	1	1	1	1	1	1	1	1	1	1	1	1	1	1	1	1	1	1
1726-77-8	Octanal, (2,4-dinitrophenyl)hydrazone		1	1	1	1	1	1	1	1	1	1	1	1	1	1	1	1	1	1	1	1	1.30181e+07	1	1	1	1	1	1	1	1	1
3221-61-2	Octane, 2-methyl-		1	1	1	1	1	1	1	1	1	1	1	1	1	1	1	1	1	1	1	1	1	1	1	1	1	1	1	1	1	1.10916e+07
39252-03-4	Octanoic acid, 2-furanylmethyl ester		1	1	1	1	1	1	1	1	1	1	2.13888e+07	1	1	1	1	1	1	1	1	1	1	1	1	1	1	1	1	1	1	1
1000226-15-4	O-Methyl S-2-dimethylaminoethyl ethylphosphonothioate		1	1	1	1	1	1	1.38195e+06	1	1	1	3787025	1	1	1	1	1	1	1	1	1	1	1	1	1	1	1	1	1	1	1
1000375-99-5	O-Methyl-DL-serine, N-dimethylaminomethylene-, butyl ester		1	1	1	1	1	1	1	1	1	1	1	1	1	1	1	1	1	1	1	1	1	1	1	1	1	1	1	1	2.21783e+07	1
1000375-99-6	O-Methyl-DL-serine, N-dimethylaminomethylene-, ethyl ester		1	1	1	1	1	1	1	1	1	1	1	1	1	1	1	1	1	1	1	1	1	1	4888615	1	1	1	1	1	1	1
1725-03-7	Oxacyclododecan-2-one		1	1	2.00388e+07	1	1	1	1	1	1	1	4.63999e+06	1	1	1	1	1	1	1	1	1	1	1	1	1	1	1	1	1	1	1
1000309-69-4	Oxalic acid, butyl cyclobutyl ester		1	1	1	1	1	1	1	1	1	1	1	1	1	1	1	2.99216e+06	1	1	1	1	1	1	1	1	1	1	1	1	1	1
1000309-69-3	Oxalic acid, cyclobutyl ethyl ester		1	1	1	1	1	1	1	1	1	1	1	1	1	1	1	1	1	1	1	1	1	1	2.06913e+06	1	1	1	1	1	1	1
1000309-69-9	Oxalic acid, cyclobutyl octyl ester		1	1	1	1	1	1	1	2.61788e+06	1	1	1	1	1	1	1	1	1	1	1	1	1	1	1	1	1	1	1	1	1	1
1000309-30-5	Oxalic acid, cyclohexyl butyl ester		1	1	1	1	1	1	1	1	1	1	1	1	1	1	1	1	1	1	1	1	1	1	1	1	1	1	1	1	1	1.19953e+07
1000309-30-3	Oxalic acid, cyclohexyl propyl ester		1	1	1	1	1	1	1	1	1	1	1	1	1	1	1	1	1	1	1	1	1	1	1	1	1	3.35754e+06	1	1	1	1
1000309-22-9	Oxalic acid, diallyl ester		1	1	1	1	1	1	1	1	1	1	1	1	1	1	1	1	1	1	1	1	1	1	2145743	1	1	1	1	1	1	1
288-42-6	Oxazole		1	1	1	1	1	1	1	1	1	1	1	1	1	1	1	1	1	1	3505107	1	1	1	1	1	1	1	1	1	1	1
1772-43-6	Oxazole, 4,5-dihydro-2,4,4-trimethyl-		1	1	1	1	1	1	1	1	1	7.25856e+06	1	1	1	1	1	1	2494465	1	1	1	1	1	1	1	1	1	1	1	1	1
29424-94-0	Oxetane, 2,4-dimethyl-, trans-		1	1	1	1	1	1	1	1	1	1	1	1	1	1	1	1	1	1.51901e+07	1	1	1	1	1	1	1	1	1	1	1	1
3101-60-8	Oxirane, [[4-(1,1-dimethylethyl)phenoxy]methyl]-		1	1	4.76758e+06	1	1	1	1	1	1	4.7902e+06	1	1	1	1	1	1	1	1	1	1	1	1	1	1	1	1	1	1	1	1
3657-41-8	Oxirane, 2-methyl-2-propyl-		1	1	1	1	2893873	1	1	1	1	1	1	1	1	1	1	1	1	1	1	1	1	1	1	1	1	1	1	1	1	1
106929-45-7	Oxirane, 3-[5-(4-azidophenoxy)-3-methyl-3-pentenyl]-2,2-dimethyl-, (E)-.+/-.-		1	1	1	1	7120429	1	1	1	1	1	1	1	1	1	1	1	1	1	1	1	1	1	1	1	1	1	1	1	1	1
1436-34-6	Oxirane, butyl-		1	1	5753933	1	1	1	1	1	1	1	1	1	1	1	1	1	1	1	1	1	1	1	4214907	1	1	1	1	1	1	1
76-42-6	Oxycodone		1	1	1	1	1	1	1	3.26492e+07	1	1	1	1	1	1	1	1	1	1	1	1	1	1	1	1	1	1	1	1	1	1
2929-84-2	p-(Dimethylamino)benzaldehyde oxime		1	1	1	1	1	1	6792804	1	1	1	1	1	1	1	1	1	1	1	1	1	1	1	1	1	1	1	1	1	1	1
70-70-2	Paroxypropione		1	1	1	1	1	1	1	1	1	1	3.66525e+06	1	1	1	1	1	1	1	1	1	1	1	1	1	1	1	1	1	1	1
106-44-5	p-Cresol		1	1	1	1	1	1	1	1	1	1	4.1211e+06	2.04134e+06	2112716	1	1	3.52244e+06	1	21436751	2.78907e+06	1	1	1	1	1	1	1	1	1.87852e+06	1	1
67131-97-9	p-Cyanophenyl p-(2-propoxyethoxy)benzoate		1	4328956	1	1	1	1	1	1	1	1	1	1	1	1	1	1	1	1	1	1	1	1	1	1	1	1	1	1	1	1
22537-07-1	Pent-4-enylamine		1	1	1	1	1	1	1	1	1	1	1	1	1	1	1	1	1	1	1	1	1	1	1	1	1	1	1.35443e+07	1	1	1
18300-91-9	Pentadecanenitrile		1	1	1	1	1	1	1	1	1	1	1	1	1	1	1	1	3.35393e+07	1	1	1	1	1	1	1	1	1	1	1	1	1
1000355-96-0	Pentafluoropropionic acid, propyl ester		1	1	1	1	1	1	1	1	1	1	1	1	1	1	1	1	1	1	1	1	1	2.60701e+06	1	1	1	1	1	1	1	1
3868-64-2	Pentalene, octahydro-2-methyl-		1	1	1	1	1	1	1	1	1	1	1	1	1	1	1	1	1	1	1	1	1	1	1	1.62579e+07	1	1	1	1	1	1
628-77-3	Pentane, 1,5-diiodo-		1	1	1	1	1	1	1	1	1	1	1	1	1	1	1	911450	1	1	1	1	1	1	1	1	1	1	1	1	1	1
1000158-49-0	Pentane, 1-chloro-5-(methylenecyclopropyl)-		1	1	1	1	1.98398e+07	1	1	1	1	1	1	1	1	1	1	1	1.13875e+07	1	1	1	1	1	1	1	1.30099e+07	1	1	1	1	1
17701-76-7	Pentane, 2-isothiocyanato-2,4,4-trimethyl-		1	1	1	1	1	1	1	1	1	1	1	1	1	1	1	1	1	1	1	1	1	1	1	1	3.0347e+06	1	1	1	1	1
1000164-44-5	Pentanedioic acid, (2,4-di-t-butylphenyl) mono-ester		1	1	1	1	1	1	1	1	1	1	1	1	1	2021231	1	1	1	1	1	1	1	1	1	1	1	1	1	1	1	1
2323-81-1	Pentanoic acid, 5-chloro-, ethyl ester		1	1	1	1	1	1	1	1	1	1	1	1	1	1	1	1	1	1.13978e+07	1	1	1	1	1	1	1	1	1	1	1	1
166273-38-7	Pentanoic acid, 5-hydroxy-, 2,4-di-t-butylphenyl esters		7.88101e+06	1.46392e+06	2.55835e+06	1	2774673	3762520	1.94145e+06	8.27139e+06	2.83277e+06	1	4158263	7676294	1	1	11195931	1	13210394	10253628	6.97116e+06	5.94944e+06	13870777	1	4184601	4962170	7.30136e+06	1.16643e+07	7.7455e+06	4.32506e+06	3.84954e+06	1.64015e+07
303096-17-5	Phenacyl 2,2-diphenylacetate		1	1	1	1	1	1	1.26268e+07	1	1	1	1	1	1	1	1	1	1	1	1	1	1	1	1	1	1	1	1	1	1	1
5062-30-6	Phenacylidene diacetate		1	1	1	1	1	1	23919969	1	1	1	1	1	1	1	1	1	1	1	1	1	1	1	1	1	1	1	1	1	1	1
21639-90-7	Phenanthro[9,10-d]thiazole, 2-methyl-		1	1	1	1	1	1	1	1	1	1	1	1	1	1	1	1	1	1	1	1	2.6628e+06	1	1	1	1	1	1	1	1	1
96-76-4	Phenol, 2,4-bis(1,1-dimethylethyl)-		1	1	1	9.36341e+06	1	1	1	1	1	1	1	8370410	1	1	1	16745931	1	1	1	6948808	1	1	1	1	6.56216e+06	1	1	1	1	1
5875-45-6	Phenol, 2,5-bis(1,1-dimethylethyl)-		1	1	1	1	1	1	1	1	1	2024714	1	1	1	1	1	1	1	1	1	1	1	1	1	1	1	1	1	1	1	1
1000115-36-0	Phenol, 2,5-bis(1-methylethyl)-, acetate		1	1	1	1	1	1	1	1	1	1	1	1	1	1	1	1	1	1	1	1	1	1	1	1	1	1	2.50591e+06	1	1	1
95-48-7	Phenol, 2-methyl-		1	1	1	1	1	1	1	1	1	2.50929e+06	1	7.67245e+06	1	1.28787e+06	1	1	1	1.33279e+07	1	1	1	3.62589e+06	8.16794e+06	1	1	1	1	1	1	1
80-05-7	Phenol, 4,4'-(1-methylethylidene)bis-		1.20516e+07	1	1.23428e+07	5.92554e+06	18617338	1738175	7.04927e+06	2.70588e+06	1	1	1.03595e+07	1.71184e+07	7.96912e+06	4.94555e+06	17764104	4151480	1	8.60838e+06	33603032	1	1	3.12613e+06	4.54357e+06	1	8767435	1	10798745	3809547	5.24347e+06	6635695
1638-22-8	Phenol, 4-butyl-		1	1	1	1	1	1	1	1	1	1	1	1	1	1	1	1	1	1	1	1	1	1	1	1	1	1	1	1	13401953	1
14938-35-3	Phenol, 4-pentyl-		1	1	1	1	1	1	1.52165e+06	1	1	1	1	1	1	1	1	1	1	1	1	1	1	1	1	1	1	1	1	1	1	1
172804-54-5	Phentermine, n-heptafluorobutyryl deriv.		1	1	1	1	1	1	1	1	1	1	1	1	1	1	1	1	1	1	9.2341e+06	1	1	1	1	1	1	1	1	1	1	1
536-74-3	Phenylethyne		1	1	1	1	1	1	1	1	1	1	1	2.68391e+07	1	1	1	1	1	1	1	1	1	1	1	1	1	1	1	1	1	1
14920-92-4	Phenyl-pentamethyl-disiloxane		1	1	1	1	1	1	1	1	1	1	1	1	1	1	1	1	1	1	2.0962e+06	1	1	1	1	1	1	1	1	1	1	1
504-20-1	Phorone		1	1	1	1	1	1	1	1	1	1	3.86751e+06	1	1	1	1	2.68564e+06	1	3.14579e+07	1	1.00613e+07	1	29418146	1	1	1	1	1	1	1	4869601
1000306-03-5	Phosphinic acid, diethyl-, methyl ester		1	1	1	1	1	1	1475639	1	1	1	1	1	1	1	1	1	1	1	2.1362e+06	1	1	1	1	1	1	1	1	1	2.90117e+06	1
77304-63-3	Phosphonic acid, methyl-, dihexyl ester		1	1	1	1	1	1	1	1	1	1	1	1	1	1	1	1.78474e+06	1	3.05225e+06	1	1	1	1	1	1	1	1	1	1	1	1
1511-67-7	Phosphonofluoridic acid, methyl-		1	1	1	1	1	1	1	2.18734e+06	1	1	1	1	1	1	1	2.71254e+06	1	1	1	1	1	1	1	1	1	1	1	1	1	1
2136189	Phosphoric acid, di-2-propenyl ester		1	1	1	1	1	1	1165381	1	1	1	1	1	1	1	1	1	1	1	1	1	1	1	1	1	1	1	1	1	1	1
1000309-11-0	Phosphorochloridic acid, butyl propyl ester		1	1	1	1	1	1	1	1	1	1	1	1	1	1	1	1	1	1	8.60872e+06	4006797	1	8.28787e+06	1	1	1	1	1	1	1	1
1000309-08-8	Phosphorochloridic acid, dipentyl ester		1	1	1	1	1	1	1	1	1	1	1	1	1	1	1	1	1	4.4107e+06	1	1	1	1	1	1	1	1	1	1	1	1
1000309-08-9	Phosphorochloridic acid, hexyl pentyl ester		1	1	1	1	1	1	1	1	1	1	1	1.31992e+07	1	1	1	1	1	1	1	1	1	1	1	1	1	1	1	1	1	1
1000287-61-2	Phthalazine, 2-benzoyl-1,2,3,4-tetrahydo-		1	1	1	1	1	1	1	1	1	1	1	1	1	1	1	1	1	1	1	1	1	1.96967e+07	1	1	1	1	1	1	1	1
1000377-90-2	Phthalic acid, 2-(4-chlorophenoxy)ethyl ethyl ester		1	1	1	1	1	1	1	1	1	1	6641384	1	1	1	1	1	1	1	1	1	1	1	1	1	1	1	1	1	1	1
1000356-88-8	Phthalic acid, 2-ethylbutyl propyl ester		1	1	1	1	1	1	1	1	1	1	1	1	1	1	1	1	1	1	1.41495e+06	1	1	1	1	1	1	1	1	1	1	1
1000315-52-2	Phthalic acid, 2-isopropylphenyl methyl ester		1	1.568e+07	1	1	1	1	1	1	1	1	1	1	1	1	1	1	1	1	1	1	1	1	1	1	1	1	1	1	1	1
17649-59-1	Phthalic acid, 4,5-dimethyl-, dimethyl ester		1	1	1	1	1	1	1	1	1	1	1	1	1	1	1	1	1	1	1	1	1	1	1	1	1	2.21449e+06	1	1	1	1
1000315-48-5	Phthalic acid, bis(2-pentyl) ester		1	1	1	3.45916e+06	1	1	1	1	1	1	1	1	1	1	2.48251e+06	1.50397e+06	3.35826e+06	1	1	2911985	1	1	2.13759e+06	4.12803e+06	7.47605e+06	2.51195e+06	1	3.66779e+06	5464072	1
1000357-09-2	Phthalic acid, di(2,3-dimethylphenyl) ester		1	1	1	1	1	1	1	1	1	1	1	1	1	1	1	1	1	1	1	1	1	1	1	3.24591e+07	1	1	1	1	1	1
1000377-97-3	Phthalic acid, di(6-methylhept-2-yl) ester		1	1	1	1	1	1	1	1	1	1	1	1	1	1	1	1	1	1	1	1	1.94017e+06	1	1	1	1	1	1	1	1	1
1000356-80-0	Phthalic acid, di(hept-4-yl) ester		1	1	1	1	1	1	1	1	1	1	1	2.52275e+06	1	1	1	1	1	1	1	1	1	1	1	1	1	1	1	1	1	1
1000314-99-9	Phthalic acid, isoporpyl pentyl ester		1	1	1	1	1	1	1	1	1	1	1	1	1	1	1	1	1	1.95842e+06	1	1	1	1	1	1	1	1	1	1	1	1
1000375-01-4	Phytol, acetate		1	1	1	1	1	1	1	1	1	1	1	1	1	1	1	51357996	1	1	1	1	1	1	1	1	1	1	1	1.44247e+07	1	1
327981-48-6	Piperazine, 1-[2-(2-methoxyphenoxy)ethyl]-4-phenyl-		1	1	1	1	1	1	1	1	1	1	1	1	1	1	1	1	1	1	1	1	1	1	1	1	1	1	1	1	14202120	1
156483-21-5	Piperazine, N-(2-furoyl)-N'-[(4-chlorophenyl)thioacetyl]-		1	1	1	1	1	1	1	1	1	1	2.38456e+07	1	1	1	1	1	1	1	1	1	1	1	1	1	1	1	1	1	1	1
49845-25-2	Piperidine, 1-(1-pentenyl)-		1	1	1	1	1	1	1	1	1	1	1	1	1	1	1	1	1	1	1	1	1	3.95356e+07	1	1	1	1	1	1	1	1
3377-92-2	Pivalic acid vinyl ester		1	1	1	1	1	1	1	1	1	1	1	1	1	1	1	1	1	1	1	1966031	1	1	1	1	1	1	1	1	1	1
744-66-1	p-Methoxybenzylidine p-phenylazoaniline		1	1	1	1	1	1	1	1	1	1	1	1	1	1	31993535	1	1	1	1	1	1	1	1	1	1	1	1	1	1	1
1000364-72-8	p-Phenylenediamine, N,N-dimethyl-N'-pentafluoropropionyl-		1	1	1	1	1	1	1	1	1	1	1	1	1	1	1	1	2.58068e+06	1	1	1	1	1	1	1	1	1	1	1	1	1
103957-01-3	Pregn-5,7-diene-3-ol-20-one		97699020	92575948	1	1	1	1.71855e+08	1	1	4.12076e+07	1	165634448	2.33675e+07	1	7.07788e+07	8.44155e+07	1	2.17867e+07	1	4.38544e+07	1	1	1	1.02964e+08	1	2.1292e+07	9.63314e+07	1	6.19809e+07	1	6.86443e+07
1863-39-4	Pregn-5-en-20-one, 3-(acetyloxy)-17-hydroxy-, (3.beta.)-		1	1	1	1	1	1	1	1	1	1	1	1	1	1	1	1	1	1	1	1	1	5.26958e+07	1	1	2.00807e+07	1	1	1	1	1
10343-51-8	Pregn-5-en-20-one, 3,17-dihydroxy-, 3-acetate		3.9524e+07	1	1	1	1	1	1	1	1	1	1	1	1	1	8.71852e+07	1	1	1	1	1	1	1	1	1	1	1	1	1	1	1
1236-09-5	Pregn-5-ene-3,20-dione		1	8.07095e+07	1	2.956e+07	1	253381456	4.52988e+07	1	1	1	3.8426e+07	1	1	1	1	1	1	1	1	3.09849e+08	1	5.80434e+07	1	1	4.34008e+07	1	1	1	1	1
1000148-67-7	Pregn-5-ene-3.beta.-ol, 20-methylene-, acetate		1	1	1	1	1	1	1	1	1	1	1	1	1	1	1	1.23241e+08	1	1	1	1	1	1	1	1	1	1	7.01002e+07	7.24612e+07	7.94424e+07	1
37717-02-5	Pregn-9(11)-en-20-one, 3,6-dihydroxy-, (3.beta.,5.alpha.,6.alpha.)-		1	1	1	1	1	1	1	1	1	1	1	1	1	1	1	1	1	1	1	1	1	1	1	1	1	1	1	4.27851e+07	1	1
979-02-2	Pregna-5,16-dien-20-one, 3-(acetyloxy)-, (3.beta.)-		1	1	1	1	1	1	1	1	1	1.03773e+08	1	1	1	1	1	4.39077e+07	1	1	1	1	1	1	1	1	1	1	1	1	1	1
1162-53-4	Pregna-5,16-dien-20-one, 3-hydroxy-, (3.beta.)-		6.05646e+07	122751608	260367224	1.20799e+08	7.24021e+07	1	1.33364e+08	7.57043e+07	1	326811384	1	1	378503072	250619544	7.85529e+07	124774584	1.65026e+08	1	93795416	7.00172e+07	1.04069e+08	1	1	145499216	4.21854e+07	1	1	5.72383e+07	8.23169e+07	1
2394-44-7	Pregnan-20-one, 3-(acetyloxy)-, (3.beta.,5.beta.)-		1	1	1	1	1	1	1	1	1	1	1	1	1	1	1	1	1	1	1	1	1	1	1	1	1	1	2.97577e+07	1	1	1
63533-74-4	Pregnan-20-one, 7,12-bis(acetyloxy)-3-hydroxy-, (3.alpha.,5.beta.,7.alpha.,12.alpha.)-		1	1	1	1	1	1	1	1	1	1	1	1	1	1	1	1.11721e+06	1	1	1	1	1	1	1	1	1	1	1	1	1	1
30888-37-0	Pregnane-3,11,20,21-tetrol, cyclic 20,21-[(1,1-dimethylethyl)boronate], (3.alpha.,5.alpha.,11.beta.,20S)-		1	1.90511e+07	1	1	1	1	1	1	1	1	1.62718e+08	1	1	1	1	1	1	1	1	1	1	1	1	1	1	1	1	1	1	1
565-95-7	Pregnane-3,20-dione, 11-hydroxy-, (11.beta.)-		1	1	1	1	1	1	1	1	5.45905e+07	1	1	1	1	1	1	1	1	1	1	1	1	1	1	1	1	1	1	1	1	1
565-94-6	Pregnane-3,20-dione, 11-hydroxy-, (5.alpha.,11.beta.)-		4.683e+07	1	1	1	1	1	1	1	1	1	1	1	1	1	1	1	1	1	1	1	1	1	1	1	1	1	1	1	1	1
1000316-97-0	Propan-1-one, 1-(5-amino-2,3-dihydrobenzo[1,4]dioxin-6-yl)-2-methyl-		1	1	1	1	1	1	1	1	1	1	1	1	1	1	1	1	1	1	1	1	1	1	1	1	1	1	1	1.00255e+06	1	1
13206-46-7	Propanal, 2-bromo-2-methyl-		1	1	1	1	1	1	1	1	1	1	1	1	1	1	1	1	1	1	1347419	1	1	1	1	1	1	1	1	1	1	1
627-08-7	Propane, 1-(1-methylethoxy)-		1	1	1	1	1	1	1	1	1	1	1	1	1	1	1.09812e+07	1	8.49187e+06	1	1	1	1	1	2.30341e+07	1	1	1	1	1	1	1
34180-11-5	Propane, 1-(chloromethoxy)-2-methyl-		1	1	1	1	1	1	1	1	1	1	1	1	1	1	7694991	1	1	1	3443176	1	1	2.21738e+06	1	1	1	1	1	1	1	1
1000156-39-0	Propane, 1-(diisopropylphosphino)-3-(diisopropylphosphinyl)-		1	1	1	1	1	1	1	1	1	1	1	1	1	1	6416265	1	1	1	1	1	1	1	1	1	1	1	1	1	1	1
54460-96-7	Propane, 1,1'-oxybis[2-chloro-		1	1	3.86111e+06	1	1	1	1	1	1	1	1	1	1	1	1	1	1	1	1	1	1	1	1	1	1	1	1	1	1	1
78-75-1	Propane, 1,2-dibromo-		1	1	1	1	1	1	1	1	1	1	1	1	1	1	1	1	1	1	1.36794e+07	1	1	1	1	1	1	1	1	1	1	1
109862-24-0	Propane, 1-acetoxy-2-isocyano-		1	1	1	1	1	1	1	7.14126e+07	1	1	1	1	1	1	1	1	1	1	1	1	1	1	1	1	1	1	1	4619177	1	1
3017-95-6	Propane, 2-bromo-1-chloro-		1	1	1	1	2116740	1	1	1	1	1	1	1	1	1	1	1	1	1	1	1	1	1	1	1	1	1	1	1	1	1
74764-55-9	Propanedinitrile, cyclohexyl(2-methylcyclohexyl)-		1.0781e+07	1	1	1	1	1	1	1	1	1	1	1	1	1	1	1	1	1	1	1	1	1	7.49301e+06	1	1	1	1	1	1	1
2786-22-3	Propanoic acid, 2-(aminooxy)-		1	1	1	1	1	1	1	9.2625e+06	1	1	1	1	1	1	1	1	1	1	1	1	5977307	1	1	1	1	1	1	1	1	1
103-48-0	Propanoic acid, 2-methyl-, 2-phenylethyl ester		1	1	1	1	1	1	1.7373e+07	1	1	1	1	1	1	1	1	1	1	1	1	1	1	1	1	1	1	1	1	1	1	1
103-58-2	Propanoic acid, 2-methyl-, 3-phenylpropyl ester		1	1	1	1	1	1	1	1	1	1	1	1	1	1	1	1	1	1	1.31373e+06	1	1	1	1	1	1	1	1	1	1	1
97-72-3	Propanoic acid, 2-methyl-, anhydride		1	1	1	1	1	1	1	1	1	1	1	1	1	1	1	1	1	1	1	1	1	1	1	1	1	4518286	1	1	1	1
20769-85-1	Propanoyl bromide, 2-bromo-2-methyl-		1	1	1	1	1	1	4.81792e+06	1	1	1	1	1	1	1	1	1	1	1	1	1	1	1	1	1	1	1	1	1	1	14349216
7341-96-0	Propiolamide		1	1	1	1	1	1	1	1	1	1	1	1	1	1	1	1	1	1	1	1	1.51983e+06	1	1	1	1	1	1	1	1	1
2040-22-4	Propiophenone, 2,2',4',6'-tetramethyl-		1	1	1	54871726	92523768	1	1.2142e+07	1	1	1	1	1	1	1	1	1	1	1	1	1	1	3.54379e+07	1	1	1	1	1	1	1	1
2040-14-4	Propiophenone, 2'-methyl-		1	1	1	1	1	1	1	1	1	1	1.49015e+06	9.1525e+06	1	1	1	1	1	1	1	1	1	5679177	1	1	1	1	1	1	1	1
1000292-50-9	p-Toluic acid, tridec-2-ynyl ester		1	1	1	1	1	1	1	1	1	1	1	1	1	1	1	1	1	1	1	1	1	4.68699e+06	1	1	1	1	1	1	1	1
55321-99-8	Pyrazinecarboxamide, 3,4-dihydro-3-oxo-		2.61666e+06	1	1	1	1	1	1	1	1	1	1	1	1	1	1	1	1	1	1	1	1	1	1	1	1	1	1	1	1	1
19078-32-1	Pyrazole, 3,4,4,5-tetramethyl-		1	1	1	1	1	1	1	1	1	1	1	1	1.31841e+07	1	1	1	1	1	1	1	1	1	1	1	1	1	1	1	1	1
16239-90-0	Pyrazole, 5-methyl-3-(5-nitro-2-furyl)-		1	1	1	1	1	1	1	1	1	1	1	1	1	1	1	1	1	1	1	1	1	1	1	1	1	1	1	1	1	2205348
1000319-27-1	Pyrazolo[1,5-a]pyrimidine, 3-nitro-		1	1	1	1	1	1	1	1	1.09361e+07	1	1	1	1	1	1	1	1	1	1	1	1	1	1	1	1	1	1	1	1	1
7295-76-3	Pyridine, 3-methoxy-		1	1	1	1	1	1	1	1	1	1	1	2.38097e+06	1	1	1	1	1	1	1	1	1	2.2947e+06	1	1	1	1	1	1	1	1
1008-88-4	Pyridine, 3-phenyl-		1	1	1	1	1	1	1	1	1	1	1	1	1	1	1	1	1	1	1	1	1	1	1	1	1	1	1	1	1	5226210
620-08-6	Pyridine, 4-methoxy-		1	1	1	1	1	1	1	1	1	1	1	1	1	1	1	1	1	1	1	1	1	1	1476831	1	1	1	1	1	1	1
1633-44-9	Pyridine-3,4-dicarbonitrile		1	1	1	1	1	1	1	1	1	1	1	1	1	1	1	1	1	5379805	3.90981e+06	1	1	1	1	1	1	1	1	1	1	1
324021-29-6	Pyridine-3-carbohydrazide, N2-[1-methyl-2-(5-nitro-2H-tetrazol-2-yl)ethylideno]-		1	1	1	1	1	1	1	1	1	1	1	1.32918e+07	1	4.31377e+06	1	1	1	1.57715e+07	1	1	1	1.80543e+06	1	1	1	1	1	2.05389e+06	1	1
179088-20-1	Pyridine-3-carbonitrile, 1,2-dihydro-5-acetyl-6-methyl-4-(2-thienyl)-2-thioxo-		1	1	1	1	1	1	1	1	1	1	1	1	1	1	1	1	1	1	1.31031e+06	1	1	1	1	1	1	1	1	1	1	1
28732-71-0	Pyrido[2,3-d]pyrimidine, 4-methyl-		1	1	1	1	1	1	1	1	1	1	1	1	1	1	1	1	1	1	1	1	1	1	1	4956376	1	1	1	1	1	1
16952-64-0	Pyrido[4,3-d]pyrimidin-4(3H)-one		1	1	1	1	1	1	1	1	1	1	1	1	1	1	1	1	1	1	1	4647914	1	1	1	1	1	1	1	1	1	1
1000186-61-3	Pyrimidine, 2-(1-methylethyl)-4-hydroxy-6-[(dimethylamino)methyl]-		1	1	1	1	1	1	1	1	1	1	1	1	1	1	1	1	1	1	1	1	1	6.34198e+07	1	1	1	1	1	1	1	1
56621-84-2	Pyrimidine, 5-formamido-		1	1	1	1	1	1	1	1	1	1	1	1	1	1	1	1	1	1	1	1	1	1	1.29369e+06	1	1	1	1	1	1	1
1000273-03-6	Pyrimido[4,5-d]pyrimidine-2,7(1H,3H)-dione, 4,5,6,8-tetrahydro-4,5-dimethyl-		1	1	1	1	1	1	1	1	1	1	1	1	1	1	1	1	1	1	1	1	1	1	1	1	1	1	1	1	2363301	1
135523-48-7	Pyrrolidine, 2-(methoxymethyl)-		122011800	1	1	7.79792e+07	8.60371e+07	1	6.34342e+07	223830784	4.4268e+07	1	1	1	1	1	1	1	1	1	1	1	1	1	1	1	1	1	1	1	1.12945e+08	1
1000125-98-2	Pyrrolin-2-one-5-methanol, N-methyl-		1	1	1	1	1	1	1	1	4988119	1	1	1	1	1	1	1	1	1	1	1	1	1	1	1	1	1	1	1	1	1
22686-82-4	Quinazolin-4(3H)-one, 2,3-diphenyl-		1	1	1	1	1	1	1	1	1	1	1	1	1	1	1	1	1	1	1	1	1	1.54498e+07	1	1	1	1	1	1	1	1
1000145-01-8	R(-)-1-Cyano-2-methylpyrrolidine		1	1	1	1	1	1	1	1	1	1	1	1	1	1	4.65618e+07	1	1	1	1	1	1	1	1	1	1	1	1	1	1	1
339-16-2	Retinoic acid, methyl ester		2.24918e+07	1	1	1	1	1	1	1	1	1	1	1	1	1	1	1	1	1	1	1	1	1	1	1	1	1	1	1	1	1
101470-87-5	Retinoyl-.beta.-glucuronide 6',3'-lactone		1	1	1	1	1	1.18938e+08	1	1	1	1	1	1	1	1	1	1	1	1	1	1	1	1	1	1	1	1	1	1	1	1
18135-48-3	Silane, (3-iodopropyl)trimethyl-		1	1	1	1	1	1	1	1	1	1	3.3686e+06	3.84239e+06	1	1	1	1	1	1	1	1	1	1	1	2.52875e+06	1	3.4486e+07	1	1	1	1
2344-80-1	Silane, (chloromethyl)trimethyl-		1	1	1	1	1	1	1	1	1	1	1	1	1	1	1	1	1	1	1	1	1	1	1	1	1	1.59662e+06	1	1	1	1
1000152-02-0	Silane, decyldiethylmethyl-		1	1	1	1	1	1	1	1	1	1	1	1	1	1	1	1	1	1	1	2.59621e+07	1	1	1	1	1.09002e+07	1	1	1	1	1
1000363-22-1	Silane, diethylbutoxy(pentafluorobenzyloxy)-		1	1	1	2.01354e+07	1	1	1	1	1	1	1	1	1	1	1	1	1	1	1	1	1	1	1	1	1	1	1	1	1	1
1000363-03-7	Silane, diethyldecyloxypentyloxy-		1	1	1	1	1	1	1	1	1	1	1	1	1	1	1	1	1	1	1	1	1	1	1	1	1	1	1.07936e+06	1.29092e+06	1	1
1000363-32-9	Silane, diethyldecyloxyundecyloxy-		1	1	1	4728264	1	1	1	1	1	1	1	1	1	1	1	1	1	1	1	1	1	1	1	1	1	1	1	1	1	1
1000363-10-8	Silane, diethylheptadecyloxy(2-methylbutoxy)-		1	1	1	1	1	1	1	1	1	1	1	1	1	1.08182e+07	1	1	1	1	1	1	1	1	1	1	1	1	1	1	1	1
1000363-96-0	Silane, diethylheptyloxyoctadecyloxy-		1	1	1	1	1	1	1	1	1	1	1856490	1	1	1	1	1	1	1	1	1	4.3274e+06	1	1	1	1	1.95753e+06	1	1	1	1
1000363-22-5	Silane, diethylnonyloxy(pentafluorobenzyloxy)-		1	1	1	1	1	1	1	1	1	1	1	1	1	1	1	1	1	7064186	1	1	1	1	1	1	1	1	1	1	1	1
353-66-2	Silane, difluorodimethyl-		1	1	1	1	1	1	1	1	4929097	5786050	1	7061135	1	1	1	1	1	1	1	1	1	1.86181e+07	7.29137e+06	1.23733e+08	5072543	9.2095e+06	1	1	1	2.20854e+07
1000347-34-5	Silane, dimethyl(2-biphenyloxy)pentyloxy-		1	1	1	1	1	1	1	1	1	1	1	1	1	1	1	1	1	1	1	1	5.50745e+07	1	1	1	1	1	1	1	1	1
1000347-22-0	Silane, dimethyl(2-naphthoxy)tetradecyloxy-		1	1	1	1	1	2.38967e+06	1	1	1	1	1	1	1	1	1	1	5236132	1	3.49581e+06	1	1	1	1	1	1	1	3828597	1.76435e+06	1	1
1000347-19-2	Silane, dimethyl(4-(2-phenylprop-2-yl)phenoxy)nonyloxy-		1	1	1	1	1	1	1	1	1	1	1	1	1	1	1	1	1	1	1	1	1	1	1	1	1	1	1.50649e+06	1	1	1
1113-12-8	Silane, dimethyldi-2-propenyl-		1	7877899	1	1	1	1	1	1	1	1	1	1	1	1.00028e+07	1	1	1	1	8.98268e+06	1	7.94255e+06	1	1	1	1	1.15069e+07	1	1	1	1
3429-62-7	Silane, hexyltrimethyl-		1	1	1	1	1	1	1	1	1	1	1	9.96578e+06	1	1	1	1	1	1	1	1	1	1	1	1	1	1	1	1	1	1
17841-46-2	Silane, methoxytripropyl-		1	1	1	1	1	1	1	1	1	1	1	1	1	1	1	1	1	1	8.94888e+06	1	1	1	1	1	1	1	1	1	1	1
358-43-0	Silane, triethylfluoro-		1	1	1	1	1	1	1	1	1	1	1	1	1	1	1	1	1	1	4.40124e+06	1	1	1	1	1	1	1	1	1	1	1
2117-34-2	Silane, triethylmethoxy-		1	1	1	1	1	1	1	1	1	1	1	1	1	1	1	1	1	1	1	1	1	1	1	1	1	1	1.28806e+06	1	1	1
17902-31-7	Silane, trimethyl(3-methylphenoxy)-		1	1	1	1	1	1	1	1	1	1	1	1	1	1	1	1	1	1	1	1	1	1	1	1	1	1	2.64925e+07	1	1	1
56583-94-9	Silane, trimethyl(phenylacetyl)-		1	1	1	1	1	1	1	1	1	1	1	1	1	1	1	1	1	1	1	1	1	1	1	4.27924e+06	1	1	1	1	1	1
1119142	Silane, trimethyl-1-propenyl-, (Z)-		1	1	1	1	1	1	1	1	1	7.28431e+06	5.64085e+06	8.40875e+06	6482358	4.37861e+06	1	1	4484205	1.07985e+07	1	1	2286326	1	3119941	1	1	1	1	1	1	1
1000210-50-9	Spiro(adamantane-2,2'-[1,3]dioxolane), 4-benzoyl-		1	1	1	1	1	1	1	1	1	1	1	1	1	1	1	1	1	1	1	1	1	1	1	1	1	1	1	1	6.41715e+06	1
211738-70-4	Spiro[4,2]hept-1-ene, 1,2-diaza-3-bromo-		1	1	1	1	1	1	1	1	1	1	1	1	1	1	1	1	1	1	1	1	1	1	1	1	8.07565e+07	1	1	1	1	1
18501-54-7	Spiro[bicyclo[2.2.1]heptane-2,2'-[1,3]dioxolan]-3-one, 4,7,7-trimethyl-		1	1	1	1	1	1	1	1	1	1	1	1	1	1	1	1	1	1	1	1	1	4696259	1	1	1	1	1	1	1	1
157-40-4	Spiropentane		1	1	1	1	1	1	1	1	1	1	1	1	1	1	3053217	1	1	1	1	1	1	1	1	1	1	1	1	1	1	1
1000154-66-5	Stigmast-5-en-3-ol, oleate		1	1	1	4.19691e+07	1	1	1	1.59376e+08	1	1	1	1	1	1	1	1	1	1	1	1	1	1	1	1	1	1	1	1	1	1
521-03-9	Stigmast-7-en-3-ol, (3.beta.,5.alpha.)-		1	1	1	1	1	1	5.58661e+07	1	1	1	1	15304686	1	1	1	1	1	5.11958e+06	1	1	5527621	1	1	1	1	1	1	1	1	1
18525-35-4	Stigmast-7-en-3-ol, (3.beta.,5.alpha.,24S)-		262890832	67409548	1.62312e+08	410949200	200310016	253276636	9.43486e+07	1.90237e+08	5.31248e+07	7.97274e+07	156371696	1	304627648	9.98153e+07	2.524e+08	5.94551e+07	1	1	278329064	1	5.52245e+07	1.85657e+08	1.91576e+08	1	190548868	230584676	205271560	102269856	2.12392e+08	3.60808e+07
57815-94-8	Stigmasta-4,22-dien-3.beta.-ol		1	1	1	1	9.9174e+06	1	1	1	1	1	1	1.75224e+07	1	1	1	1	1	1	1	1.64894e+07	1	1	1	1	1	1	1	1	1	1
4651-48-3	Stigmasta-5,22-dien-3-ol, acetate, (3.beta.)-		1	1	1	1	1	1	1	1	1	1	1	1	1	1	1	1	1	1	1	1	3204842	1	1	1	1	1	1.90823e+07	1	1	1
18472-36-1	Stigmasta-5,24(28)-dien-3-ol, (3.beta.)-		1	3.05051e+07	1	1	1	1	1	1	1	1	1	1	2.3072e+08	1	1	1	1	1	1	1	1	1	1	1	1	1	1	1	1	1
481-14-1	Stigmasta-5,24(28)-dien-3-ol, (3.beta.,24Z)-		1	1	2.25157e+06	1	8326211	1	1	9.49071e+06	1	1	1	1	1	1.12902e+08	1	1	1	1	1	1	1	1	1	1	1	1	1	1	1	2.32245e+07
19466-47-8	Stigmastanol		1	1	1	1	1	1	1	1	1	1	1	6.60007e+07	1	1	1	1	1	1	1	1	1	1	1	1	1	1	1	1	1	1
1000330-20-5	Succinic acid, 1-cyclopentylethyl ethyl ester		1	1	1	1	1	1	1	1	1	1	1	1	1	1	1	1	1	1	1	1	1	1	1	1	1	1	1	1	2849943	1
1000358-04-1	Succinic acid, di(3,5-difluorophenyl) ester		1	1	1	1	1	1	1	1	1	1	1	1	1	1	1	1	1	1	2.42098e+06	1	1	1	3.07601e+06	1	1	1	1	1	1	1
1000329-97-5	Succinic acid, di(3-chlorophenyl) ester		1	1	1	1	1	1	1	1	1	1	1	1	1	1	1	1	1	1	1	1	1	1	1	1	1	1	1	1.38494e+06	1	1
1000330-03-1	Succinic acid, di(4-chlorophenyl) ester		1	1	1	1	1	1	1	1	1	1	1	1	1	1	1	1	1	1	1	1183851	1	1	1	1	1	1	1	914621	1	1
1000309-20-2	Sulfurous acid, 2-ethylhexyl hexyl ester		1	1	1	1	1	1	1	1	1	1	1	1	1	1	1	1	1	1	1	1	1	1	1	1	1	1	1	1	1	5.80997e+06
1000309-18-7	Sulfurous acid, 2-ethylhexyl isobutyl ester		1	1	1	1	1	1	1	1	1	1	1	1	1	1	1	1	1	1	1	1	1	1	1	1	1	1	4205794	1	1	1
1000309-15-1	Sulfurous acid, 2-pentyl propyl ester		1	1	1	1	1	1	1	1	1	1	1	1	1	1	1	1	1	1	1	1	1	1	1	1	1	1	1.9331e+07	1	1	1
1000309-21-4	Sulfurous acid, butyl cyclohexylmethyl ester		1	1	5074027	1	1	1	4.02026e+06	1	1	1	1	1	1	1	1	8.79999e+06	1	1	1	1	1	1	1	1	1	1	1	1	1	1
1000309-21-3	Sulfurous acid, cyclohexylmethyl isobutyl ester		1	1	1	1	1	1	1	1	1	1	1	1	1	1	1	1	1	1	1	1	1	1	1	1	1	1	1	1	7.83779e+06	1
1000309-22-7	Sulfurous acid, di(cyclohexylmethyl) ester		1	1	1	1	1	1	1	2.93522e+06	1	1	1	1	1	1	1	1	1	1	1	1	1	1	1	9.89945e+06	1	1	1	1	1	1
616-42-2	Sulfurous acid, dimethyl ester		1	1	1	1	1	1	1	1	1	1	1	1	1	1	1	1	1	1	1	1	1	1	1	1	1	1.66094e+07	1	1	1	1
1000309-13-8	Sulfurous acid, isobutyl pentyl ester		1	1	1	1	1	1	1	1	1	1	1	1	1	1	1	1	1	1	1	1	1	1	1	1	1	1	1	1	2.12703e+06	2747976
1000324-06-9	Terephthalic acid, phenyl undecyl ester		1	1	1	1	1	1	1	1	1	1	1	1	1	1	1	1	1	1	1	1	1	1	1.38082e+06	1	1.57497e+06	1	1	1	1	1
18919-94-3	Tetracosamethyl-cyclododecasiloxane		1	2.23734e+06	1	1	1	1	1	1	1	1	1	1	1	1	2665734	1.47895e+06	1	1	1	1	1	4.59218e+06	1	1	1	1	1.15779e+06	1	1	1
544-63-8	Tetradecanoic acid		1	1	1	1	1	1	1	1	1	1	1	5.99833e+06	1	1	1	1	1	1	1	1	1	1	1	1.37881e+07	1	1	1	1	1	6513580
19680-00-3	Tetrahydro[2,2']bifuranyl-5-one		1	1	1	2.76038e+06	1	1	1	1	1	1	1	1	1	1	1	1	1	1	1	1	1	1	1	1	1	1	1	1.5589e+06	1	1
2399-48-6	Tetrahydrofurfuryl acrylate		1	1	1	1	1	1	1	1	1	1	1	1	1	1	1	1	1	1	1	1	1	1	1	1	5.83845e+06	1	1	1	1	1
1000130-96-5	Tetrahydropyran Z-10-dodecenoate		1	1	1	1	1	1	1	1	1	1	1	1	1	1	1	1	1	1	1	1	1	1	1.36009e+06	1	1	1	1	1	1	1
86869-68-3	Tetrakis(methylsulfonyl)hydrazine		1	1	1	1	1	1	1	2.15025e+07	1	1	1	1	1	1	1	1	1	1	1	1	1	1	1	1	1	1	1	1	1	1		1.6716e+06
3581-87-1	Thiazole, 2-methyl-		1	1	1	1	1	1	1	1	1	1	1	1	1	1	1	1	1	1	1	1	1	1	1	1	1	1.88789e+06	1	1	1	1
2125597	Thionyl chloride		1	1	1	1	1	1	1	1	1	1	1	1	1	1708773	1	1	1	1	1	1	1	1	1	1	1	1	1	1	1	1
7783-42-8	Thionyl fluoride		1	1	1	1	1	2.33181e+06	1	1	1	1	1	1	1	1	1	1	1	1	1	1	1	1	1	1	1	1	1	1	1	1
153837-88-8	Thiophene, 2-(4-methylbenzylsulfonyl)-		1	1	1	1	1	1	1	1	1	1	1	1	1	1	1	1	1	1	1	1	1	1	2.50667e+06	1	1	1	1	1	1	1
632-16-6	Thiophene, 2,3-dimethyl-		1	1	1	1	1	1	1	1	1	1	1	1	1	1	1	1	1.89445e+06	3.04183e+06	1	1	1	1	1	1	1	1	1	1	1	1
609-40-5	Thiophene, 2-nitro-		1	1	1	1	1	1	1	1	1	1	1	1	1	1	1	1	1	1	1	1	1	2624241	1	1	1	1	1	1	1	1
4861-58-9	Thiophene, 2-pentyl-		1	1	1	1	1	1	1	1	1	1	1	1	1	1	1	1	1	1	1.75743e+06	1	1	1	1	1	1	1	1	1	1	1
1551-27-5	Thiophene, 2-propyl-		1	1	1	1	1	1	1	1	1	1	1	1	1	1	1	1	1	1	1	1	1	1	1	1	1	2443252	1	1	1	1
1795-01-3	Thiophene, 3-ethyl-		1	1	1	1	1	1	1	1	1	1	1	1	1	4.90618e+06	1	1	1	1	1	1	1	1	1	1	1	1	1	1	1	1
1000330-96-4	Thiophene-2-acetic acid, 2-dimethylaminoethyl ester		1	1	1	1	1	1	1	1	1	1	1	1	1	1	1	1	1	1	1	1	1	1	1	1	1	3.35769e+06	1	1	1	1
108-88-3	Toluene		1	1	1	1	1	1	1	1	1	1	1	1	1	1	1	1	1	1	1	1	1	1	1	1	1	1	1	1	1	5537663
36258-08-9	trans-(2-Ethylcyclopentyl)methanol		1	1	1	1	1	1	1	1	1	1	1	1	1	1	1	1	1	1	1	1	1	1	1	1	1	2.94055e+07	1	1	1	1
28069-72-9	trans,cis-2,6-Nonadien-1-ol		1	1	1	1	1	1	1	1	1	1	1	1	1	1	1	1	1	1	1	1	1	1	2.33113e+07	1	1	1	1	1	1	1
4789-35-9	trans-1,4-Di-tert-butyl-cyclohexane		1	1	1	1	1	1	1	1	1	1	1	1	1	1	1	1	1	1	1	1	1	1	1	1	2.97282e+06	1	1.9368e+06	1	1	1
14113-05-4	trans-10-Hydroxy-2-decenoic acid		1	1	1	1	1	1	1	1	3.91238e+07	1	1	1	1	1	1	1	1	1	1	1	1	1	1	1	1	1	1	1	1	1
17082-05-2	trans-1-Nitro-1-propene		1	1	1	1	5.34278e+06	1	1	1	1	1	1	1	1	1	1	1	1	1	1	1	1	1	1	1	1	1	1	1	1	1
1000370-41-7	trans-3-[2-Hydroxy-4-(2-methyl-2-nonyl) phenyl] cyclohexanol		1	1	1	1	1	1	1	1	1	1	1	1	1	1	1	3.59836e+06	1	1	1	1	1	1	1	1	1	1	1	1	1	1
1000333-22-5	trans-9-Octadecenoic acid, tert-butyldimethylsilyl ester		1	1	1	1	1	1	1	1	1	1	1	1	1	1	1	1	1	1	1	1	1	3.70483e+06	1	1	1	1	1	1.37102e+06	1	1
1112-91-0	Triallylmethylsilane		1	1	1	1	1	1	1	1	1	1	1	1	1	3238850	1	1	1	1	1	1	1	1	1	1	1	1	1	1	1	1
1116-62-7	Triallylsilane		1	1	1	1	1	1	1	2.63232e+06	1	1	1	1	1	1	1	1	1	1	1	1	1	1	1	1	1	1	1	1	1	1
66929-90-6	Tricyclo[3.2.1.0(2,,4)]oct-6-ene, 8-methylene-, (1.alpha.,2.alpha.,4.alpha.,5.alpha.)-		1	1	1	1	1	1	1	1	1	1	1	5.06717e+06	1	1	1	1	1	1.76798e+06	1	1	1	1	1	1	1	1	1	1	1	1
56781-85-2	Tricyclo[3.3.1.1(3,7)]decanone, 4-iodo-, (1.alpha.,3.beta.,4.alpha.,5.alpha.,7.beta.)-		1	1	1	1	1	1	1	1	1	1	1	1812039	1	1	1	1	1	1	1	1	1	1	1	1	1	1	1	1	1	1
56781-86-3	Tricyclo[3.3.1.1(3,7)]decanone, 4-iodo-, (1.alpha.,3.beta.,4.beta.,5.alpha.,7.beta.)-		1	1	1	1	1	1	1	1	1	1	1	2.28838e+06	1	1	1	1	1	1	1	1	1	1	1	1	1	1	1	1	1	1
85538-50-7	Tricyclo[4.3.1.1(2,5)]undecane, 10-methoxy-, stereoisomer		1	1	1	1	1	1	1	1	1	1	1	1	1	1	1	1	1	1	1	1	1	1	1	1	1	1	1	1	3.02986e+07	1
31083-61-1	Tricyclo[4.3.1.1(3,8)]undecan-1-amine		1	1	1	1	1	1	3.32243e+07	1	1	1	1	1	1	1	1	1	1	1	1	1	1	1	1	1	1	1	1	1	1	1
1731-88-0	Tridecanoic acid, methyl ester		1	1	1	1	1	1	1	1	1	1	1	1	1	1	1	1	1	1	1	1	1	1	1	7546460	1	1	1	1	1	1
1000334-54-6	Trifluoroacetamide, N-dimethylaminomethylydene-		1	1	1	1	1	1	1	1	1	1	1	1.87025e+06	1	1	1	1	1	1	1	1	1	1	1	1	1	1	1	1	2.2233e+06	1
1000296-15-8	Trifluoro-acetic acid 2-[5-(2,2,2-trifluoro-acetylamino)-tetrazol-2-yl]-ethyl ester		1	1	1	1	1	1	1	1	1	1	1	1	1	1	1	1	1	2.24099e+06	1	1	1	1	1	1	1	1	1	1	1	1
28673-24-7	Trifluoroacetyl-lavandulol		1	1	1	1	1	1	1	1	1	1	1	1	1	1	1	1	1	1	1	1	1	1	1	1	1	6.52533e+06	1	1	1	1
17680-01-2	Trimethyl(1-propenyl)silane		1	1	1	1	1	1	1	1	1	1	1	1	1	1	1	1	1	1	1	1	1	1	1	1	1	1	1	1.71057e+06	1	1
791-28-6	Triphenylphosphine oxide		9.01409e+06	1.51455e+06	2.02483e+06	1.94464e+06	1	4914917	2.16991e+06	6.06628e+06	1	1	1	1	1.02574e+07	1	25782665	63701070	114052560	2191806	8.65533e+06	1	3.09768e+06	2.77172e+06	4.17023e+06	131159300	7.51743e+06	1.08916e+07	2.61768e+06	5.90359e+06	37772890	1.52018e+07
3878-45-3	Triphenylphosphine sulfide		2935998	1	1	1	1	4.99651e+06	1	4.30872e+06	1	1	1	1	1	1	1	29912106	40590712	1	3.15863e+06	2.41992e+06	4.65475e+06	1.42474e+06	1.88713e+06	86394668	2.40216e+06	5.7083e+06	1	1.55639e+06	25897225	2.22642e+06
18035-60-4	Tripropyl(allyloxy)silane		1	1	1	1	1	1	1107280	1	1	1	1	1	1	1	1	1	1	1	1	1	1	1	1	1	7.11012e+06	1	1	1	1	1
3555-47-3	Trisiloxane, 1,1,1,5,5,5-hexamethyl-3,3-bis[(trimethylsilyl)oxy]-		1	1	1	1	1	1	1	1	1	1	1	1	1	1	1	1	1	1	1	1	1	1	2.88964e+06	1	1	1	1	1	1	1
17312-82-2	Undecane, 4,6-dimethyl-		1	1	1	1	1	1	1	1	1	1	1	1	1	1	1	1	1	1	1	1	1	1	1	1	1	1	1	855516	1	1
42955-46-4	Urea, heptyl-		1	1	1	1	1	1	1	1	1	1	1	1	1	1	1	1	1	1	1	1	1	1	1	1	1	1	1.95298e+06	1	1	1
13030-62-1	Uridine, 2'-deoxy-, 3',5'-diacetate		1	1	1	1	1	1	1	1	1	1	1	1	1	1	1	1	1	1	5.26118e+07	1	1	1	1	1	1	1	1	1	1	1
818-44-0	Vinyl caprylate		1	1	1	1	1	1	1	1	1	1	1	1	1	1	1	1	1	2.13154e+06	1	1	1	1	1	1	1	1	1	1	1	3.03067e+06
14861-06-4	Vinyl crotonate		1	1	1	1	1	1	1	1	1	1	1	1	1	1	1	1	1	1	1	1	1	1	1	1	3.62755e+06	1	1	1	1	1
17719-70-9	Vinyl trans-cinnamate		1	1	1	1	1	1	1	1	1	1	1	1	1	1	1	1	1	1	1	1	1	1	1	1	1	1	1	1	4508521	1
1000279-60-9	Z-1-Methoxy-2-hexene		1	1	1	1	1	1	1	1	1	1	1	1	1	1	1	1	1	8.6272e+06	1	1	1	1	1	1	1	1	1	1	1	1

## Sheet: Import Table Re-sorted
CAS Number	Compound	category	Sample 1	Sample 4	Sample 6	Sample 8	Sample 10	Sample 17	Sample 18	Sample 20	Sample 22	Sample 25	Sample 27	Sample 29	Sample 2	Sample 3	Sample 5	Sample 7	Sample 9	Sample 11	Sample 12	Sample 13	Sample 14	Sample 15	Sample 16	Sample 19	Sample 21	Sample 23	Sample 24	Sample 26	Sample 28	Sample 30	Uninfected (avg)	Infected (avg)	Difference	Absolute value	Log scale	In table of paper
57-10-3	n-Hexadecanoic acid	short-chain fatty acid	1	1	1	1	1	1	1	1	26809433	1	1	1	1.33086e+07	3.19816e+07	6.18807e+07	1	1.03036e+07	1	8.92196e+07	1.54539e+07	1.46148e+07	1	1	1	1	2.3747e+07	1	1	1	5.9917e+07	2.23412e+06	1.78015e+07	-1.55674e+07	1.55674e+07	23.892	-23.892
332-80-9	L-Histidine, 1-methyl-		1	1	1	1	1	1	1	1	1	1	1	1	1	1	1	1	1	2.96226e+07	1	1	1	1	1	1	1	1	1	1	1	1	1	1.6457e+06	-1.6457e+06	1.6457e+06	20.6503	-20.6503
17605-67-3	Fucosterol		1	1	1	7.49878e+07	1	1	1	6.09396e+07	1	1	1	1	1	1	1	1	1	1.42601e+08	1	1	1	8.02549e+07	1	1	1	1	1	1	1	1	1.13273e+07	1.23809e+07	-1.0536e+06	1.0536e+06	20.0069	-20.0069
10544-50-0	Cyclic octaatomic sulfur		1	1	1	1	1	1	2.05133e+06	1	1	1	1	1	1	1	1	1	1	1	1	1	2.0056e+06	1	1	1	1	1	1	1	1	1.64082e+06	170945	202580	-31635	31635	14.9492	-14.9492
148-03-8	.beta.-Tocopherol	antioxidant	1	1	1	1	1	1	2.20248e+06	1	1	1	2731088	1	1	1	1	1	1	1	3.98858e+06	1	1	1	1.12418e+06	1	1908927	1	1	1	1	1	411132	390095	21037.1	21037.1	14.3606	14.3606
28822-73-3	[91528] DL-3,4-dihydroxyphenyl glycoláá [17.208]		6.26355e+06	1	1	1	1	1	1	1	1	1	1	1	1	1	1	1	1	1	1	1	1	1	1	1	1	1	1	1	1	1	521963	1	521962	521962	18.9936	18.9936
5036-48-6	4-(beta - acetylaminoethyl)imidazole		1	1	1	1	1	1	1	1	1	1	1.19824e+07	1	1	1	1	1	1	1	1	1	1	1	1	1	1	1	1	1	1	1	998538	1	998537	998537	19.9295	19.9295
91-20-3	[931] naphthalene [8.87]	PAH	12870280	17728331	1.25062e+07	1.73907e+07	1.45756e+07	1.27158e+07	1.38712e+07	30380811	1.75346e+07	1.7742e+07	2.04953e+07	24034348	10280994	8.64481e+06	1.62368e+07	8005714	1.16179e+07	27099461	8211631	1.36147e+07	1.3114e+07	22025829	17794063	1	23692649	6.74488e+06	33005970	1.38908e+07	20240424	4287556	1.76538e+07	1.43616e+07	3.29219e+06	3.29219e+06	21.6506	21.6506
67-71-0	Dimethyl sulfone		1	1	1	1	1	1	1	2.5103e+07	1.31367e+06	1	1.34505e+07	1	1	1	1	1	1	1	1	1	1	1	1	1	1	1	1	1	1	1	3.32227e+06	1	3.32226e+06	3.32226e+06	21.6637	21.6637
20116-65-8	Succinate		1	1	1	1	1	1	1	1	1	6.17019e+07	1	1	1	1	1	1	1	1	1	1	1	1	1	1	1	1	1	1	1	1	5.14182e+06	1	5.14182e+06	5.14182e+06	22.2938	22.2938
111-02-4	[5280370] squalene [25.251]	carotinoid	1.12561e+08	1	4906373	1	1.79421e+07	1	1	2.3225e+07	1	1	1	4.99784e+07	3.85627e+07	9.96821e+06	1.15914e+07	6998393	1	1	1	33516070	5886407	1	1	47549872	1	1.93041e+07	2.3883e+07	1	1	3.61463e+06	17384410	11159711	6224699	6224699	22.5696	22.5696
57-11-4	Octadecanoic acid	fatty acid	1	1	1	9.11043e+07	1.49731e+07	2.80002e+07	1	1	1.59064e+07	1	54262508	1	1	1.35513e+07	1	1	1	5.4636e+06	5.42231e+07	1	1	2.73176e+07	1	1	1.05838e+07	1	1	55606742	1.19664e+07	1	1.70205e+07	9.92847e+06	7.09206e+06	7.09206e+06	22.7578	22.7578
112-79-8	9-Octadecenoic acid, (E)-		1	1	1	1	1	1	1	1	1	1	8.86191e+07	1	1	1	1	1	1	1	1	1	1	1	1	1	1	1	1	1	1	1	7.38493e+06	1	7.38493e+06	7.38493e+06	22.8162	22.8162
83-46-5	.beta.-Sitosterol	phytosterol	1.22168e+08	1	1	1	1	1.62244e+08	1	4.06364e+07	1	5.25047e+07	1	1	8.09059e+07	1	1	1	1	1	1	1	1	1	1	1	1	1	1	3.76922e+07	4.23079e+07	2.15939e+07	3.14627e+07	1.01389e+07	2.13238e+07	2.13238e+07	24.346	24.346
313-04-2	Desmosterol		2859833	6.19986e+07	1	3.23986e+07	1	1	1	1	1.24205e+07	1	1	1.52585e+07	1	1.14016e+07	3.44675e+08	1	1	1	1	1	1	1.4381e+08	3.15489e+07	48453720	1	1	1	1	54063572	4.36826e+07	1.04113e+07	3.76465e+07	-2.72351e+07	2.72351e+07	24.699
1162-53-4	Pregna-5,16-dien-20-one, 3-hydroxy-, (3.beta.)-		6.05646e+07	1.20799e+08	1	7.57043e+07	326811384	1.65026e+08	1	7.00172e+07	1	4.21854e+07	1	8.23169e+07	122751608	260367224	7.24021e+07	1.33364e+08	1	1	1	378503072	250619544	7.85529e+07	124774584	93795416	1.04069e+08	1	145499216	1	5.72383e+07	1	7.86187e+07	1.01219e+08	-2.26e+07	2.26e+07	24.4298
103957-01-3	Pregn-5,7-diene-3-ol-20-one		97699020	1	1.71855e+08	1	1	2.17867e+07	1	1	1	2.1292e+07	1	1	92575948	1	1	1	4.12076e+07	165634448	2.33675e+07	1	7.07788e+07	8.44155e+07	1	4.38544e+07	1	1.02964e+08	1	9.63314e+07	6.19809e+07	6.86443e+07	2.60527e+07	4.73197e+07	-2.1267e+07	2.1267e+07	24.3421
117091-34-6	Dihydro-desmethoxyambelline		1	1	1	1	1	1	1	1	1	1	1	1	1	1	1	1	1	1	1	1	1	1	1	1	1	1	1	1	1	3.09565e+08	1	1.71981e+07	-1.71981e+07	1.71981e+07	24.0357
7736-22-3	1,5-Heptadiene, (E)-		1	1	1	6.9827e+06	1	1	1	1	1	1	1	1	1	1.83083e+08	1	7.13876e+07	1	1	1	1	1	3.5161e+07	1	1	7604133	1	1	1	1	1	581893	1.65131e+07	-1.59312e+07	1.59312e+07	23.9253
16052-06-5	EPPS		1	1	1	1	1	1	5.57007e+07	1	1	1	1	1	1	1	1	1	1	1	1	1	1	1.38948e+08	1	1	1	1	2.1252e+08	1	1	1	4.64173e+06	1.9526e+07	-1.48843e+07	1.48843e+07	23.8273
18472-36-1	Stigmasta-5,24(28)-dien-3-ol, (3.beta.)-		1	1	1	1	1	1	1	1	1	1	1	1	3.05051e+07	1	1	1	1	1	1	2.3072e+08	1	1	1	1	1	1	1	1	1	1	1	1.45125e+07	-1.45125e+07	1.45125e+07	23.7908
5009-32-5	8-Nonen-2-one		1	4.97467e+07	1	1	1	1	1.14858e+07	1	3.0611e+07	5.19267e+06	1	1	4.3693e+06	1	3.88226e+07	96207696	56667554	3.41336e+07	1	37869046	38032410	1	1	1	40607764	1.67003e+07	1	1	1.39115e+07	1	8.08635e+06	2.09623e+07	-1.2876e+07	1.2876e+07	23.6182
1000157-21-1	Acrylic acid, 2-(methylenecyclopropyl)ethyl ester		1	1	1	1	1	1	1	1	1	1	1	1	1	1.61717e+07	1	1	1	1	38521749	1	1	1	2.93284e+07	1	1	9.22753e+07	2.76927e+07	1	1	1	1	11332769	-11332768	11332768	23.434
1000352-23-9	17.alpha.-Hydroxypregnenolone		1.73545e+08	5.66505e+07	1	1	1	1	1	1	1	1	1	1	1	1	4.76953e+07	1	1	6.79913e+07	1	1	5048532	303345736	1	1	1.25088e+08	1	1	1	1	1	1.9183e+07	3.05094e+07	-1.13264e+07	1.13264e+07	23.4332
5259-17-6	5.alpha.-Cholest-8-en-3-one, 6.alpha.-hydroxy-14-methyl-, acetate		1	1	1	1	1	1	1	1	1	1	1	1	1	1	1.91799e+08	1	1	1	1	1	1	1	1	1	1	1	1	1	1	1	1	1.06555e+07	-1.06555e+07	1.06555e+07	23.3451
1000302-50-6	4H-Benzo[f]pyrrolo[1,2-a][1,4]diazepine, 4-cyclohexyl-8,9-diethoxy-5,6-dihydro-		1	1	1	1	1	1	1	1	1	1	1	1	1	1	1	1	2.65691e+06	1	1	2.69344e+07	1	1	1	1	1	152632100	1	1	7.14096e+06	1	1	1.05202e+07	-1.05202e+07	1.05202e+07	23.3267
1000126-73-6	1,3,5(10)-Estratrien-3,17.beta.-diol, 17-acetate(ester)		1	1	1	1	1	1	1	1	1	1	1	1	1	1	4.27461e+07	1	1	1	1	1	1	1	4.71692e+07	1	1	1	1	1	1	9.78973e+07	1	1.0434e+07	-1.0434e+07	1.0434e+07	23.3148
30888-37-0	Pregnane-3,11,20,21-tetrol, cyclic 20,21-[(1,1-dimethylethyl)boronate], (3.alpha.,5.alpha.,11.beta.,20S)-		1	1	1	1	1	1	1	1	1	1	1	1	1.90511e+07	1	1	1	1	1.62718e+08	1	1	1	1	1	1	1	1	1	1	1	1	1	1.00983e+07	-1.00983e+07	1.00983e+07	23.2676
14772-51-1	Cholest-8(14)-en-3-ol, 4,4-dimethyl-, (3.beta.,5.alpha.)-		1	1	1	1	1	1	1	1	1	1	1	1.53372e+08	1	1.08171e+08	1	1.14698e+08	1	1	1	1	1	1	1	1	1	1.7944e+08	1	1	1	1	1.2781e+07	2.23505e+07	-9.56944e+06	9.56944e+06	23.19
69340-66-5	1-Ethyl-2,2,4a,7,7-pentamethyl-1,2,3,4,4a,5,6,7-octahydro[1,8]naphthyridine		1	1	1	1	1	1	1	1	1	1	1	1	1	1	1	1	1	1	1.66589e+08	1	1	1	1	1	1	1	1	1	1	1	1	9.25494e+06	-9.25494e+06	9.25494e+06	23.1418
133-06-2	CAPTAN IUPAC NAME : N-(trichloromethylthio)cyclohex-4-ene-1,2-dicarboximide TRADE NAMES: ORTHOCIDE, ORTHOCIDE 406	Fungicide	1	3.00138e+07	1	1	1	1	1	6.72279e+07	1	1	2.43969e+07	1	1	1	1	8.88974e+07	6.89461e+07	1	1	1	1	1	156555192	1	1	1	1	1	3.37532e+07	1	1.01366e+07	1.93418e+07	-9.20522e+06	9.20522e+06	23.134
10582-05-5	Estra-1,3,5(10)-trien-17-one, 3-methoxy-, oxime		1	1	1	1	1	1	1	1	1	1	1	1	1	1	1	1	1	1	1	1	1	1	1	1	1	1	1	1	1	1.64923e+08	1	9.16242e+06	-9.16242e+06	9.16242e+06	23.1273
5292-45-5	1,4-Benzenedicarboxylic acid, 2-nitro-, dimethyl ester		1	1	1	1	1	1	1	1	1	1	1	1	1	1	1	1	1.59464e+08	1	1	1	1	1	1	1	1	1	1	1	1	1	1	8.85912e+06	-8.85912e+06	8.85912e+06	23.0787
1000159-92-5	Cyclobutane, 1R,3E-bis(4-methoxy-2-oxo-2H-pyran-6-yl)-2Z,4E-bis(4-ethylphenyl)-		1	1	4.06073e+07	2.6365e+06	1	1	1	1	1	1	1	1	1	1	1	1	1	1	6.68213e+07	1	1	7.6581e+07	1	1	1	1	7.87229e+07	1	1	1	3.60365e+06	1.23403e+07	-8.73664e+06	8.73664e+06	23.0586
17645-61-3	Cyclopentene, 3-(bromomethyl)-		1	6490933	1	1	1	1	1	1	1	1	2728048	1	1	1	1	1	1	2.61069e+07	1	1	1	4.81922e+07	1	1	1	5496499	1	1	1.95583e+07	6.02127e+07	768249	8864814	-8.09656e+06	8.09656e+06	22.9489
563-70-2	Bromonitromethane		1.19309e+07	1	1	1	1	1.3017e+07	1	1	1	1	8.26305e+06	1	1	3.22899e+06	1	2.7969e+07	1	1	6.23438e+07	1	1	1	1	1	1	1	1	1	9.6182e+07	1	2.76758e+06	1.05402e+07	-7.77263e+06	7.77263e+06	22.89
481-14-1	Stigmasta-5,24(28)-dien-3-ol, (3.beta.,24Z)-		1	1	1	9.49071e+06	1	1	1	1	1	1	1	1	1	2.25157e+06	8326211	1	1	1	1	1	1.12902e+08	1	1	1	1	1	1	1	1	2.32245e+07	790894	8.15022e+06	-7.35933e+06	7.35933e+06	22.8111
116262-99-8	Androstenediol diacetate		5.74805e+07	1	1	1.96461e+07	1	1	1	1	1	1	1	1	1	1	1.18864e+08	1	1	1	1	1	1	1	4.66827e+07	1	1	1	4.07544e+07	1	4.1548e+07	1	6.42721e+06	1.37694e+07	-7.34218e+06	7.34218e+06	22.8078
79340-31-1	Carbamothioic acid, [[(4-methylbenzoyl)amino](methylthio)methylene]-, S-methyl ester		1	1	1	1	1	1	1	1	1	1	1	1	1	1	1	1	1	1	1	1	1	1	1	130450496	1	1	1	1	1	1	1	7.24725e+06	-7.24725e+06	7.24725e+06	22.789
353-66-2	Silane, difluorodimethyl-		1	1	1	1	5786050	1	1	1	1.86181e+07	5072543	1	1	1	1	1	1	4929097	1	7061135	1	1	1	1	1	1	7.29137e+06	1.23733e+08	9.2095e+06	1	2.20854e+07	2.45639e+06	9.68388e+06	-7.22749e+06	7.22749e+06	22.7851
301-00-8	[9316] methyl linolenate [19.432]	fatty acid	107460010	3.43847e+07	2.61585e+07	179109308	122383324	3.25433e+07	96843912	46822380	137482250	256814464	3.2243e+07	6.44591e+07	1	198010244	118856778	47836938	3.28407e+07	1	159211840	5.66755e+07	1.06594e+08	120903960	1	7.1859e+07	143713136	168944004	109278556	293989752	8.10788e+07	124408100	9.47254e+07	1.019e+08	-7.1747e+06	7.1747e+06	22.7745
1000131-09-6	2-Methyloctadeca-7,8-diol bis(trifluoroacetate)		1	1	1	1	1	1	1	1	1	1	1	1	1	1	1	1	1	1	1	1	1	1	1	1	1.2383e+08	1	1	1	1	1	1	6.87943e+06	-6.87943e+06	6.87943e+06	22.7139
55268-74-1	Praziquantel	anti-parasitic	11479697	5.51116e+06	3.00929e+06	6.04143e+06	1	1.39447e+07	11771133	1	6105912	5.77118e+06	5198819	1	1	5.06546e+06	1	1.36206e+06	1	1.19251e+07	6.62152e+06	1	8.77928e+06	89155936	48418078	5.12016e+06	8.3949e+06	1889925	1	1.21386e+06	7706469	29967073	5.73611e+06	1.25344e+07	-6.79832e+06	6.79832e+06	22.6967
13057-17-5	Bromomethyl methyl ether		1	1	1	1	1	1	1	1	1	1	1	1	1	1	1	1	1	1.08183e+08	1	1	1	1	1	1	1	1	1	1	1.41308e+07	1	1	6.79519e+06	-6.79518e+06	6.79518e+06	22.6961
83-47-6	.gamma.-Sitosterol	triterpinoid	1	1	1	1	1	1	1	1	1	1	1	1	1	1	1	1	1	1	1	1	1	1	1	1	1	1	1	1.20531e+08	1	1	1	6.69619e+06	-6.69619e+06	6.69619e+06	22.6749
18274-55-0	1-Phenazinol, 5,10-dioxide		1	4.59667e+07	1	1	1	1	83793687	1	124803608	2.76278e+07	1.49136e+07	1	1	1	86653896	1	1	1	8.4531e+07	5.03469e+07	1	1	7.14954e+07	6.57786e+07	7.5499e+07	1	1	6.99106e+07	5.96103e+07	1	2.47588e+07	3.13236e+07	-6.56486e+06	6.56486e+06	22.6463
14884-07-2	16-Pregnen-3,20-dione		1	1	1	1	1	7.84258e+07	1	1	1	7.27657e+07	1	1	6.1632e+07	1	1	1	1	1	5.35104e+07	1	1	1	7.16369e+07	1	1	6.76396e+07	1	1	8.50016e+07	1	1.25993e+07	1.88567e+07	-6.2574e+06	6.2574e+06	22.5771
2716-53-2	2,3-Dihydroxypropyl elaidate		1	1	1	1	1	1	1	1	1	1	1	1	1	1	1	1	1	1	1	1	1	1	1	1	1	1	1	2.54505e+07	1	8.43119e+07	1	6.09791e+06	-6.09791e+06	6.09791e+06	22.5399
110-15-6	[5321515] stigmasterol [28.442]		1	1	1	1	1	1	4.20141e+07	1	3.91306e+07	1	1	1	1	1	1.80885e+08	1	1	1	1	1	1	6864509	1	1	1	1	1	1	2.80141e+07	1.10095e+07	6.76205e+06	1.25985e+07	-5.83644e+06	5.83644e+06	22.4767
1000156-22-8	Epicedrol		1	1	1	1	1	1	1	1	1	1	1	1	1	1	1	1	1	1	1	1	1	1	1	1	1	1	1.03741e+08	1	1	1	1	5.76337e+06	-5.76337e+06	5.76337e+06	22.4585
1000137-83-6	23,28-Cyclostigmast-5-en-3-ol, (3.beta.,23S,24S,28R)-		1	1	1	1	1	1	1	1	1	1	1	1	1	1	1	1	1	1	1	1	1	1.01496e+08	1	1	1	1	1	1	1	1	1	5.63865e+06	-5.63865e+06	5.63865e+06	22.4269
1731-92-6	[15609] methyl heptadecanoate [18.711]		3.16596e+07	1	1	3.11285e+07	1	1	3.95191e+07	1	1	1.5773e+07	1	43833664	1.88036e+06	1	3.76424e+07	1	1	1	2.15951e+07	73915862	1	1.56914e+07	3.86454e+07	31870174	1.00802e+07	1	62120926	1	1	5.06053e+07	1.34928e+07	1.91137e+07	-5.6209e+06	5.6209e+06	22.4224
1000285-27-6	Geranyl ethyl ether 2		1	1	1	1	1	1	1	1	1	1	1	1	1	1	1	1	1	1	1	1	1	9.86784e+07	1	1	1	1	1	1	1	1	1	5.48213e+06	-5.48213e+06	5.48213e+06	22.3863
288-37-9	1,2,5-Oxadiazole		1	1	1	1	1	1	1	1	1	1	1	1	1	1	9.76408e+07	1	1	1	1	1	1	1	1	1	1	1	1	1	1	1	1	5.42449e+06	-5.42449e+06	5.42449e+06	22.3711
1000131-16-3	1,4-Eicosadiene		1	1	1	1	1	1	1	1	1	1	1	1	1	1	1	1	1	1	1	1	1	7.34104e+07	1	1	1	1	1	2.25092e+07	1	1	1	5.32887e+06	-5.32887e+06	5.32887e+06	22.3454
1000154-25-0	Cyclopentanecarboxylic acid, 3-pentyl-4-methylene-, methyl ester, trans-		1	1	1	1	1	1	1	1	1	1	1	1	1	1	1	1	1	1	1	9.57326e+07	1	1	1	1	1	1	1	1	1	1	1	5.31848e+06	-5.31848e+06	5.31848e+06	22.3426
474-62-4	Campesterol		1	1	1	1	1	1	1	1	1	1	1	1	1	1	1	1	1	1	1	1	1	1	1	1	1	1	1	1	1	9.47342e+07	1	5.26301e+06	-5.26301e+06	5.26301e+06	22.3275
36566-80-0	3-Hexyne, 2-methyl-		1	1	1	1	1	1	1	1	1	1	1	1	1	1	8.41052e+06	1	1	1	1	1	1	1	2.1853e+07	1.7907e+07	1	1	2.08344e+07	2.4008e+07	1	1	1	5.16738e+06	-5.16738e+06	5.16738e+06	22.301
13392-28-4	1-Adamantanemethylamine, .alpha.-methyl-		1	1	1	1	1	1	1	1	1	1	1	1	1	1	1	1	1	1	1	1	1	1	1	9.36257e+06	1	1	1	1	1	8.13882e+07	1	5.04171e+06	-5.04171e+06	5.04171e+06	22.2655
10575-41-4	Hex-4-yn-3-one		1	2.64792e+07	1	1	8326360	3.1056e+06	1	2.20172e+06	1	1.55522e+07	3.50219e+07	7810246	2.21443e+07	3.60084e+06	1.58132e+07	1	1	1	3.43654e+07	2.39076e+06	1	4164490	2642890	3.44007e+07	2.94767e+07	1	1	4.09856e+07	3.04279e+07	1.80091e+07	8.20811e+06	1.32457e+07	-5.03755e+06	5.03755e+06	22.2643
1000194-69-3	3-Acetyl-2-(1,2,3,4,5-pentaacetoxy-pentyl)-thiazolidine-4-carboxylic acid		1	1	1	1	1	1	1	1	1	1	1	1	1	1	1	1	1	1	1	1	1	1	1	1	1	1	1	1	1	9.05555e+07	1	5.03086e+06	-5.03086e+06	5.03086e+06	22.2624
38235-68-6	(-)-cis-Myrtanylamine		1	1	1	1	1	1	1	1	1	1	1	1	1	1	1	1	1	1	3.9945e+07	1	1	1	1	1	1	3.19104e+07	1	1	1	1.62461e+07	1	4.89453e+06	-4.89453e+06	4.89453e+06	22.2227
52066-33-8	Hex-2-yn-4-one, 2-methyl-		1	1	1.31808e+07	1	1	1	1	1	1	1	1	1	1	1	47115458	1	1.30661e+07	1	4.05702e+06	1	1	1	2.99753e+07	1	1	1	1	1	1.2695e+07	1	1.0984e+06	5.93938e+06	-4.84098e+06	4.84098e+06	22.2069
7736-34-7	1,5-Heptadiene, (Z)-		1	1	1	1	1	1	1	1	1	1	1	1	1	1	1	1	1	1	1	1	1	1	3.60503e+07	1	5.07097e+07	1	1	1	1	1	1	4.82e+06	-4.82e+06	4.82e+06	22.2006
5391-40-5	[638011] citral 3 [11.094]	acyclic monoterpenoid	1	1	1	1	1	1	1	1	1	1	1	1	1	1	1	1	1	1	1	1	9.64824e+06	2.60031e+07	1	1	4.88546e+07	1	1	1	1	1	1	4.69478e+06	-4.69478e+06	4.69478e+06	22.1626
1000159-98-4	2-Oxabicyclo[4.2.0]oct-4-en-3-one, rel-(1R,6S,7S,8S)-5-methoxy-8-(4-methoxy-2-oxo-2H-pyran-6-yl)-7-(4-ethylphenyl)-1-[(E)-2-(4-ethylphenyl)ethenyl]-		1	1	1	1	1	1	1	1	1	1	1	1	1	1	1	1	1	1	1	1	1	1	1	1	1	1	1	1	1	83047232	1	4.61374e+06	-4.61374e+06	4.61374e+06	22.1375
74645-87-7	4-Undecene, 3-methyl-, (Z)-		1	1	1	1	1	1	1	1	1	1	1	1	1	1	1	1	1	1	1	1	1	1	1	1	1	1	1	1	8.20686e+07	1	1	4.55937e+06	-4.55937e+06	4.55937e+06	22.1204
1000317-73-7	3-(4-Methoxy-naphthalen-1-yl)-acrylic acid		1	1	1	1	1	1	1	1	1	1	1	3.15969e+07	1	1	1	1	1	5.09856e+07	1	1	1	1	1	1	1	1	1	7.78578e+07	1	1	2.63307e+06	7.15797e+06	-4.5249e+06	4.5249e+06	22.1095
23326-27-4	Methyl 2-butynoate		2.31111e+07	5.62201e+06	7966614	1	7760772	1	1	1	1	1	1	1	1	4.60673e+06	1	1	1	3.24319e+07	1	1	5.22272e+07	2.67685e+06	3.5007e+07	1	1.62756e+07	1	3952515	1	1	1	3.70504e+06	8.17654e+06	-4.4715e+06	4.4715e+06	22.0923
1000187-38-4	5-[2-(Dimethoxyphosphonyl)acetoxy]hex-2-enoic acid		1	1	1	1	1	1	1	1	1	1	1	1	1	1	1	1	1	1	1	1	7.77929e+07	1	1	1	1	1	1	1	1	1	1	4.32183e+06	-4.32183e+06	4.32183e+06	22.0432
106-25-2	2,6-Octadien-1-ol, 3,7-dimethyl-, (Z)-		1	1	1	1	1.02544e+07	1	1	1	1	1	1	1	1	7167431	8342311	1	1	1	1	1	1	1	1.1509e+07	1	1	1	65653286	1	1	1	854537	5.14845e+06	-4.29391e+06	4.29391e+06	22.0339
4245-41-4	3-(Acetyloxy)estra-1,3,5(10)-trien-17.beta.-ol		1	1	1	1	1	1	1	1	1	1	1	1	1	1	1	1	1	1	1	1	1	1	1	1	7.70217e+07	1	1	1	1	1	1	4.27898e+06	-4.27898e+06	4.27898e+06	22.0288
5888-52-8	1,2-Dimethoxy-4-n-propylbenzene		1	1	1	1	1	1	1	1	1	1	1	1	1	1	1	1	1	1	1	1	1	1	1	76143264	1	1	1	1	1	1	1	4.23018e+06	-4.23018e+06	4.23018e+06	22.0123
1000330-83-6	1,3-Benzenediol, o-(4-ethylbenzoyl)-o'-(3-methylbenzoyl)-		1	1	1	1	1	1	1	1	1	1	1	1	1	1	1	1	1	1	2420045	1	1	1	1	1	1	1	1	7.27678e+07	1	1	1	4.1771e+06	-4.1771e+06	4.1771e+06	21.9941
1000188-43-3	Cyclopenta[d]anthracene-8,11-dione, 1,2,3,3a,4,5,6,6a,7,8,11,12-dodecahydro-3-(1-methylethyl)-12-hydroxy-		1	1	1	1	1	1	1	1	1	1	1	1	1	1	1	1	1	1	1	1	1	1	1	1	1	1	1	1	7.51615e+07	1	1	4.17564e+06	-4.17564e+06	4.17564e+06	21.9936
480-41-1	Naringenin	flavinone	1	1	1	1	1	1	1	1	1	1	1	1	1	1	1	1	1	1	1	1	1	1	1	7.30401e+07	1	1	1	1	1	1	1	4.05778e+06	-4.05778e+06	4.05778e+06	21.9523
2631-40-5	ISOPROCARB IUPAC NAME: o-CUMENYL METHYLCARBAMATE TRADE NAMES: ETROFOLAN, MIPCIN	insecticide	1	1	1	1	1	1	1	1	1	1	1	1	1	1	1	1	1	5640463	1	1	1	1	1	1	1	6.44398e+07	1	1	1	2.75175e+06	1	4.04623e+06	-4.04623e+06	4.04623e+06	21.9481
125284-20-0	4-(1-Hydroperoxy-2,2-dimethyl-6-methylene-cyclohexyl)-pent-3-en-2-one		1	1	1	1	1	1	1	1	1	1	1	1	1	1	7.1454e+07	1	1	1	1	1	1	1	1	1	1	1	1	1	1	1	1	3.96967e+06	-3.96967e+06	3.96967e+06	21.9206
111-82-0	[C12] Methyl Laurate [13.250]	fatty acid	1	1	1	1	1	1	1	1	1	1	1	1	1	1	1	1	1	1	1	1	1	1	1	1	1	1	1	1	1	7.14497e+07	1	3.96943e+06	-3.96943e+06	3.96943e+06	21.9205
2149-70-4	Nitro-L-arginine		1	1	1	1	1	1	1	1	1	1	1	1	1	1	7.05068e+07	1	1	1	1	1	1	1	1	1	1	1	1	1	1	1	1	3.91704e+06	-3.91704e+06	3.91704e+06	21.9013
61228-09-9	3-Heptyne, 5-methyl-		1	1	1	1	1	1	1	1	1	1	1	1	1	1	1	1	1	1	1	9.15879e+06	1	1	1	6.07809e+07	1	1	1	1	1	1	1	3.88554e+06	-3.88554e+06	3.88554e+06	21.8897
1504-06-9	[150923] 3-methyloxyindole 1 [12.949]		1	1	1	1	1	1	1	1	1	1	1	1	1	1	1	69732132	1	1	1	1	1	1	1	1	1	1	1	1	1	1	1	3.87401e+06	-3.87401e+06	3.87401e+06	21.8854
61886-66-6	3-Eicosyne		1	1	1	1	1	1	1	1	1	1	1	1	1	1	1	1	1	1	1	1	1	1	1	1	1	1	1	1	1	6.94781e+07	1	3.85989e+06	-3.85989e+06	3.85989e+06	21.8801
16118-49-3	CARBETAMIDE IUPAC NAME : (R)-1-(ethylcarbamoyl)ethyl phenyl- carbanilate TRADE NAMES: LEGURAME	herbacide	1	1	1	1	1	1	3.67442e+07	1	1	1	1.1478e+07	2.57285e+07	1	1	1	1	1	1	106546776	1	1	1	1	73801400	1	1	1	1	1	1	6.16257e+06	10019344	-3.85678e+06	3.85678e+06	21.879
1446-61-3	Dehydroabietylamine		1	1	1	1	1	1	1	1	1	1	1	1	1	1	1	1	1	1	1	1	1	1	1	1	1	6.91664e+07	1	1	1	1	1	3.84258e+06	-3.84258e+06	3.84258e+06	21.8736
521-03-9	Stigmast-7-en-3-ol, (3.beta.,5.alpha.)-		1	1	1	1	1	1	5.11958e+06	1	1	1	1	1	1	1	1	5.58661e+07	1	1	15304686	1	1	1	1	1	5527621	1	1	1	1	1	426632	4.26103e+06	-3.83439e+06	3.83439e+06	21.8706
1000273-75-4	Indazole, 1-(2-methoxyphenyl)-6-nitro-		1	1	1	1	1	1	1	1	1	1	1	1	1	1	1	6.88727e+07	1	1	1	1	1	1	1	1	1	1	1	1	1	1	1	3.82626e+06	-3.82626e+06	3.82626e+06	21.8675
1000352-72-7	4-Hexen-1-ol, trifluoroacetate		1	1	1	1	1	1	1	1	1	1	1	1	1	1	1	1	1	1	1	1	1	1	1	1.87705e+07	4.88209e+07	1	1	1	1	1	1	3.75508e+06	-3.75508e+06	3.75508e+06	21.8404
78-95-5	2-Propanone, 1-chloro-		1	1	1	1	1	1	1	1	1	1	1	1	1	1	1	1	1	6.71011e+07	1	1	1	1	1	1	1	1	1	1	1	1	1	3.72784e+06	-3.72784e+06	3.72784e+06	21.8299
208941-23-5	Cyclopropanecarboxylic acid, cyclohexylmethyl ester		1	1	1	1	1	1	1	1	1	1	1	1	1	1	1	1	1	1	1	1	1	1	1	6.6905e+07	1	1	1	1	1	1	1	3.71695e+06	-3.71695e+06	3.71695e+06	21.8257
76284-12-3	5-Pyrrolidino-2-pyrrolidone		1	1	1	1	5.47414e+07	1	1	1	1	1	1	1	1.02772e+08	3.15026e+07	1	1	1	1	1	1	1.46865e+07	1	1	1	1	1	1	1	1	1	4.56178e+06	8.27563e+06	-3.71385e+06	3.71385e+06	21.8245
61834-68-2	16-Allopregnen-3.beta.,7.alpha.-diol-20-one		1	1	1	1	1	1	1	1	1	1	1	1	1	1	1	1	1	1	6.65207e+07	1	1	1	1	1	1	1	1	1	1	1	1	3.6956e+06	-3.6956e+06	3.6956e+06	21.8174
19466-47-8	Stigmastanol		1	1	1	1	1	1	1	1	1	1	1	1	1	1	1	1	1	1	6.60007e+07	1	1	1	1	1	1	1	1	1	1	1	1	3.6667e+06	-3.6667e+06	3.6667e+06	21.8061
17364-31-7	4,7,10-Hexadecatrienoic acid, methyl ester		1	1	1	1	1	1	1	1	1	1	1	1	1	1	1	3.53675e+07	1	1	1	1	1	1	1	1	1	1	1	1	3.05634e+07	1	1	3.66283e+06	-3.66283e+06	3.66283e+06	21.8045
1000375-01-4	Phytol, acetate		1	1	1	1	1	1	1	1	1	1	1	1	1	1	1	1	1	1	1	1	1	1	51357996	1	1	1	1	1	1.44247e+07	1	1	3.65459e+06	-3.65459e+06	3.65459e+06	21.8013
81310-55-6	1-(Piperidin-2-ylmethyl)piperidine		1	1	1	1	1	1	1	1	1	1	1	1	4.4405e+06	1	1	1	1	1	1	1	1	1	1	1	1	1	6.02402e+07	1	1	1	1	3.59337e+06	-3.59337e+06	3.59337e+06	21.7769
77611-58-6	Benzene, [[(1-ethenyl-1,5-dimethyl-4-hexenyl)oxy]methyl]-		1	1	1	1	1	1	1	1	1	1	1	1	1	1	1	1	1	1	1	1	1	6.43821e+07	1	1	1	1	1	1	1	1	1	3.57678e+06	-3.57678e+06	3.57678e+06	21.7702
13031-04-4	[39] dihydro-4,4-dimethyl-2,3-furandione 2 [9.671]		1	1	1	1	1	1	1	1	1	1	1	1	1	3.10379e+07	1	1	1	1	1	1	1	1	3.25829e+07	1	1	1	1	1	1	1	1	3.53449e+06	-3.53449e+06	3.53449e+06	21.7531
425-87-6	Ethane, 2-chloro-1,1,2-trifluoro-1-methoxy-		1	2.36206e+06	1	1.92724e+07	1	1	1	1	1	1	1	6.97085e+06	1	1	1	1	1	2.04916e+07	1	1	1	1	1	9.83516e+06	1	4.58594e+07	1	1	2.14549e+06	2.72233e+07	2.38377e+06	5.86416e+06	-3.48039e+06	3.48039e+06	21.7308
5876-87-9	1,11-Dodecadiene		1	1	1	1	1	1	1	1	1	1	1	1	1	1	1	1	1	1	1	1	1	1	1	6.22836e+07	1	1	1	1	1	1	1	3.4602e+06	-3.4602e+06	3.4602e+06	21.7224
122-78-1	[998] phenylacetaldehyde 2 [8.708]		1	1	1	1	1	1	1	1	1	1	1	1	1	1	1	1	1	1	1	5.27471e+06	1	1	1	5.57559e+07	1	1	1	1	1	1	1	3.39059e+06	-3.39059e+06	3.39059e+06	21.6931
80-05-7	Phenol, 4,4'-(1-methylethylidene)bis-		1.20516e+07	5.92554e+06	1738175	2.70588e+06	1	1	8.60838e+06	1	3.12613e+06	8767435	10798745	5.24347e+06	1	1.23428e+07	18617338	7.04927e+06	1	1.03595e+07	1.71184e+07	7.96912e+06	4.94555e+06	17764104	4151480	33603032	1	4.54357e+06	1	1	3809547	6635695	4.91378e+06	8.27275e+06	-3.35897e+06	3.35897e+06	21.6796
19317-11-4	[5280598] farnesal 4 [16.61]		1	1	1	1	1	1	1	1	1	1	1	1	1	1	1	1	1	1	1.33828e+07	4.60851e+07	1	1	1	1	1	1	1	1	1	1	1	3.30378e+06	-3.30377e+06	3.30377e+06	21.6557
1000319-40-1	4H-1-Benzopyran-4-one, 2,3-dihydro-7-(phenylmethoxy)-		1	1	1	1	1	1	1	1	1	1	1	1	1	1	1	1	1	1	1	1	1	1	1	5.9264e+07	1	1	1	1	1	1	1	3.29245e+06	-3.29245e+06	3.29245e+06	21.6507
7400-08-0	p-Coumaric acid	hydroxycinnamic acid	1	1	1	1	1	1	1	1	1	1	1	1	1	1	1	5.13909e+07	1	1.88881e+06	1	1	1	1	1	4.73976e+06	1	1	1	1	1	1	1	3.2233e+06	-3.2233e+06	3.2233e+06	21.6201
56820-19-0	Bicyclo[3.3.1]non-6-ene-3-carboxylic acid		1	1	1	1	1	1	1	1	1	1	1	1	1	1	1	1	1	1	1	1	1	5.75247e+07	1	1	1	1	1	1	1	1	1	3.19582e+06	-3.19582e+06	3.19582e+06	21.6078
124-63-0	Methanesulfonyl chloride		1	1	1	1	1	1	1	1	1	1	1	1	1	1	1	1	1	1	1	1	2.2272e+07	1	1	1	1	1	1	6.90828e+06	2.74543e+07	1	1	3.14637e+06	-3.14637e+06	3.14637e+06	21.5853
1229-12-5	[440114] 5beta-androstane-3,17-dione [24.143]	androgen	1	1	1	1	1.71997e+08	1	1	1	1	1	1	1	1	1	1	2.77e+08	1	1	3.74332e+07	1	1	1	1	1	1	1	1	1	1	1	1.43331e+07	1.74685e+07	-3.13545e+06	3.13545e+06	21.5802
2419-74-1	2-Butanol, 1,4-dichloro-		1	1	1	1	1	1	1	1	1	1	1	1	1	1	1	1	1	1	5.60227e+07	1	1	1	1	1	1	1	1	1	1	1	1	3.11238e+06	-3.11237e+06	3.11237e+06	21.5696
1000347-34-5	Silane, dimethyl(2-biphenyloxy)pentyloxy-		1	1	1	1	1	1	1	1	1	1	1	1	1	1	1	1	1	1	1	1	1	1	1	1	5.50745e+07	1	1	1	1	1	1	3.05969e+06	-3.05969e+06	3.05969e+06	21.545
565-95-7	Pregnane-3,20-dione, 11-hydroxy-, (11.beta.)-		1	1	1	1	1	1	1	1	1	1	1	1	1	1	1	1	5.45905e+07	1	1	1	1	1	1	1	1	1	1	1	1	1	1	3.0328e+06	-3.0328e+06	3.0328e+06	21.5322
70765-59-2	2-(2-Propenyl)pentafluorocyclotriphosphazene		1	1	1	1	1	1	1	1	1	1	1	1	1	1	1	1	1	5.45518e+07	1	1	1	1	1	1	1	1	1	1	1	1	1	3.03066e+06	-3.03066e+06	3.03066e+06	21.5312
1000373-73-5	2,2-Dichloroethyl (E)-2-methylbut-2-enoate		1	4966176	1	1	1	1	1	1	1	1	1	1	1	1	1	1	1	34067278	1	1	1	1	1.99523e+07	1	1	1	1	7.45006e+06	1	1	413849	3.41498e+06	-3.00113e+06	3.00113e+06	21.5171
22410-74-8	2,6-Octadien-1-ol, 2,7-dimethyl-		1	1	1	1	1	1	1	1	1	1	1	1	1	1	1	1	1	1	1	1	1	1	1	5.38603e+07	1	1	1	1	1	1	1	2.99224e+06	-2.99224e+06	2.99224e+06	21.5128
1000266-33-3	Anthracene-9,10(9H,10H)-dione, 1,3-acetoxy-4-hydroxy-		1	1	1	1	1	1	1	1	1	1	1	1	1	1	1	1	1	1	1	1	1	1	1	5.32725e+07	1	1	1	1	1	1	1	2.95958e+06	-2.95958e+06	2.95958e+06	21.497
1000301-38-8	5-Methanesulfonyl-1-methyl-1H-tetrazole		1	1	1	1	1	1	1	1	1	3.80538e+06	1	1	1	1	1	1	1	1	1	3.67872e+07	2.21787e+07	1	1	1	1	1	1	1	1	1	317116	3.27589e+06	-2.95877e+06	2.95877e+06	21.4966
62957-60-2	Acetonitrile, ethoxy-		1	1	1	1	1	1	1	1	1	1	1	1	1	1	1	1	1	1	5.3162e+07	1	1	1	1	1	1	1	1	1	1	1	1	2.95345e+06	-2.95345e+06	2.95345e+06	21.494
55669-75-5	Aziridine, 2,3-dimethyl-1-(1-methylethyl)-, cis-		1	1	1	1	1	1	1	1	1	1	1	1	1	1	1	1	1	1	1	1	5.29583e+07	1	1	1	1	1	1	1	1	1	1	2.94213e+06	-2.94213e+06	2.94213e+06	21.4884
1000061-83-0	2-Undecene, 7-methyl-		1	1	1	1	1	1	1	1	1	1	1	1	1	1	1	5.29498e+07	1	1	1	1	1	1	1	1	1	1	1	1	1	1	1	2.94166e+06	-2.94166e+06	2.94166e+06	21.4882
13030-62-1	Uridine, 2'-deoxy-, 3',5'-diacetate		1	1	1	1	1	1	1	1	1	1	1	1	1	1	1	1	1	1	1	1	1	1	1	5.26118e+07	1	1	1	1	1	1	1	2.92288e+06	-2.92288e+06	2.92288e+06	21.479
1417328	3-Methoxy-4,5-methylenedioxybenzaldehyde		1	1	1	1	1	1	1	1	1	1	1	1	1	1	41018406	1	1	1	1	1	1	1	1	1.13673e+07	1	1	1	1	1	1	1	2.91032e+06	-2.91031e+06	2.91031e+06	21.4727
933-52-8	1,3-Cyclobutanedione, 2,2,4,4-tetramethyl-		1	1	1	1	1	1	1	1	1	1	1	1	1	1	1	5.21619e+07	1	1	1	1	1	1	1	1	1	1	1	1	1	1	1	2.89789e+06	-2.89788e+06	2.89788e+06	21.4666
1000376-75-6	Glutaric acid, 3-nitrophenethyl tridecyl ester		1	1	1	1	1	1	1	1	1	1	1	1	1	1	1	1	1	1	1	1	1	1	5.18831e+07	1	1	1	1	1	1	1	1	2.88239e+06	-2.88239e+06	2.88239e+06	21.4588
2552-72-9	3-Hydroxy-2-(3-hydroxy-4-methoxyphenyl)-7-methoxy-4H-chromen-4-one		1	1	1	1	1	1	1	1	1	1	1	1	1	1	1	1	1	1	1	1	1	1	1	5.18804e+07	1	1	1	1	1	1	1	2.88224e+06	-2.88224e+06	2.88224e+06	21.4588
617-83-4	Diethylcyanamide		1	1	1	1	1	1	1	1	1	1	1	1	1	1	1	1	1	1	5.18439e+07	1	1	1	1	1	1	1	1	1	1	1	1	2.88022e+06	-2.88022e+06	2.88022e+06	21.4577
118378-70-4	5,16-Pregnadiene, 20-acetoxy-3-oxo		1	1	1	1	1	1	1	1	1	1	1	1	1	1	1	1	1	1	1	1	1	1	1	1	1	1	1	5.13278e+07	1	1	1	2.85155e+06	-2.85155e+06	2.85155e+06	21.4433
1000189-16-4	2-(7-Hydroxymethyl-3,11-dimethyl-dodeca-2,6,10-trienyl)-[1,4]benzoquinone		1	1	1	1	1	1	1	1	1	1	1	1	1	1	1	1	1	1	1	1	1	1	1	5.05989e+07	1	1	1	1	1	1	1	2.81105e+06	-2.81105e+06	2.81105e+06	21.4227
1000127-06-3	22-Ketocholesterol		7.0607e+07	1	1	1	1	1	3.20921e+07	1	1	9.85346e+06	1	1	1	6.19657e+07	1	1	1	1.28798e+08	1	1	1	1	1	2.83544e+07	1	1	1	1	1	1	9.37937e+06	1.21732e+07	-2.79384e+06	2.79384e+06	21.4138
1541-20-4	Bi-2-cyclohexen-1-yl		1	1	1	1	1	1	1	1	1	1	1	1	1	1	1	1	1	1	1	1	1	1.02779e+07	1	1	3.97608e+07	1	1	1	1	1	1	2.77993e+06	-2.77993e+06	2.77993e+06	21.4066
115-99-1	1,6-Octadien-3-ol, 3,7-dimethyl-, formate		1	1	1	1	1	1	1	1	1	1	1	1	1	1	1	1	1	1	1	1	1	4.99753e+07	1	1	1	1	1	1	1	1	1	2.7764e+06	-2.7764e+06	2.7764e+06	21.4048
407-47-6	2,2,2-Trifluoroethyl acrylate		1	1	1	1	1	1	1	1	1	1	1	1	1	1	1	1	3.08567e+07	1	1	5517102	1	1	7411472	1	1	5.67932e+06	1	1	1	1	1	2.74803e+06	-2.74803e+06	2.74803e+06	21.39
124-10-7	[C14] Methyl Myristate [15.597]	fatty acid	1	1	4.99892e+06	1	1	1	1	1	1	1	1	1	1	1	1	1	1.76849e+07	1	1	1	1	1	1	1	1.70349e+07	1	1	1	1	2.20402e+07	416578	3.15333e+06	-2.73675e+06	2.73675e+06	21.384
1000327-29-2	Benzene, (3-bromo-1-methyl-4-phenyl-1,3-butadienyl)-		1	1	1	1	1	1	1	1	1	1	1	1	1	1	1	1	1	1	1	1	1	1	1	48515701	1	1	1	1	1	1	1	2.69532e+06	-2.69532e+06	2.69532e+06	21.362
1000224-56-0	5-Acetyl-4-(2-furyl)-4,5,6,7-tetrahydro-6-hydroxy-3,6-dimethyl-1H-benzindazole		1	1	1	1	1	1	1	1	1	1	1	1	1	1	1	1	1	1	1	1	1	1	1	1	1	1	4.84051e+07	1	1	1	1	2.68917e+06	-2.68917e+06	2.68917e+06	21.3587
74630-66-3	5-Undecene, 7-methyl-, (E)-		1	1	1	1	1	1	1	1	1	1	1	1	1	1	1	4.68358e+07	1	1	1	1	1	1	1	1	1	1	1	1	1	1	1	2.60199e+06	-2.60199e+06	2.60199e+06	21.3112
69393-39-1	4-Penten-1-one, 1-(1H-imidazol-4-yl)-		1	1	1	1	1	1	1	1	1	1	1	1	1	1	1	1	1	1	2.22975e+07	1	2.44179e+07	1	1	1	1	1	1	1	1	1	1	2.5953e+06	-2.5953e+06	2.5953e+06	21.3075
1000145-01-8	R(-)-1-Cyano-2-methylpyrrolidine		1	1	1	1	1	1	1	1	1	1	1	1	1	1	1	1	1	1	1	1	1	4.65618e+07	1	1	1	1	1	1	1	1	1	2.58677e+06	-2.58677e+06	2.58677e+06	21.3027
1113-12-8	Silane, dimethyldi-2-propenyl-		1	1	1	1	1	1	1	1	1	1	1	1	7877899	1	1	1	1	1	1	1	1.00028e+07	1	1	8.98268e+06	7.94255e+06	1	1	1.15069e+07	1	1	1	2.57293e+06	-2.57293e+06	2.57293e+06	21.295
1000144-83-9	1-Phenyl-2-(4-methylphenyl)-diazene 1-oxide		1	1	1	1	1	1	1	1	1	1	1	1	1	1	1	1	1	1	1	1	1	1	1	1	1	1	4.61947e+07	1	1	1	1	2.56637e+06	-2.56637e+06	2.56637e+06	21.2913
78-59-1	Isophorone		1	1	1	1	1	1	3689496	5895033	1.01828e+07	3.672e+06	2.21305e+06	2578921	1	1	1	1	1	4.82922e+06	40503119	1	1	4304268	1	7221650	8709323	1.14473e+07	9899733	1	1.31313e+06	1	2.35261e+06	4.90154e+06	-2.54893e+06	2.54893e+06	21.2815
25368-56-3	2-Nonanone, 9-hydroxy-		1	1	1	1	1	1	1	3.57573e+07	1	1	1	1	1	1	1	1	1	1	1.04669e+07	1	1	1	1	1	1	8.76717e+06	6.93648e+07	1	1	1.07684e+07	2.97977e+06	5.52041e+06	-2.54063e+06	2.54063e+06	21.2768
82299-68-1	5,5-Dimethyl-cyclohex-3-en-1-ol		1	1	1	1	1	1	1	1	1	1	1	1	1	1	1	1	1	1	1	1	1	4.56021e+07	1	1	1	1	1	1	1	1	1	2.53345e+06	-2.53345e+06	2.53345e+06	21.2727
1541-33-9	1,5-Hexadiene, 3-methyl-		1	2.14853e+07	1	1	1	1	1	1	1	1	1	1	1	3.65496e+07	1	1	1	1	1	1	1	1	1	4.07437e+07	1	1	1	1	1	1	1.79045e+06	4.29407e+06	-2.50362e+06	2.50362e+06	21.2556
143-28-2	9-Octadecen-1-ol, (Z)-		1	1	1	1	1	1	1	1	1	1	1	1	1	1	1	1	1	1	1	1	1	4.49727e+07	1	1	1	1	1	1	1	1	1	2.49848e+06	-2.49848e+06	2.49848e+06	21.2526
6876-13-7	Bicyclo[3.1.1]heptane, 2,6,6-trimethyl-, (1.alpha.,2.beta.,5.alpha.)-		1	1	1	1	1	1	1	1	1	1	1	1	1	1	1	1	1	1	1	4.47165e+07	1	1	1	1	1	1	1	1	1	1	1	2.48425e+06	-2.48425e+06	2.48425e+06	21.2444
2483-57-0	Acetic acid, nitro-, methyl ester		1	1	1	1	1	1	1	1	1	1	1	1	1	1	1	1.34455e+06	1	1	3.99397e+06	1	1	1	1	1	1	1	1	1	1	3.93626e+07	1	2.48339e+06	-2.48339e+06	2.48339e+06	21.2439
18135-48-3	Silane, (3-iodopropyl)trimethyl-		1	1	1	1	1	1	1	1	1	1	1	1	1	1	1	1	1	3.3686e+06	3.84239e+06	1	1	1	1	1	1	1	2.52875e+06	3.4486e+07	1	1	1	2.45699e+06	-2.45698e+06	2.45698e+06	21.2285
13913-22-9	1,3-Methanopentalene, octahydro-		1	1	1	1	1	1	1	1	1	1	1	1	1	1	1	1	1	1	1.82826e+07	1	1	1	1	1	1	2.58771e+07	1	1	1	1	1	2.45332e+06	-2.45332e+06	2.45332e+06	21.2263
1000189-21-4	2-Ethylimino-4-methyl-pentanenitrile		1	1	1	1	1	1	1	1	1	1	1	1	1	1	1	1	1	1	1	1	1	1	1	1	1	1	4.39445e+07	1	1	1	1	2.44136e+06	-2.44136e+06	2.44136e+06	21.2193
1000193-12-3	2-(3-Methyl-undec-3-enyl)-[1,3]dioxolane		1	1	1	1	1	1	1	1	1	1	1	1	1	1	1	1	1	1	4.36719e+07	1	1	1	1	1	1	1	1	1	1	1	1	2.42622e+06	-2.42622e+06	2.42622e+06	21.2103
191906	CAPTAFOL IUPAC NAME : N-(1,1,2,2-tetrachloroethylthio)cyclo-hex-4-ene-1,2-dicarboximide TRADE NAMES: DIFOLATAN	Fungicide	1	1	1	1	1	1	1	1	1	1	1	1	1	1	1	4.31922e+07	1	1	1	1	1	1	1	1	1	1	1	1	1	1	1	2.39957e+06	-2.39956e+06	2.39956e+06	21.1943
103-54-8	Acetic acid, cinnamyl ester		1	1	1	1	1	1	1	1	1	1	1	1	1	1	1	1	1	1	1	1	1	1	1	4.30853e+07	1	1	1	1	1	1	1	2.39363e+06	-2.39363e+06	2.39363e+06	21.1908
13126-39-1	cis-13-Octadecenoic acid		1	1	1	1	1	1	1	1	1	1	1	1	1	1	1	1	1	1	1	1	1	1	1	4.30616e+07	1	1	1	1	1	1	1	2.39231e+06	-2.39231e+06	2.39231e+06	21.19
17065-18-8	Bicyclo[2.1.0]pentane, 1,4-dimethyl-		1	1	1	1	1	1	1	1	1	1	1	1	1	2.87978e+07	1	1	1	1	1	1	1	1	1	1.4247e+07	1	1	1	1	1	1	1	2.39138e+06	-2.39138e+06	2.39138e+06	21.1894
37717-02-5	Pregn-9(11)-en-20-one, 3,6-dihydroxy-, (3.beta.,5.alpha.,6.alpha.)-		1	1	1	1	1	1	1	1	1	1	1	1	1	1	1	1	1	1	1	1	1	1	1	1	1	1	1	1	4.27851e+07	1	1	2.37695e+06	-2.37695e+06	2.37695e+06	21.1807
106-87-6	7-Oxabicyclo[4.1.0]heptane, 3-oxiranyl-		1	1	1	1	1	1	1	1	1	1	1	1	1	1	4.27139e+07	1	1	1	1	1	1	1	1	1	1	1	1	1	1	1	1	2.373e+06	-2.37299e+06	2.37299e+06	21.1783
223690-54-8	2,4,6,8-Tetraazabicyclo[3.3.0]octan-3-one, 7-nitroimino-		1	1	1	1	1	1	1	1	1	1	1	1	1	1	1	1	1	1	4.21531e+07	1	1	1	1	1	1	1	1	1	1	1	1	2.34184e+06	-2.34184e+06	2.34184e+06	21.1592
1000251-10-5	5,16-Pregnadien-3-ol-21-one acetate		1	1	1	1	1	1	1	1	1	1	1	1	1	1	1	1	1	1	1	1	1	1	1	1	1	1	1	4.18087e+07	1	1	1	2.32271e+06	-2.3227e+06	2.3227e+06	21.1474
1000158-24-3	(E)-2-Butenoic acid, 2-(methylenecyclopropyl)prop-2-yl ester		1	1	1	1	1	1	1	1	1	5.43637e+06	1	1	1	1	1	1	1	1	1	1	1	1	1	1	1	1	1	1	1	4.99407e+07	453032	2.77448e+06	-2.32145e+06	2.32145e+06	21.1466
56847-05-3	9-Octadecen-12-ynoic acid, methyl ester		1	1	1	1	1	1	1	1	1	1	1	1	1	1	1	1	1	1	1	1	1	1	1	1	1	1	4.06967e+07	1	1	1	1	2.26093e+06	-2.26093e+06	2.26093e+06	21.1085
125014-13-3	Chroman-5(6H)-one, 7,8-dihydro-3,4-dehydro-3-ethoxy-7,7-dimethyl-2-dimethylamino-		1	1	1	1	1	1	1	1	1	1	1	1	1	1	1	1	1	1	1	1	1	1	1	1	1	1	1	1	4.06901e+07	1	1	2.26056e+06	-2.26056e+06	2.26056e+06	21.1083
1000370-34-1	3,4-Dimethylcumene		1	1	1	1	1	1	30518118	1	1.19616e+07	1	1	1	1	1	1	1	1	1	91986128	1	1	1	1	1.22481e+07	1	1	1	1	1	1	3.53998e+06	5.79079e+06	-2.25081e+06	2.25081e+06	21.102
68317-77-1	2-Cyclopentene-1-carboxylic acid, 1-methyl-		1	1	1	1	1	1	1	1	1	1	1	1	1	1	1	1	1	1	1	5103190	1	1	1	1	3.51477e+07	1	1	1	1	1	1	2.23616e+06	-2.23616e+06	2.23616e+06	21.0926
1000272-50-7	Acetamide, N-benzyl-2-[2,3-dihydro-2-methyl-5-(4-methylphenyl)-1,3,4-thiadiazol-2-yl]-		1	1	1	1	1	1	1	1	1	1	1	1	1	1	1	1	1	1	1	1	1	1	1	1	3.97935e+07	1	1	1	1	1	1	2.21075e+06	-2.21075e+06	2.21075e+06	21.0761
14113-05-4	trans-10-Hydroxy-2-decenoic acid		1	1	1	1	1	1	1	1	1	1	1	1	1	1	1	1	3.91238e+07	1	1	1	1	1	1	1	1	1	1	1	1	1	1	2.17354e+06	-2.17354e+06	2.17354e+06	21.0516
71516-19-3	Imidazole, 5-fluoro-2-methyl-		1	7070052	1	1	1	1.51721e+07	1	1	1	1	1	1	1	1	1	1	1	1	2.82553e+07	1	1	1	1.20328e+07	1.90735e+07	1	1	1	7.58893e+06	1	5.48482e+06	1.85352e+06	4.02418e+06	-2.17067e+06	2.17067e+06	21.0497
24764-90-7	2-Propanamine, N,N'-1,2-ethanediylidenebis-		1	1	1	1	1	1	1	1	1	1	1	1	1	1	1	1	1	1	1	1	1	3.907e+07	1	1	1	1	1	1	1	1	1	2.17056e+06	-2.17056e+06	2.17056e+06	21.0496
57-88-5	[304] cholesterol [27.555]	sterol	1	1	1	1	7.40264e+07	1	1	1	1	1	1	1	1	1	1	4.16544e+07	1.07743e+08	1	1	1	1	1	1	1	1	1	1	1	1	1	6.16886e+06	8.29986e+06	-2.131e+06	2.131e+06	21.0231
28474-90-0	l-(+)-Ascorbic acid 2,6-dihexadecanoate		1	1	1	1	1	1	1	1	1	1	1	1	1	1	1	1	1	1	1	3.82979e+07	1	1	1	1	1	1	1	1	1	1	1	2.12766e+06	-2.12766e+06	2.12766e+06	21.0208
112-39-0	[C16] Methyl Palmitate [17.723]	fatty acid	60328906	101034960	5.51261e+07	63385682	31768342	91033882	3.68555e+07	1	1	4.68423e+07	63283488	1	4.93356e+07	3.40287e+07	4.32424e+07	68063730	1	67666404	1	1	4.99964e+07	96691704	74562186	3.93507e+07	8.32186e+07	6.87836e+07	5.33794e+07	4.06825e+07	93499488	1	4.58049e+07	4.79167e+07	-2.11181e+06	2.11181e+06	21.01
1000156-40-3	9-Borabicyclo[3.3.1]nonane, 9-(1,2-diphenylethyl)-		1	1	1	1	1	1	1	1	1	1	1	1	1	1	3.79382e+07	1	1	1	1	1	1	1	1	1	1	1	1	1	1	1	1	2.10768e+06	-2.10768e+06	2.10768e+06	21.0072
67682-47-7	1,5-Heptadiene, 3,3-dimethyl-, (E)-		1	1	1	1	1	1	1	1	1	1	5.08655e+06	1	1	1	1	3.23968e+07	1	1	1	1	1	1	1	1	1	1	1	1	1	1.28682e+07	423880	2.51473e+06	-2.09085e+06	2.09085e+06	20.9957
7299-55-0	2-Pentyn-4-one		1	1	1	1	1	1	1	1	1	1	1	3250287	1	1	1	1	1	1	1	1	1	1	1	1	2.86527e+07	1	1	2.55414e+06	8180056	3006818	270858	2.3552e+06	-2.08435e+06	2.08435e+06	20.9912
4551-51-3	1H-Indene, octahydro-, cis-		1	1	1	1	1	1	1	1	1	1	1	1	1	1	1	1	1	3.72205e+07	1	1	1	1	1	1	1	1	1	1	1	1	1	2.0678e+06	-2.0678e+06	2.0678e+06	20.9797
5989-33-3	2-Furanmethanol, 5-ethenyltetrahydro-.alpha.,.alpha.,5-trimethyl-, cis-		1	1	1	1	1	1	1	1	1	1	1	1	1	1	1	1	1	1	1	37067684	1	1	1	1	1	1	1	1	1	1	1	2.05932e+06	-2.05932e+06	2.05932e+06	20.9737
1000373-80-3	Ethyl 2-(5-methyl-5-vinyltetrahydrofuran-2-yl)propan-2-yl carbonate		1	1	1	1	1	1	1	1	1	1	1	1	1	1	1	1	1	1	1	1	1	1	1	1	1	1	1	1	1	3.69866e+07	1	2.05481e+06	-2.05481e+06	2.05481e+06	20.9706
1000367-94-5	Acetic acid, hex-3-yl ester		1	1	1	1	1	1	1	1	1	1	1	1	1	1	1	1	1	1	1	1	1	1	1	3.63202e+07	1	1	1	1	1	1	1	2.01779e+06	-2.01779e+06	2.01779e+06	20.9443
69097-96-7	5-Hydroxy-4',7-dimethoxyflavanone		1	1	1	1	1	1	1	1	1	1	1	1	1	1	1	36210841	1	1	1	1	1	1	1	1	1	1	1	1	1	1	1	2.01171e+06	-2.01171e+06	2.01171e+06	20.94
1000373-53-5	2-((2-Chloroethoxy)carbonyl)benzoic acid		7.08382e+06	1	9749406	1.62665e+07	8.00168e+06	1.49434e+07	17748741	16085349	6.01935e+06	14118174	12480007	6197404	5.81063e+06	6189117	8.30394e+06	1.01334e+07	6.16035e+06	16421602	1.674e+07	9564997	5.33447e+06	8.67812e+06	18956186	14848162	21329302	1.92843e+07	22439742	11811946	1.33176e+07	1.34835e+07	1.07245e+07	1.27115e+07	-1.98703e+06	1.98703e+06	20.9222
765-87-7	[13006] 1,2-cyclohexanedione 3 [12.451]		1	1	1	1	1	1	1	1	1	1	1	1	1	1	1	1	1	1	1	1	1	1	1	1	1	1	1	1	1	3.53145e+07	1	1.96192e+06	-1.96192e+06	1.96192e+06	20.9038
874-35-1	1H-Indene, 2,3-dihydro-5-methyl-		1	1	1	1	1	1	1	1	1	1	1	1	1	1	1	1	1	1	3.47456e+07	1	1	1	1	1	1	1	1	1	1	1	1	1.93031e+06	-1.93031e+06	1.93031e+06	20.8804
50527-38-3	4,4-Pentamethylene-2,2-dimethyl-1,2,3,4-tetrahydro-.gamma.-carboline		1	1	1	1	1	1	1	1	1	1	1	1	1	1	1	1	1	1	1	1	1	1	1	3.46895e+07	1	1	1	1	1	1	1	1.9272e+06	-1.9272e+06	1.9272e+06	20.8781
30460-73-2	2,7-Octadien-1-ol, acetate, (E)-		1	1	1	1	1	1	1	1	1	1	1	1	1	1	1	1	1	1	1	1	1	1	1	1	1	1	1	1	3.43588e+07	1	1	1.90882e+06	-1.90882e+06	1.90882e+06	20.8643
1595-16-0	Benzene, 1-methyl-4-(1-methylpropyl)-		1	1	1	1	1	1	1	4987739	6.43389e+06	1	1	1	1	1	1	1	1	1	36702271	1	1	1	1	7.5256e+06	1	1	7.14736e+06	1	1	1	951803	2.85418e+06	-1.90238e+06	1.90238e+06	20.8594
1617-18-1	3-Butenoic acid, ethyl ester		1	1	1	1.58852e+07	1	1	2.05487e+06	1	1	1	1	1	1	1	1	6.0927e+07	1	1	1	1	1	1	1	1	1	1	1	1	1	1	1.49501e+06	3.38483e+06	-1.88983e+06	1.88983e+06	20.8498
83489-23-0	1,E-6,Z-10-Hexadecatriene		1	1	1	1	1	1	1	1	1	1	1	1	1	1	1	3.39967e+07	1	1	1	1	1	1	1	1	1	1	1	1	1	1	1	1.88871e+06	-1.8887e+06	1.8887e+06	20.849
62338-40-3	Cyclohexane, decylidene-		1	1	1	1	1	1	1	1	1	1	1	1	1	1	1	1	1	1	1	3.34375e+07	1	1	1	1	1	1	1	1	1	1	1	1.85764e+06	-1.85764e+06	1.85764e+06	20.825
31083-61-1	Tricyclo[4.3.1.1(3,8)]undecan-1-amine		1	1	1	1	1	1	1	1	1	1	1	1	1	1	1	3.32243e+07	1	1	1	1	1	1	1	1	1	1	1	1	1	1	1	1.8458e+06	-1.8458e+06	1.8458e+06	20.8158
61142-24-3	Cyclohexane, 1,2,4,5-tetraethyl-, (1.alpha.,2.alpha.,4.alpha.,5.alpha.)-		1	1	1	1	1	1	1	1	1	1	1	1	1	1	1.04672e+07	1	1	1	22675197	1	1	1	1	1	1	1	1	1	1	1	1	1.84125e+06	-1.84125e+06	1.84125e+06	20.8123
1000314-56-9	Carbonic acid, pentyl phenyl ester		1	1	1	1	1	1	1	1	1	1	1	1	1	1	1	1	1	1	3.29402e+07	1	1	1	1	1	1	1	1	1	1	1	1	1.83001e+06	-1.83001e+06	1.83001e+06	20.8034
15232-92-5	Cyclohexene, 3-pentyl-		1	1	1	1	1	1	1	1	1	1	1	1	1	1	1	1	1	1	1	1	3.29045e+07	1	1	1	1	1	1	1	1	1	1	1.82803e+06	-1.82803e+06	1.82803e+06	20.8019
1000357-09-2	Phthalic acid, di(2,3-dimethylphenyl) ester		1	1	1	1	1	1	1	1	1	1	1	1	1	1	1	1	1	1	1	1	1	1	1	1	1	1	3.24591e+07	1	1	1	1	1.80328e+06	-1.80328e+06	1.80328e+06	20.7822
1000157-18-4	Acrylic acid, 3-methylene-4-pentenyl ester		1	1	1	1	1	1	1	1	1	1	1	1	1	1	1	1	1	1	1	1	1	1	1	1	1	1	1	1	1	3.23595e+07	1	1.79775e+06	-1.79775e+06	1.79775e+06	20.7778
1000194-19-8	1,2,2-Trimethyl-1-aza-spiro[2.3]hexane		1	1	1	1	1	1	1	1	1	1	1	1	1	1	1	1	1	3.23003e+07	1	1	1	1	1	1	1	1	1	1	1	1	1	1.79446e+06	-1.79446e+06	1.79446e+06	20.7751
40244-96-0	2-Hexene, 6-nitro-		1	1	1	1	1	1	1	1	1	1	1	1	1	1	1	1	1	3.22297e+07	1	1	1	1	1	1	1	1	1	1	1	1	1	1.79054e+06	-1.79054e+06	1.79054e+06	20.772
4341-76-8	Ethyl 2-butynoate		1	1	1	1	1	1	1	1	1	1	1	1	1	1	8025900	1	1	1	1	1.49196e+07	1	1	9.25541e+06	1	1	1	1	1	1	1	1	1.78894e+06	-1.78894e+06	1.78894e+06	20.7707
744-66-1	p-Methoxybenzylidine p-phenylazoaniline		1	1	1	1	1	1	1	1	1	1	1	1	1	1	1	1	1	1	1	1	1	31993535	1	1	1	1	1	1	1	1	1	1.77742e+06	-1.77742e+06	1.77742e+06	20.7614
1003-46-9	2-Methylthiolane, S,S-dioxide		1	1	1	1	1	1	1	1	1	1.56655e+06	1	1	1	1	1	1	1	1	1	1	1	1	1	1	1	3.41886e+07	1	1	1	1	130547	1.89937e+06	-1.76882e+06	1.76882e+06	20.7544
78-27-3	Cyclohexanol, 1-ethynyl-		1	1	1	1.79308e+07	1	1	1	1	1	1	1	1	1	1.80547e+07	1	1	1	1	4.06618e+07	1	1	1	1	1	1	1	1	1	1	1	1.49423e+06	3.26203e+06	-1.7678e+06	1.7678e+06	20.7535
1438-94-4	1H-Pyrrole, 1-(2-furanylmethyl)-		1	1	1	1	1	1	1	1	1	1	1	1	1.04686e+07	1	1	1	1	1	1	1	1	1	2.12641e+07	1	1	1	1	1	1	1	1	1.76293e+06	-1.76292e+06	1.76292e+06	20.7495
68998-20-9	1,1'-Bicyclopropyl, 2,2,2',2'-tetramethyl-		1	1.54636e+07	1	1	1	1	1	1	1	1	1	1	1	1	1	1.48316e+07	2.75966e+07	1	1	1	1	1	1	1	1.22116e+07	1	1	1	1	1	1.28863e+06	3.03554e+06	-1.74691e+06	1.74691e+06	20.7364
1000132-04-6	Glycidic acid, trans-3-[4-methoxyphenyl]-, methyl ester		1	1	1	1	1	1	1	1	1	1	1	1	1	1	1	1	1	1	1	3.10632e+07	1	1	1	1	1	1	1	1	1	1	1	1.72574e+06	-1.72573e+06	1.72573e+06	20.7188
105-58-8	Diethyl carbonate		1	1	1	1	1	1	1	1	1	1	1	1	1	1	1	1	3.10566e+07	1	1	1	1	1	1	1	1	1	1	1	1	1	1	1.72537e+06	-1.72537e+06	1.72537e+06	20.7185
55499-02-0	3-Decene, 2,2-dimethyl-, (E)-		1	1	1	1	1	1	1	1	1	1	1	1	1	1	1	1	1	1	1	1	1	1	1	1	1.83485e+06	1.64271e+07	1	1	1	1.24094e+07	1	1.70396e+06	-1.70396e+06	1.70396e+06	20.7005
1075-38-3	Benzene, 1-(1,1-dimethylethyl)-3-methyl-		1	1	1	1	1	1	1	2714748	1	1	1	1	1	1	1	1	1	1	1.22476e+07	1	1	1	1	3.18094e+06	9189154	9.97929e+06	1	1	1	1	226230	1.92206e+06	-1.69583e+06	1.69583e+06	20.6936
37689-14-8	Cyclopentene,3-pentyl-		1	1	1	1	1	1	1	1	1	1	1	1	1	1	1	1	1	1	1	1	1	1	1	1	1	1	3.04941e+07	1	1	1	1	1.69412e+06	-1.69412e+06	1.69412e+06	20.6921
1000306-14-2	Dimethylaminoethyltrifluorophosphorane		1	1	1	1	1	1	1	1	1	1	1	1	1	2.33418e+06	1	1	1	1	1	1	1	1	1	2.17266e+07	1	1	5.74857e+06	1	1	1	1	1.65608e+06	-1.65608e+06	1.65608e+06	20.6593
1000314-51-3	Glycine, N-(4-ethylbenzoyl)-, propyl ester		1	1	1	1	1	1	1	1	1	1	1	1	1	1	1	1	1	1	1	1	1	1	1	1	1	2.97362e+07	1	1	1	1	1	1.65201e+06	-1.65201e+06	1.65201e+06	20.6558
57-63-6	Ethinyl Estradiol		1	1	1	1	1	1	1	1	1	1	1	1	1	1	1	1	1	1	1	1	1	1	1	2.96454e+07	1	1	1	1	1	1	1	1.64697e+06	-1.64697e+06	1.64697e+06	20.6514
285-76-7	1-Azabicyclo[3.1.0]hexane		1	1	1	1	1	1	1	1	1	1	1	1	1	1	1	1	1	2.95488e+07	1	1	1	1	1	1	1	1	1	1	1	1	1	1.6416e+06	-1.6416e+06	1.6416e+06	20.6467
71864-47-6	Chlorocyclohexyldimethylsilane		1	1	1	1	1	1	1	1	1	1	1	1	1	1	1	1	1	2.94485e+07	1	1	1	1	1	1	1	1	1	1	1	1	1	1.63603e+06	-1.63603e+06	1.63603e+06	20.6418
36258-08-9	trans-(2-Ethylcyclopentyl)methanol		1	1	1	1	1	1	1	1	1	1	1	1	1	1	1	1	1	1	1	1	1	1	1	1	1	1	1	2.94055e+07	1	1	1	1.63364e+06	-1.63364e+06	1.63364e+06	20.6397
1602-42-2	N-2,4-Dnp-L-arginine		1	1	1	1	1	1	1	1	1	1	1	1	1	1	1	1	1	1	1	1	1	1	1	2.93792e+07	1	1	1	1	1	1	1	1.63218e+06	-1.63218e+06	1.63218e+06	20.6384
1000191-71-1	2-(1-Hydroxy-1-methylethyl)cyclohexanol		1	1	1	1	1	1	1	1	1	1	1	1	1	1	1	1	1	1	1	1	1	1	1	1	1	1	1	2.90581e+07	1	1	1	1.61434e+06	-1.61434e+06	1.61434e+06	20.6225
1000150-27-9	1,3-Dioxolane, 2-(2,3-dimethyl-1-cyclopenten-3-yl)-2,4,5-trimethyl-		1	1	1	1	1	1	1	1	1	1	1	1	1	1	1	1	1	1	1	1	1	1	1	1	1	1	1	1	2.90088e+07	1	1	1.6116e+06	-1.6116e+06	1.6116e+06	20.6201
1000245-79-4	1-Methyl-1-(6-ethyl-3-octyloxy)-1-silacyclohexane		1	1	1	1	1	1	1	1	1	1	1	1	1	1	1	1	1	1	1	1	1	1	1	1	1	1	1	1	1	2.8952e+07	1	1.60845e+06	-1.60845e+06	1.60845e+06	20.6172
1000117-62-1	Acetamide, N-methyl-N-[4-[4-t-butoxycarbonyl-1-hexahydropyrazinyl]-2-butynyl]-		1	1	1	1	1	1	1	1	1	1	1	1	1	1	1	1	1	1	1	1	1	1	1	1	2.87281e+07	1	1	1	1	1	1	1.59601e+06	-1.59601e+06	1.59601e+06	20.606
31559-86-1	3Beta-acetoxy-6-nitroandrost-5-en-17-one		1	1	1	1	1	1	1	1	1	1	1	1	1	1	1	1	1	1	2.86823e+07	1	1	1	1	1	1	1	1	1	1	1	1	1.59346e+06	-1.59346e+06	1.59346e+06	20.6037
71487-16-6	4-Penten-1-ol, 3-methyl-, acetate		1	1	1	1	1	1	1	1	1	1	1	1	1	1	1	1	1	1	1	1	1	2.22697e+07	1	1	1	1	6.3065e+06	1	1	1	1	1.58757e+06	-1.58756e+06	1.58756e+06	20.5984
120-51-4	Benzyl Benzoate		1	1	1	1	1	1	1	1	5317974	1	1	1	1	1	1	1.7671e+07	1	1	1	1	1	1	1	18875358	1	1	1	1	1	1	443165	2.03036e+06	-1.58719e+06	1.58719e+06	20.598
3540-84-9	Cyclohexene, 4-bromo-		1	1	1	1	1	1	1	1	1	1	1	1	1	1	1	1	1.22301e+07	1	1.62353e+07	1	1	1	1	1	1	1	1	1	1	1	1	1.58141e+06	-1.58141e+06	1.58141e+06	20.5928
1000338-15-5	[1,1'-Biphenyl]-3-carboxylic acid, 4'-methoxy-		1	1	1	1	1	1	1	1	1	1	1	1	1	1	1	1	1	1	1	1	1	1	1	1	1	1	2.84409e+07	1	1	1	1	1.58005e+06	-1.58005e+06	1.58005e+06	20.5915
74793-02-5	2,2'-Bioxepane		1	1	1	1	1	1	1	1	1	1	1	1	1	1	1	1	1	1	1	1	1	1	1	2.84168e+07	1	1	1	1	1	1	1	1.57871e+06	-1.57871e+06	1.57871e+06	20.5903
66719-39-9	3-Ethyl-4-methyl-3-heptanol		1	1	1	1	1	1	1	1	1	1	4326715	1	1	1	1	1	1	1.61156e+07	1	1	1	1.00055e+07	1	1	1	1	1	1	1	8.74692e+06	360560	1.93711e+06	-1.57655e+06	1.57655e+06	20.5883
23381-94-4	3-Undecene, 3-methyl-		1	1	1	1	1	1	1	1	1	1	1	1	1	1	1	1	1	1	1	1	1	1	1	1	1	1	1	28302304	1	1	1	1.57235e+06	-1.57235e+06	1.57235e+06	20.5845
4706-89-2	Benzene, 2,4-dimethyl-1-(1-methylethyl)-		1	1	1	1	1	1	1	1	3.3041e+06	1	1	1	1	1	1	1	1	1	1	1	1	8.19191e+06	1	1	6.73886e+06	1	18109608	1	1	1	275343	1.83558e+06	-1.56024e+06	1.56024e+06	20.5733
83-48-7	Stigmasterol	phytosterol	1	1	1	1	1	1	5.63357e+07	1	1	1	1	1	1	1	1	1	1	2.59743e+07	1	1	1	1	1	1	5.94975e+07	1	1	1	1	2.69639e+07	4.69464e+06	6.24643e+06	-1.55179e+06	1.55179e+06	20.5655
1000163-38-2	Benzene, 1-(1-buten-3-yl)-4-decyl-		1	1	1	1	1	1	1	1	1	1	1	1	1	1	1	1	1	1	1	1	1	1	1	1	1	1	1	1	1	2.79132e+07	1	1.55073e+06	-1.55073e+06	1.55073e+06	20.5645
10343-51-8	Pregn-5-en-20-one, 3,17-dihydroxy-, 3-acetate		3.9524e+07	1	1	1	1	1	1	1	1	1	1	1	1	1	1	1	1	1	1	1	1	8.71852e+07	1	1	1	1	1	1	1	1	3.29367e+06	4.84362e+06	-1.54995e+06	1.54995e+06	20.5638
70-38-2	Chrysanthemumic acid 2,4-dimethylbenzyl ester		1	1	1	1	1	1	1	1	1	1	1	1	1	1	1	1	1	1	1	1	1	1	1	2.77864e+07	1	1	1	1	1	1	1	1.54369e+06	-1.54369e+06	1.54369e+06	20.558
80344-48-5	Cyclobutane, 1,3-butadienyl-, (E)-		1	1	1	1	1	1	1	1	1	1	1	1	1	1	1	1	1	1	1	1	1	2.23796e+07	1	1	1	1	1	5.39303e+06	1	1	1	1.54293e+06	-1.54292e+06	1.54292e+06	20.5572
7459-71-4	3,5-Dimethylcyclopentene		1	1	1	1	1	1	1	1	1	1	1	1	1	1	1	1	1	1	2956430	1	2.46401e+07	1	1	1	1	1	1	1	1	1	1	1.53314e+06	-1.53314e+06	1.53314e+06	20.5481
3641-13-2	3-Amino-1,2,4-triazole-5-carboxylic acid		1	1	1	1	1	1	1	1	1	1	1	1	1	1	1	1	1	1	1	1	1	1	1	2.75296e+07	1	1	1	1	1	1	1	1.52942e+06	-1.52942e+06	1.52942e+06	20.5446
105-80-6	Nonanedioic acid, bis(2-methylpropyl) ester		1	1	1	1	1	1	1	1	1	1	1	1	1	1	1	1	1	1	2.75098e+07	1	1	1	1	1	1	1	1	1	1	1	1	1.52832e+06	-1.52832e+06	1.52832e+06	20.5435
1000194-96-2	2-Penta-2,4-dienyl-cyclohexanecarboxylic acid, methyl ester		1	1	1	1	1	1	1	1	1	1	1	1	1	1	1	1	1	1	1	1	1	1	1	1	2.74777e+07	1	1	1	1	1	1	1.52654e+06	-1.52654e+06	1.52654e+06	20.5418
307-98-2	2-Propenoic acid, 2,2,3,3,4,4,5,5,6,6,7,7,8,8,8-pentadecafluorooctyl ester		1	1	1	1	1	1	1	1	1	1	1	1	1	1	1	1	1	1	1	1	1	1	1	1	2.71085e+07	1	1	1	1	1	1	1.50603e+06	-1.50603e+06	1.50603e+06	20.5223
1120-62-3	Cyclopentene, 3-methyl-		1	1	1	1	1	1	1	1	7518147	1	1	1	1	1	1	1	1	1	1	1	1	1	1.96188e+07	1	4.38098e+06	1	4.71942e+06	1	1	9.58738e+06	626513	2128143	-1.50163e+06	1.50163e+06	20.5181
23676-09-7	Benzoic acid, 4-ethoxy-, ethyl ester		1	2.16421e+06	2.473e+06	1	3.07409e+06	5.32641e+06	14127463	8.99442e+06	2308031	1	2.4444e+06	1	3.27716e+06	4.80371e+06	1	1627360	1	2.0247e+06	5.27886e+06	1	2.30637e+06	3130495	1.07233e+06	1.0005e+07	9.7606e+06	6.25084e+06	19965011	3.47619e+06	7.70903e+06	7704845	3.40934e+06	4.9107e+06	-1.50136e+06	1.50136e+06	20.5178
1000366-95-2	(3E,6E)-Nona-3,6-dienyl 2-methylbutanoate		1	1	1	1	1	1	1	1	1	1	1	1	1	1	1	1	1	1	1	1	1	1	1	2.69992e+07	1	1	1	1	1	1	1	1.49996e+06	-1.49995e+06	1.49995e+06	20.5165
1000368-38-7	17.alpha.-ethynylestradiol, 3-acetate		1	1	1	1	1	1	1	1	1	1	1	1	1	1	1	1	1	1	1	1	1	1	1	1	1	1	1	2.69365e+07	1	1	1	1.49648e+06	-1.49647e+06	1.49647e+06	20.5131
536-74-3	Phenylethyne		1	1	1	1	1	1	1	1	1	1	1	1	1	1	1	1	1	1	2.68391e+07	1	1	1	1	1	1	1	1	1	1	1	1	1.49106e+06	-1.49106e+06	1.49106e+06	20.5079
55191-43-0	Dodecanoic acid, 2-(acetyloxy)-1-[(acetyloxy)methyl]ethyl ester		1	1	1	1	1	1	1	1	1	1	1	1	1	1	1	1	1	1	1	1	1	1	1	1	1	2.67885e+07	1	1	1	1	1	1.48825e+06	-1.48825e+06	1.48825e+06	20.5052
100-51-6	Benzyl alcohol		1	1	1	1	1	1	56392986	1.54986e+06	1.40976e+07	1	1	2.75101e+06	1	1	1	1	1	1	42535028	1	1	3.89047e+06	1	57683548	7166417	17771300	9.90195e+06	1	1	1	6.23262e+06	7.71937e+06	-1.48675e+06	1.48675e+06	20.5037
1000299-38-2	Cyclopropanecarboxyllic acid, tridec-2-ynyl ester		1	1	1	1	1	1	1	1	1	1	1	1	1	1	1	1	1	1	1	2.67501e+07	1	1	1	1	1	1	1	1	1	1	1	1.48612e+06	-1.48612e+06	1.48612e+06	20.5031
1000156-23-5	Acrylic acid, (5-cyclopropylidenepentyl) ester		1	1	1	1	1	1	1	1	1	1	1	1	1	1	1	1	1	1	1	2.65911e+07	1	1	1	1	1	1	1	1	1	1	1	1.47728e+06	-1.47728e+06	1.47728e+06	20.4945
34589-22-5	Chloroacetic acid, heptyl ester		1	1	1	1	1	1	1	1	1	1	1	1	1	1	1	1	1	1	1	1	1	1	1	1	1	1	1	1	2.65439e+07	1	1	1.47466e+06	-1.47466e+06	1.47466e+06	20.492
544-63-8	Tetradecanoic acid		1	1	1	1	1	1	1	1	1	1	1	1	1	1	1	1	1	1	5.99833e+06	1	1	1	1	1	1	1	1.37881e+07	1	1	6513580	1	1.46111e+06	-1.46111e+06	1.46111e+06	20.4786
37575-80-7	Cyclopentanecarboxylic acid, 3-methylene-, methyl ester		1	1	1	1	1	1	1	1	1	1	1	1	1	1	1	1	1	1	1	1	1	1	1	1	1	2.62457e+07	1	1	1	1	1	1.4581e+06	-1.45809e+06	1.45809e+06	20.4757
275-51-4	Azulene		1	1	1	1	1	1	1	1	1	1	1	1	1	1	1	1	1	1	2.61406e+07	1	1	1	1	1	1	1	1	1	1	1	1	1.45226e+06	-1.45226e+06	1.45226e+06	20.4699
80192-56-9	2,6-Heptadien-1-ol, 2,4-dimethyl-		1	1	1	1	1	1	1	1	1	1	1	1	1	1	1	1	1	2.61395e+07	1	1	1	1	1	1	1	1	1	1	1	1	1	1.45219e+06	-1.45219e+06	1.45219e+06	20.4698
1000336-40-3	Methyl 7,11,14-eicosatrienoate		1	1	1	1	1	1	1	1	1	1	1	1	1	1	1	2.60433e+07	1	1	1	1	1	1	1	1	1	1	1	1	1	1	1	1.44685e+06	-1.44685e+06	1.44685e+06	20.4645
1597-40-6	2-Propen-1-ol, 3,3-difluoro-, acetate		1	1	1	1	1	1	1	1	1	1	1	1	1	1	1	1	2.59424e+07	1	1	1	1	1	1	1	1	1	1	1	1	1	1	1.44124e+06	-1.44124e+06	1.44124e+06	20.4589
1000130-85-8	E,E-10,12-Hexadecadienal		1	1	1	1	1	1.49268e+07	1	1	1	1	1	1	1	1	4.03004e+07	1	1	7.98098e+06	1	1	1	1	1	1	1	1	1	1	1	1	1.2439e+06	2.6823e+06	-1.43839e+06	1.43839e+06	20.456
765-43-5	Ethanone, 1-cyclopropyl-		1	1	1	1	1	1	1	1	1	1	1	1	1	1	1	1	1	1	1	1	1	1	1	1	1	1	1	1	2.56614e+07	1	1	1.42563e+06	-1.42563e+06	1.42563e+06	20.4432
91088-77-6	N-[(p-Nitrophenyl)sulfornyl]-hydroxyproline		12618477	3.00846e+07	1	1	1	2.75301e+06	1	1	5.7538e+06	1	3.05057e+06	1	1	2.73304e+06	1	1	1	1	1	1	1	3.23371e+06	1	9.48831e+07	1	1	1	1	1	6.19981e+06	4.52171e+06	5.9472e+06	-1.4255e+06	1.4255e+06	20.443
1000111-72-5	cis,cis- and cis,trans-1,9-dimethylspiro[4.5]decane		1	1	1	1	1	1	1	1	1	1	1	1	1	6701120	1	1	1	1	1	1	1	1	1	4634077	1.11333e+07	3.0879e+06	1	1	1	1	1	1.4198e+06	-1.4198e+06	1.4198e+06	20.4373
1000371-47-7	1-Nonylcycloheptane		1	1	1	1	1	1	1	1	1	1	1	1	1	1	1	1	1	1	1	1	1	1	1	2.49961e+07	1	1	1	1	1	1	1	1.38868e+06	-1.38867e+06	1.38867e+06	20.4053
3234-64-8	1,1-Diethylpropargylamine		1	1	1	1	1	1	1	1	1	1	1	1	1	1	1	1	1	1	1	1	1	1	1	2.4792e+07	1	1	1	1	1	1	1	1.37733e+06	-1.37733e+06	1.37733e+06	20.3934
1725-03-7	Oxacyclododecan-2-one		1	1	1	1	1	1	1	1	1	1	1	1	1	2.00388e+07	1	1	1	4.63999e+06	1	1	1	1	1	1	1	1	1	1	1	1	1	1.37105e+06	-1.37105e+06	1.37105e+06	20.3868
1000316-44-9	1H-Pyrazole-4-carboxylic acid		1	1	1	1	1	1	1	1	1	1	1	1	1	1	1	1	1	1	1	1	1	1	1	1	2.46763e+07	1	1	1	1	1	1	1.37091e+06	-1.37091e+06	1.37091e+06	20.3867
2478-38-8	Ethanone, 1-(4-hydroxy-3,5-dimethoxyphenyl)-		1	1	1	1	1	1	1	1	1	1	1	1	1	1	1	1	1	1	1	2.72773e+06	1	1	1	1	1	1	1	1	1	2.15274e+07	1	1.34751e+06	-1.34751e+06	1.34751e+06	20.3619
1000130-47-9	Hitidylhistidine		1	1	1	1	1	1	1	1	1	1	1	1	1	1	1	1	1	1	1	1	1	1	1	1	2.42356e+07	1	1	1	1	1	1	1.34642e+06	-1.34642e+06	1.34642e+06	20.3607
95452-13-4	4-(2,2-Dimethyl-6-methylenecyclohexyl)butanal		1	1	1	1	1	1	1	1	1	1	1	1	1	1	1	1	1	1	1	2.42086e+07	1	1	1	1	1	1	1	1	1	1	1	1.34492e+06	-1.34492e+06	1.34492e+06	20.3591
5062-30-6	Phenacylidene diacetate		1	1	1	1	1	1	1	1	1	1	1	1	1	1	1	23919969	1	1	1	1	1	1	1	1	1	1	1	1	1	1	1	1.32889e+06	-1.32889e+06	1.32889e+06	20.3418
42201-30-9	6-Hepten-2-ol, 4-methylene-		1	1	1	1	1	1	1	1	1	1	1	1	1	1	1	1	1	1	1	2.38651e+07	1	1	1	1	1	1	1	1	1	1	1	1.32584e+06	-1.32584e+06	1.32584e+06	20.3385
156483-21-5	Piperazine, N-(2-furoyl)-N'-[(4-chlorophenyl)thioacetyl]-		1	1	1	1	1	1	1	1	1	1	1	1	1	1	1	1	1	2.38456e+07	1	1	1	1	1	1	1	1	1	1	1	1	1	1.32476e+06	-1.32476e+06	1.32476e+06	20.3373
1000299-24-1	2-Furoic acid, tridec-2-ynyl ester		1	1	1	1	1	1	1	1	1	1	1	1	1	1	1	1	1	1	1	1	1	1	1	1	1	2.37386e+07	1	1	1	1	1	1.31881e+06	-1.31881e+06	1.31881e+06	20.3308
1000126-01-0	.alpha.-Pyrrolidone, 5-[5,5-dimethoxy-1-hexyl]-		1	1	1	1	1	1	1	1	1	1	1	1	1	1	1	1	1	1	1	1	1	1	1	1	1	2.35051e+07	1	1	1	1	1	1.30584e+06	-1.30584e+06	1.30584e+06	20.3165
1000191-03-0	2-(1,4,4-Trimethylcyclohex-2-enyl)[1,3]dithiane		1	1	1	1	1	1	1	1	1	1	1	1	1	1	1	1	1	1	2.3437e+07	1	1	1	1	1	1	1	1	1	1	1	1	1.30206e+06	-1.30206e+06	1.30206e+06	20.3124
28069-72-9	trans,cis-2,6-Nonadien-1-ol		1	1	1	1	1	1	1	1	1	1	1	1	1	1	1	1	1	1	1	1	1	1	1	1	1	2.33113e+07	1	1	1	1	1	1.29507e+06	-1.29507e+06	1.29507e+06	20.3046
339060-50-3	4H-Pyran-3-carboxylic acid, 6-amino-5-cyano-4-(2-fluorophenyl)-2-methyl-, ethyl ester		1	1	1	1	1	1	1	1	1	1	1	1	1	1	1	1	1	1	2.32922e+07	1	1	1	1	1	1	1	1	1	1	1	1	1.29401e+06	-1.29401e+06	1.29401e+06	20.3034
1000333-16-8	2-Pyrrolidone-5-carboxylic acid, N-methyl, methyl ester		1	1	1	1	1	1	1	1	1	1	1	1	1	1	1	1	2.32551e+07	1	1	1	1	1	1	1	1	1	1	1	1	1	1	1.29195e+06	-1.29195e+06	1.29195e+06	20.3011
17430-98-7	(S)-(+)-1-Cyclohexylethylamine		1	1	1	1	1	1	1	1	1	1	1	1	1	1	1	1	1	1	1	1	1	1	2.3097e+07	1	1	1	1	1	1	1	1	1.28316e+06	-1.28316e+06	1.28316e+06	20.2913
309282-71-1	Furane-2-carboxylic acid, 1-(2-thienyl)ethylidenamino ester		1	1	1	1	1	1	1	1	1	1	1	1	1	1	1	1	1	1	1	1	1	2.2991e+07	1	1	1	1	1	1	1	1	1	1.27728e+06	-1.27728e+06	1.27728e+06	20.2846
1000294-78-6	[1-[(4-acetylamino-phenylcarbamoyl)-methyl]-cyclohexyl]-acetic acid		1	1	1	1	1	1	1	1	1	1	1	1	1	1	1	1	1	1	1	1	1	2.28941e+07	1	1	1	1	1	1	1	1	1	1.2719e+06	-1.27189e+06	1.27189e+06	20.2785
92-13-7	Pilocarpine	drug	1	1	1	1	1	1	1	1	1	1	1	1	1	1	1	1	1	1	1	1	1	2.27874e+07	1	1	1	1	1	1	1	1	1	1.26597e+06	-1.26596e+06	1.26596e+06	20.2718
2696-32-4	1-Buten-3-yne,4-trimethylsilyl		1	1	1	1	1	1	1	1	1	1	1	1	1	1	1	1	1	1	2.26782e+07	1	1	1	1	1	1	1	1	1	1	1	1	1.2599e+06	-1.2599e+06	1.2599e+06	20.2649
30760-01-1	Myristic acid, 2-(1-octadecenyloxy)ethyl ester, (Z)-		1	1	1	1	1	1	1	1	1	1	1	1	1	1	1	1	1	1	1	1	1	1	1	2.26671e+07	1	1	1	1	1	1	1	1.25929e+06	-1.25928e+06	1.25928e+06	20.2642
103-41-3	Benzyl cinnamate		1	1	1	1	1	1	1	1	7.11268e+06	1	1	1	1	1	1	1	1	1	1	1	1	1	1	33308782	1	1	1	1	1	1	592725	1.85049e+06	-1.25776e+06	1.25776e+06	20.2624
625-33-2	3-Penten-2-one		1	1	1	1	1	1	1	1	1	1	1	1	1	1	1	1	2.26363e+07	1	1	1	1	1	1	1	1	1	1	1	1	1	1	1.25757e+06	-1.25757e+06	1.25757e+06	20.2622
54211-16-4	Bicyclo[3.1.0]hexane, 6-methylene-		1	1	1	1	1	1	1	1	1	1	1	1	1	1.16039e+07	1	1	1	1	1	1	1	1	1	1	1	1	1	3.38616e+06	1	7642784	1	1.25738e+06	-1.25738e+06	1.25738e+06	20.262
868-85-9	Dimethyl phosphite		1	1	1	1	1	1	1	1	1	1	1	1	1	1	1	1	1	1	1	1	1	1	1	1	1	1	1	1	5.95457e+06	1.662e+07	1	1.25414e+06	-1.25414e+06	1.25414e+06	20.2583
34780-69-3	3-Methyl-hepta-1,6-dien-3-ol		1	1	1	1	1	1	1	1	1	1	1	1	1	1	1	1	1	1	1.19371e+07	1	1	6.2165e+06	1	1	1	4355569	1	1	1	1	1	1.25051e+06	-1.25051e+06	1.25051e+06	20.2541
7696-12-0	TETRAMETHRIN IUPAC NAME : (1,3,4,5,6,7-hexahydro-1,3-dioxo-2H- isoindol-2yl)methyl ester TRADE NAMES: NEO-PYNAMIN, NEO-PYNAMIN FORTE	insecticide	1	1	1	1	1	1	1	1	1	1	1	1	1	1	1	1	1	1	1	1	1	1	1	1	1	1	2.24443e+07	1	1	1	1	1.24691e+06	-1.2469e+06	1.2469e+06	20.2499
127-00-4	2-Propanol, 1-chloro-		1	1	1	1	1	1	1	1	1	1	1	1	1	1	1	1	1	1	1	1	1	1	2.244e+07	1	1	1	1	1	1	1	1	1.24667e+06	-1.24667e+06	1.24667e+06	20.2496
99-84-3	Cyclohexene, 4-methylene-1-(1-methylethyl)-		1	1	1	1	1	1	1	1	1	1	1	1	1	1	1	1	2.23763e+07	1	1	1	1	1	1	1	1	1	1	1	1	1	1	1.24313e+06	-1.24313e+06	1.24313e+06	20.2455
14564-97-7	3-(2-Propenyl)cyclopentene		1	1	1	1	3.33069e+06	1	1	1	1	1	1	1	1	2.7216e+07	1	1	1	1	1	1	1	1	1	1	1	1	1	1	1	1	277558	1.512e+06	-1.23444e+06	1.23444e+06	20.2354
950-21-0	Dispiro[5.1.5.1]tetradecane-7,14-dione		1	1	1	1	1	1	1	1	1	1	1	1	1	1	1	1	1	1	1	1	1	1	1	1	1	2.18972e+07	1	1	1	1	1	1.21651e+06	-1.21651e+06	1.21651e+06	20.2143
118452-32-7	Octan-2-one, 3,6-dimethyl-		1	1	1	1	1	1	1	1	1	1	1	1	1	1	1	1	1	1	2.18564e+07	1	1	1	1	1	1	1	1	1	1	1	1	1.21425e+06	-1.21425e+06	1.21425e+06	20.2116
1000299-15-9	4-Fluorobenzoic acid, tridec-2-ynyl ester		1	1	1	1	1	1	1	1	4727935	1	1	1	1	1	1	1	1	1	9.9043e+06	1	1	1	2.82191e+06	2.57257e+06	1	6038743	1	1	1	7303719	393996	1.59118e+06	-1.19719e+06	1.19719e+06	20.1912
1453-97-0	5-Benzyloxygramine		1	1	1	1	1	1	1	1	1	1	1	1	1	1	1	1	1	1	1	1	1	1	1	2.14746e+07	1	1	1	1	1	1	1	1.19304e+06	-1.19303e+06	1.19303e+06	20.1862
1484-50-0	Ethanone, 2-bromo-1,2-diphenyl-		1	1	1	1	1	1	1	1	1	1	1	1	1	1	1	1	1	1	1	1	1	1	1	21448278	1	1	1	1	1	1	1	1.19157e+06	-1.19157e+06	1.19157e+06	20.1844
93-53-8	Benzeneacetaldehyde, .alpha.-methyl-		1	1	1	1	1	1	1	1	3420797	1	1362202	1	1	1	1	1	1	1	28595833	1	1	1	1	1	1	1	1	1	1	1	398584	1.58866e+06	-1.19007e+06	1.19007e+06	20.1826
62376-17-4	Cyclohexane, 1,2-dimethyl-3-pentyl-4-propyl-		1	1	1	1	1	1	1	1	1	1	1	1	1	1	1	1	1	1	1	1	1	1	1	1	1	1	1	1	1	2.14166e+07	1	1.18981e+06	-1.18981e+06	1.18981e+06	20.1823
39252-03-4	Octanoic acid, 2-furanylmethyl ester		1	1	1	1	1	1	1	1	1	1	1	1	1	1	1	1	1	2.13888e+07	1	1	1	1	1	1	1	1	1	1	1	1	1	1.18827e+06	-1.18826e+06	1.18826e+06	20.1804
627-08-7	Propane, 1-(1-methylethoxy)-		1	1	1	1	1	8.49187e+06	1	1	1	1	1	1	1	1	1	1	1	1	1	1	1	1.09812e+07	1	1	1	2.30341e+07	1	1	1	1	707657	1.88974e+06	-1.18209e+06	1.18209e+06	20.1729
506-42-3	9-Octadecen-1-ol, (E)-		1	1	1	1	1	1	1	1	1	1	1	1	1	1	1	1	1	1	1	1	1	2.12408e+07	1	1	1	1	1	1	1	1	1	1.18004e+06	-1.18004e+06	1.18004e+06	20.1704
1000324-09-6	Adipic acid, hexyl isobutyl ester		1	1	1	1	1	1	1	1	1	1	1	1	1	1	1	1	1	1	7395148	1	1	1	1	1	1	1	1.38299e+07	1	1	1	1	1.17917e+06	-1.17917e+06	1.17917e+06	20.1693
50727-95-2	Geranyl acetate, 2,3-epoxy-		1	1	1	1	1	1	1	1	1	1	1	1	1	1	1	1	1	1	1	1	1	1	1	1	1	1	1	1	1	2.11754e+07	1	1.17641e+06	-1.17641e+06	1.17641e+06	20.166
232270-69-8	1-Ethyl-1-isopentyloxy-1-silacyclohexane		1	1	1	1	1	1	1	1	1	1	1	1	1	1	1	1	1	1	1	1	1	1	1	2.09983e+07	1	1	1	1	1	1	1	1.16657e+06	-1.16657e+06	1.16657e+06	20.1538
24642-03-3	2H-Pyran, 2-[(1,1-dimethyl-2-butynyl)oxy]tetrahydro-		1	1	1	1	1	1	1	1	1	1	1	1	1	1	1	1	1	1	1	1	2.08693e+07	1	1	1	1	1	1	1	1	1	1	1.15941e+06	-1.15941e+06	1.15941e+06	20.145
1000286-91-3	2-[1-(Hydroxymethylidene)prop-1-yl)-4,6-bispropyl-1,3,5-triazine		1	1	1	1	1	1	1	1	1	1	1	1	1	1	1	1	1	1	1	1	1	1	1	1	1	1	1	2.08567e+07	1	1	1	1.15871e+06	-1.1587e+06	1.1587e+06	20.1441
36653-82-4	1-Hexadecanol		1	1	1	1	1	1	1	1	1	1	1	1	2.07279e+07	1	1	1	1	1	1	1	1	1	1	1	1	1	1	1	1	1	1	1.15155e+06	-1.15155e+06	1.15155e+06	20.1351
67855-54-3	1,3-Benzodithiolane, 4-methyl-2-(3-methylbutyl)oxy-		1	1	1	1	1	1	1	1	1	1	1	1	1	1	1	20650324	1	1	1	1	1	1	1	1	1	1	1	1	1	1	1	1.14724e+06	-1.14724e+06	1.14724e+06	20.1297
815-66-7	Pivaloin	drug	1	1	1	1	1	1	1	1	1	1	1	1	1	1	2.05882e+07	1	1	1	1	1	1	1	1	1	1	1	1	1	1	1	1	1.14379e+06	-1.14379e+06	1.14379e+06	20.1254
7429-37-0	Cyclohexane,1,2-dibromo-,trans-		1	1	1	1	1	1	1	1	1	1	1	1	1	1	2.04701e+07	1	1	1	1	1	1	1	1	1	1	1	1	1	1	1	1	1.13723e+06	-1.13723e+06	1.13723e+06	20.1171
281212-58-6	3-(2-Furylmethyl)-2-(mesitylimino)-1,3-thiazolan-4-one		1	1	1	1	1	1	1	1	1	1	1	1	1	1	1	1	1	1	1	1	1	2.04562e+07	1	1	1	1	1	1	1	1	1	1.13646e+06	-1.13645e+06	1.13645e+06	20.1161
56599-34-9	1,3-Dioxepane, 5-methyl-2-pentadecyl-		1	1	1	1	1	1	1	1	1	1	1	1	1	1	1	1	1	1	1	1	1	1	1	1	1	1	2.04282e+07	1	1	1	1	1.1349e+06	-1.1349e+06	1.1349e+06	20.1141
1000215-29-0	cis-3-Methyl-endo-tricyclo[5.2.1.0(2.6)]decane		1	1	1	1	1	1	1	1	1	1	1	1	1	1	1	1	1	1	1	1	1	1	1	1	1	1	2.03296e+07	1	1	1	1	1.12942e+06	-1.12942e+06	1.12942e+06	20.1072
94-47-3	Benzoic acid, 2-phenylethyl ester		1	1	1	1	1	1	1	1	1	1	1	1	1	1	1	2.03073e+07	1	1	1	1	1	1	1	1	1	1	1	1	1	1	1	1.12818e+06	-1.12818e+06	1.12818e+06	20.1056
164071-20-9	Cyclohexylmethanol, trifluoroacetate (ester)		1	1	1	1	1	1	1	1	1	1	1	1	1	1	1	1	1	1	1	1	2.02701e+07	1	1	1	1	1	1	1	1	1	1	1.12612e+06	-1.12611e+06	1.12611e+06	20.1029
83718-54-1	N-Dimethylaminomethyl-tert.-butyl-isopropylphosphine	fatty acid	1	1	1	1	1	1	1	1	1	1	1	1	1	1	1	1	1	1	1	1	1	1	1	1	1	8.7051e+06	1	1.15441e+07	1	1	1	1.12496e+06	-1.12496e+06	1.12496e+06	20.1014
42436-07-7	cis-3-Hexenyl phenyl acetate		1	1	1	1	1	1	1	1	1	1	1	1	1	1	1	1	1	1	1	1	1	1	1	2.01093e+07	1	1	1	1	1	1	1	1.11718e+06	-1.11718e+06	1.11718e+06	20.0914
1000215-28-0	2-Methylbicyclo[3.2.1]octane		1	1	1	1	1	1	1	1	1	1	1	1	1	1	1	1	1	1	1	1	1	1	1	1	1	1	1	1	1	1.99939e+07	1	1.11077e+06	-1.11077e+06	1.11077e+06	20.0831
51-45-6	Histamine		1	1	1	1	1	1	1	1	1	1	1	1	1	1	1	1	1	1	1	1	1	1	1	1	1.99249e+07	1	1	1	1	1	1	1.10694e+06	-1.10694e+06	1.10694e+06	20.0781
17672-96-7	Cyclopenta[c]pyran-1(3H)-one, hexahydro-4,7-dimethyl-, (4.alpha.,4a.alpha.,7.alpha.,7a.alpha.)-		1	1	1	1	1	1	1	1	1	1	1	1	1	1	1	1	1	1	1	1	1	1	1	1	1	1	1.97825e+07	1	1	1	1	1.09903e+06	-1.09903e+06	1.09903e+06	20.0678
5391-40-5	[638011] citral 4 [11.168]	acyclic monoterpenoid	1	1	1	1	1	1	1	1	1	1	1	1	1	1	1	1	1	1	1	1.96041e+07	1	1	1	1	1	1	1	1	1	1	1	1.08912e+06	-1.08912e+06	1.08912e+06	20.0547
24157-81-1	2,6-Diisopropylnaphthalene		5.05359e+06	1	1	1	1	1	1.72282e+06	1	1	1	4464256	10374115	1	1	1	1	1	1.63336e+07	4.77388e+06	1	1	4.83438e+06	1.11814e+07	7.55042e+06	1	1	1	1	5.06102e+06	2.26805e+06	1.80123e+06	2.88904e+06	-1.08781e+06	1.08781e+06	20.053
58-08-2	Caffeine		1	1	1	1	1	1	1	1	1	1	1	1	1	1	1	1	1	1	19561201	1	1	1	1	1	1	1	1	1	1	1	1	1.08673e+06	-1.08673e+06	1.08673e+06	20.0516
994-05-8	Butane, 2-methoxy-2-methyl-		1	1	1	1	1	1	1	1	1	1	1	1	1	1	1	1	1	1	1.45174e+07	1	1	1	1	4.92928e+06	1	1	1	1	1	1	1	1.08037e+06	-1.08037e+06	1.08037e+06	20.0431
77-75-8	1-Pentyn-3-ol, 3-methyl-		1	1	1	1	1	1	1	1	1	1	1	1	1	5677442	1	1	1	1	1	1	1	1	1	1	1	1.36388e+07	1	1	1	1	1	1.07312e+06	-1.07312e+06	1.07312e+06	20.0334
1000351-62-4	2-Pyrazinecarboximidic acid, 3-amino-6-cyano-5-methoxy-, methyl ester		1	1	1	1	1	1	1	1	1	1	1	1	1	1	1	1	1	1	1	1	1	1	1	1	1	1	1.92057e+07	1	1	1	1	1.06699e+06	-1.06699e+06	1.06699e+06	20.0251
20769-85-1	Propanoyl bromide, 2-bromo-2-methyl-		1	1	1	1	1	1	1	1	1	1	1	1	1	1	1	4.81792e+06	1	1	1	1	1	1	1	1	1	1	1	1	1	14349216	1	1.06484e+06	-1.06484e+06	1.06484e+06	20.0222
1000279-89-0	Chloroacetic acid, 1-cyclopentylethyl ester		1	1	1	1	1	1	1	1	1	1	1	1	1	1	1	1	1	1	1	1	1	1	1	1.90982e+07	1	1	1	1	1	1	1	1.06101e+06	-1.06101e+06	1.06101e+06	20.017
5497-67-6	4-Pentenal, 2,2-dimethyl-		1	1	1	1	1	1	1	1	1	1	1	1	1	1	1	1	1	1	1	1	1	1	1	1	1	1	1.90926e+07	1	1	1	1	1.0607e+06	-1.0607e+06	1.0607e+06	20.0166
15131-55-2	Cyclopentene, 3,3'-oxybis-		1	1	1	1	1	1	1	1	1	1	1	1	1	1	1	1	1	1	1.11496e+07	1	7886179	1	1	1	1	1	1	1	1	1	1	1.05754e+06	-1.05754e+06	1.05754e+06	20.0123
151456	FLURECOL-BUTYL IUPAC NAME : 9H-fluorene-9-carboxylic acid 9-hy- droxybutyl ester	insecticide	1	1	1	1	1	1	1	1	1	1	1	1	1	1	1	1	1	1	1	3.02749e+06	1	1	1	1	1	1	1	1	1	1.59881e+07	1	1.05642e+06	-1.05642e+06	1.05642e+06	20.0108
36052-53-6	2,6-Dimethyl-2,6-octadiene-1,8-diol diacetate		1	1	1	1	1	1	1	1	1	1	1	1	1	1	1	1.88107e+07	1	1	1	1	1	1	1	1	1	1	1	1	1	1	1	1.04504e+06	-1.04504e+06	1.04504e+06	19.9951
27033-63-2	1-Methoxy-2,2,3,3-tetramethylaziridine		1	1	1	1	1	1	1	1	1	1	1	1	1	1	1	1	1	1	1	1	1	1	1	1.86704e+07	1	1	1	1	1	1	1	1.03725e+06	-1.03725e+06	1.03725e+06	19.9843
1000347-74-5	D-Alanine, N-propargyloxycarbonyl-, propargyl ester		1	1	1	1	1	1	1	1	1	1	1	1	1	1	1	1	1	1	1	1	1	1	1	1	1	1	1	1	1	1.85687e+07	1	1.0316e+06	-1.0316e+06	1.0316e+06	19.9764
20350-15-6	4H-Cyclopent[f]oxacyclotridecin-4-one, 1,6,7,8,9,11a,12,13,14,14a-decahydro-1,13-dihydroxy-6-methyl-, [1R-(1R*,2E,6S*,10E,11aS*,13S*,14aR*)]-		1	1	1	1	1	1	1	1	1	1	1	1	1	1	1	1	1	1	1	1	1	1.83458e+07	1	1	1	1	1	1	1	1	1	1.01921e+06	-1.01921e+06	1.01921e+06	19.959
765-10-6	1-Tetradecyne		1	1	1	1	1	1	1	1	1	1	1	1	1	1	1	1	1	1	1	1	1	1	1	1.83328e+07	1	1	1	1	1	1	1	1.01849e+06	-1.01849e+06	1.01849e+06	19.958
76003-38-8	2-Butenoic acid, 3-methyl-2-methylene-3-butenyl ester		1	1	1	1	1	1	1	1	1	1	1	1	1	1	1	1	1	1	1	1	1	1.82938e+07	1	1	1	1	1	1	1	1	1	1.01632e+06	-1.01632e+06	1.01632e+06	19.9549
57500-00-2	Furan, 2-[(methyldithio)methyl]-		1	1	1	1	1	1	1	1	1	1	1	1	1.82498e+07	1	1	1	1	1	1	1	1	1	1	1	1	1	1	1	1	1	1	1.01388e+06	-1.01388e+06	1.01388e+06	19.9515
14898-86-3	Benzenemethanol, .alpha.-(1-methylethyl)-, (R)-		1	1	1	1	1	1	1	1	1	1	1	1	1	1	1	1	1	1	1	1	1	1	1	1	1	1.82199e+07	1	1	1	1	1	1.01222e+06	-1.01222e+06	1.01222e+06	19.9491
2213-43-6	1-Piperidinamine		5.19195e+06	1	1	1	31896636	1	1.61519e+07	1	7.32871e+06	1	1	1	1	1	5690091	1	1.4752e+07	1	1.78517e+07	1	1.46577e+07	1	6.60549e+06	1	1	1.48829e+07	5551835	1	1.35342e+07	1.55344e+07	5.04744e+06	6.0589e+06	-1.01147e+06	1.01147e+06	19.948
40780-54-9	1-n-Butoxy-2,2,3,3-tetramethylaziridine		1	1	1	1	1	1	1	1	1	1	1	1	1	1	1	1	1	1	1	1	1	1	1	1.81649e+07	1	1	1	1	1	1	1	1.00916e+06	-1.00916e+06	1.00916e+06	19.9447
7616-22-0	.gamma.-Tocopherol	antioxidant	1	1	1	1	1	1	2.23285e+06	1	1	1	1	1	1	1	1	1	1	1	1	1	1	1	1	1	1	1	2270526	1	1	19206596	186071	1.19317e+06	-1.0071e+06	1.0071e+06	19.9418
10415-88-0	Benzenepropanol, .alpha.-methyl-, acetate		1	1	1	1	1	1	1	1	1	1	1	1	1	1	1	1	1	1	1	1	1	1	1	1	1	1.81278e+07	1	1	1	1	1	1.0071e+06	-1.0071e+06	1.0071e+06	19.9418
4516-69-2	Cyclopentane, 1,1,3-trimethyl-		1	1	1	1	1	1	1	1	1	1	1	1	1	1	1	1	1	1	1	1	1	1	1	1	1	1	1.14481e+07	1	1	6665201	1	1.0063e+06	-1.0063e+06	1.0063e+06	19.9406
80174-16-9	1-(4-Methoxyphenyl)-1,4-butanediol		1	1	1	1	1	1	1	1	1	1	1	1	1	1	1	1	1	1	1	1	1	1	1	1	1	1	1.80666e+07	1	1	1	1	1.0037e+06	-1.0037e+06	1.0037e+06	19.9369
111465-30-6	Crinamine, 11-O-acetyl-6-oxo-		1	1	1	1	1	1	1	1	1	1	1	1	1	1	1	1	1	1	1	1	1	1	1	1	1	1	1	1.8005e+07	1	1	1	1.00028e+06	-1.00028e+06	1.00028e+06	19.932
22396-09-4	[2]Benzopyrano[4,3-b][1]benzopyran-6a(7H)-ol, 5,12a-dihydro-		1	1	1	1	1	1	1	1	1	1	1	1	1	1	1	1	1	1	1	1	1	1	1	1.79654e+07	1	1	1	1	1	1	1	998078	-998077	998077	19.9288
1000309-21-4	Sulfurous acid, butyl cyclohexylmethyl ester		1	1	1	1	1	1	1	1	1	1	1	1	1	5074027	1	4.02026e+06	1	1	1	1	1	1	8.79999e+06	1	1	1	1	1	1	1	1	994127	-994126	994126	19.9231
1782267	Ethylphosphonic acid		1	1	1	1	1	1	1	1	1	1	1	1	1	1	1	1	1	1	1.78471e+07	1	1	1	1	1	1	1	1	1	1	1	1	991507	-991506	991506	19.9193
1000282-89-1	3-Methyl-2-butenoic acid, cyclobutyl ester		1	1	1	1	1	1	1	1	1	1	1	1	1	1	1	1	1	1	6.01879e+06	1	1	1	1	1	1	1	1.1582e+07	1	1	1	1	977822	-977821	977821	19.8992
106-91-2	2-Propenoic acid, 2-methyl-, oxiranylmethyl ester		1	1	1	1	1	1	1	1	1	1	1	1	1	1.26593e+07	1	1	1	1	1	1	1	1	1	1	1	1	1	1	4877589	1	1	974270	-974269	974269	19.894
103-48-0	Propanoic acid, 2-methyl-, 2-phenylethyl ester		1	1	1	1	1	1	1	1	1	1	1	1	1	1	1	1.7373e+07	1	1	1	1	1	1	1	1	1	1	1	1	1	1	1	965168	-965167	965167	19.8804
1000264-97-9	Benzo[e][1,3]-thiazine-2-one, 8a-cyano-4,4-pentamethylene-perhydro-		1	1	1	1	1	1	1	1	1	1	1	1	1.7363e+07	1	1	1	1	1	1	1	1	1	1	1	1	1	1	1	1	1	1	964611	-964610	964610	19.8796
2806-97-5	2-Butyn-1-al diethyl acetal		1	1	1	1	2538548	1	1	1	1	1	1	1	1	1	1	1	1	1	1	1	1	1	1	6.45458e+06	1	1	9.87349e+06	4.60237e+06	1	1	211547	1.1628e+06	-951256	951256	19.8595
13744-15-5	1H-Cyclopenta[1,3]cyclopropa[1,2]benzene, octahydro-7-methyl-3-methylene-4-(1-methylethyl)-, [3aS-(3a.alpha.,3b.beta.,4.beta.,7.alpha.,7aS*)]-		1	1	1	1	1	1	1	1	1	1	1	1	1	1	1	1	1	1	1	1	1	1	1	1.70457e+07	1	1	1	1	1	1	1	946986	-946985	946985	19.853
1000300-11-3	3,3,5,5-Tetramethyl-6-(2,4,6-trimethyl-benzoyl)-dihydro-pyran-2,4-dione		1	1	1	1	1	1	1	1	1	1	1	1	1	1	1	1.69641e+07	1	1	1	1	1	1	1	1	1	1	1	1	1	1	1	942450	-942449	942449	19.8461
135-98-8	Benzene, (1-methylpropyl)-		1	1	1	1	1	1	1	1	1	1	1	1	1	1	1	1	1	1	1.69076e+07	1	1	1	1	1	1	1	1	1	1	1	1	939313	-939312	939312	19.8412
1000130-85-7	7,11-Hexadecadienal		1	1	1	1	1	1	1	1	1	1	1	1	1	1	1	1	1	1	1	1	1	1	1	1	1	1.69076e+07	1	1	1	1	1	939311	-939310	939310	19.8412
1000379-01-7	1-methylamino-1-(3,4-methylenedioxyphenyl)propane		1	1	1	1	1	1	1	1	1	1	1	1	1	1	1	1.68203e+07	1	1	1	1	1	1	1	1	1	1	1	1	1	1	1	934461	-934460	934460	19.8338
7758-47-6	Kaur-16-en-18-oic acid, 6,7,19-trihydroxy-, .gamma.-lactone, (4.alpha.,6.alpha.,7.beta.)-		1	1.58702e+07	1	1	1	1	1	1	1	1	1	1	1	1	1	1	1	1	1	1	1	1	1	1	4.05129e+07	1	1	1	1	1	1.32252e+06	2.25072e+06	-928203	928203	19.8241
97231-35-1	Cyclopropanecarboxaldehyde, 2-methyl-2-(4-methyl-3-pentenyl)-, trans-(.+-.)-		1	1	1	1	1	1	1	1	1	1	1	1	1	1	1	1	1	1	1	1	1	1	1	1	1	1	1.66665e+07	1	1	1	1	925919	-925918	925918	19.8205
82605-37-6	Indolo[2,3-a]quinolizine, 1,2,3,4,5,6,7,12,12b-octahydro-12,12b-dimethyl-3-propyl-		1	1	1	1	1	1	1	1	1	1	1	1	1	1	1	1	1	1	1.6633e+07	1	1	1	1	1	1	1	1	1	1	1	1	924057	-924056	924056	19.8176
616-42-2	Sulfurous acid, dimethyl ester		1	1	1	1	1	1	1	1	1	1	1	1	1	1	1	1	1	1	1	1	1	1	1	1	1	1	1	1.66094e+07	1	1	1	922743	-922742	922742	19.8156
3588-18-9	5,7-Octadien-4-one, 2,6-dimethyl-, (Z)-		1	1	1	1	1	1	1	1	1	1	1	1	1	1	1	1	1	1	1	1	1	1	1	1	1	1	1.66056e+07	1	1	1	1	922536	-922535	922535	19.8152
102635-67-6	2-Heptanone, 6-(1,5-dimethylpyrrol-2-yl)-6-methyl-		1	1	1	1	1	1	1	1	1	1	1	1	1	1	1	1	1.65447e+07	1	1	1	1	1	1	1	1	1	1	1	1	1	1	919153	-919152	919152	19.8099
627-37-2	N-Methylallylamine		1	1	1	1	1	1	1	1	1	1	1	1	1	1	1	1	1	1	1	1	1	1	1	1	1	1	1	1	1	1.64705e+07	1	915029	-915028	915028	19.8035
592-47-2	3-Hexene		1	1	1	1	1	1	1	1	1	1	1	1	1	1	1	1	1	1	1	1	1	1	1	1	1	1	1	1.6349e+07	1	1	1	908279	-908278	908278	19.7928
15232-93-6	Cyclohexene, 3-heptyl-		1	1	1	1	1	1	1	1	1	1	1	1	1	1	1	1	1	1	1	1	1	1	1	1	1	1	1	1	1	1.63159e+07	1	906440	-906439	906439	19.7899
2655-37-0	3,5-Dimethyl-1-butylpyrazole		1	1	1	1	1	1	1	1	1	1	1	1	1	1	1	1	1	1	1	1	1	1.63153e+07	1	1	1	1	1	1	1	1	1	906409	-906408	906408	19.7898
3868-64-2	Pentalene, octahydro-2-methyl-		1	1	1	1	1	1	1	1	1	1	1	1	1	1	1	1	1	1	1	1	1	1	1	1	1	1	1.62579e+07	1	1	1	1	903216	-903215	903215	19.7847
42125-10-0	2-Penten-1-ol, acetate, (Z)-		1	1	1	1	1	1	1	1	1	1	1	1	1	1	1.62068e+07	1	1	1	1	1	1	1	1	1	1	1	1	1	1	1	1	900381	-900380	900380	19.7802
90823-36-2	.alpha.-Santoline alcohol		1	1	1	1	1	1	1	1	1	1	1	1	1	1	1	1	1	1	1	1	1	1	1	1	1	1	1	1	1	1.6184e+07	1	899114	-899113	899113	19.7781
71932-98-4	2-Heptyne-4-one		1	1	3.49103e+07	1	1	1	1	1	1	1	1	1	1	1	1	1	1	1	1	1	1.04196e+07	1	1	1.83191e+07	1	1	39800512	1	1	1	2.90919e+06	3.80773e+06	-898543	898543	19.7772
65405-80-3	2-Butenoic acid, 3-hexenyl ester, (E,Z)-		1	1	1	1	1	1	1	1	1	1	1	1	1	1	1	1	1	1	1.60255e+07	1	1	1	1	1	1	1	1	1	1	1	1	890306	-890305	890305	19.7639
114614-83-4	1-Cyclohexylheptene		1	1	1	1	1	1	1	1	1	1	1	1	1	1	1	1	1	1	1.60221e+07	1	1	1	1	1	1	1	1	1	1	1	1	890117	-890116	890116	19.7636
1000127-97-3	1,2,3,4-Tetrahydropyrimidin-2,4-dione, 6-amino-5-[3-[3,5-methoxyphenyl]		1	1	1	1	1	1	1	1	1	1	1	1	1	1	1	1	1	1	1	1	1	1	1	1	1	1	1	1	1.58938e+07	1	1	882992	-882991	882991	19.752
4218-48-8	Benzene, 1-ethyl-4-(1-methylethyl)-		1	1	1	1	1	1	1	1	1	1	1	1	1	1	1	1	1	1.48293e+06	1.43515e+07	1	1	1	1	1	1	1	1	1	1	1	1	879692	-879691	879691	19.7466
101-49-5	1,3-Dioxolane, 2-(phenylmethyl)-		1	1	1	1	1	1	1	1	1	1	1	1	1	1	1	1	1	1	1	1	1	1	1	1	1.57981e+07	1	1	1	1	1	1	877672	-877671	877671	19.7433
137-43-9	Cyclopentane, bromo-		1	1	1	1	1	1	1	1	1	1	1	1	1	1	1	1	1	1	1	1	1	1	1	1.3561e+07	1	1	1	2.22681e+06	1	1	1	877102	-877101	877101	19.7424
4916-87-4	Cyclohexane, 1-methyl-4-(2-hydroxyethyl)-		1	1	1	1	1	1	1	1	1	1	1	1	1	1	1	1	1	1	1	1	1	1	1	1	1	1	1	1	1.57679e+07	1	1	875993	-875992	875992	19.7406
1000315-52-2	Phthalic acid, 2-isopropylphenyl methyl ester		1	1	1	1	1	1	1	1	1	1	1	1	1.568e+07	1	1	1	1	1	1	1	1	1	1	1	1	1	1	1	1	1	1	871113	-871112	871112	19.7325
42452-48-2	2,4-Heptadienal, 2,4-dimethyl-		1	1	1	1	1	1	1	1	1	1	1	1	1	1	1	1	1	1	1.56463e+07	1	1	1	1	1	1	1	1	1	1	1	1	869240	-869239	869239	19.7294
41977-42-8	Cyclopropane, 1-(1,2-dimethylpropyl)-1-methyl-2-nonyl-		1	1	1	1	1	1	1	1	1	1	1	1	1	1	1	1	1	1	1	1	1	1	1	1	1	1	1	1	1	1.5644e+07	1	869114	-869113	869113	19.7292
1000365-94-0	2-(3-methyl-2-cyclopenten-1-yl)-2-methylpropionaldehyde		1.00846e+07	1	1	1	1	1	1	1	1	1	1	2847635	1	1	1	1	1	1	1	1	1	1	1	6.18232e+06	1	1	1	2.88273e+07	1	1	1.07769e+06	1.94498e+06	-867296	867296	19.7262
61227-87-0	2,5-Octadiyne, 4,4-diethyl-		1	1	1	1	1	1	1	1	1	1	1	1	1	1	1	1	1	1	1	1	1	1	1	1	1	1	1	1	1	1.56058e+07	1	866987	-866986	866986	19.7256
1000331-14-9	3-Methylbut-2-enoic acid, 2-dimethylaminoethyl ester		1	1	1	1	1	1	1	1	1	1	1	1	1	1	1	1	1	1	1	1	1	1	1	8065265	1	1	1	7.18697e+06	1	1	1	847347	-847346	847346	19.6926
2426-87-1	Benzaldehyde, 3-methoxy-4-(phenylmethoxy)-		1	1	1	1	1	1	1	1	1	1	1	1	1	1	1	1	1	1	1	1	1	1	1	15229161	1	1	1	1	1	1	1	846065	-846064	846064	19.6904
1000188-19-5	2-Allylpent-4-enoic acid, benzyl ester		1	1	1	1	1	1	1	1	1	1	1	1	1	1	1	1	1	1	1	1	1.5228e+07	1	1	1	1	1	1	1	1	1	1	845999	-845998	845998	19.6903
54340-97-5	3-Hexene, 1-(1-methoxyethoxy)-, (E)-		1	1	1	1	1	1	1	1	1	1	1	1	1	1	1	1	1	1	1	1	1	1.5168e+07	1	1	1	1	1	1	1	1	1	842669	-842668	842668	19.6846
1000282-46-4	1-Ethyl-1-(3-tridecyloxy)-1-silacyclopentane		1	1	1	1	1	1	1	1	1	1	1	1	1	1	1	1	1	1	1	1	1	1	1	1.51451e+07	1	1	1	1	1	1	1	841395	-841394	841394	19.6824
10191-41-0	dl-.alpha.-Tocopherol		1	1	1	1	1	1	1	1	1	1	1	1	1	1	1	1	1	1633024	1	1	1	1	1	1	1	1	1	1	1	1.34588e+07	1	838433	-838432	838432	19.6773
34883-17-5	Benzaldehyde, 2-methoxy-3,6-dimethyl-4-(phenylmethoxy)-		1	1	1	1	1	1	1	1	1	1	1	1	1	1	1	1	1	1	1	1	1	1	1	1.49982e+07	1	1	1	1	1	1	1	833232	-833231	833231	19.6684
1000282-60-3	Cyclobutanecarboxylic acid, 2-propenyl ester		1	1	1	1	1	1	1	1	1	1	1	1	1	1	1	1	1	1	1	1	1	1	1	1	1	1	1.19543e+07	1	2.73338e+06	1	1	815984	-815983	815983	19.6382
17831-71-9	2-Propenoic acid, oxybis(2,1-ethanediyloxy-2,1-ethanediyl) ester		1	1	1	1	1	1	1	1	1	1	1	1	1	1	1	1	1	1	1	1	1	1	1	1	1	1	1.46752e+07	1	1	1	1	815291	-815290	815290	19.637
590-93-2	2-Butynoic acid		1	1	1	1	1	1	1	1	1	1	1	1	1	1	1	1	1	1	1	1	1	1	1	1	1	1	1	1.46307e+07	1	1	1	812816	-812815	812815	19.6326
79329-74-1	1,2,4,5-Tetrazin-3-amine		1	1	1	1	1	1	1	1	5.5463e+06	1	1	1	1	1	1	5.41641e+06	1	1	1	1	1	1.26704e+07	1	1	4.70762e+06	1	1	1	1	1	462193	1.26636e+06	-804164	804164	19.6171
680-65-9	Difluoromalonic acid,diethyl ester		1	1	1	1	1	1	1	1	1	1	1	1	1	1	1.26656e+07	1	1	1	1.79963e+06	1	1	1	1	1	1	1	1	1	1	1	1	803624	-803623	803623	19.6162
20690-71-5	2-Hexanone, 3-methyl-4-methylene-		1	1	5064622	1	1	1	1.01616e+07	1	1	1	1	1	1	1	1.01137e+07	1	1	3.17828e+06	1.66568e+07	1	1	1	1	1	1	1	5845864	1	1.45887e+06	1	1.26886e+06	2.06964e+06	-800783	800783	19.6111
561-86-4	Brallobarbital		1	1	1	1	1	1	1	1	1	1	1	1	1	1	1	1	1	1.43721e+07	1	1	1	1	1	1	1	1	1	1	1	1	1	798453	-798452	798452	19.6068
1000352-83-7	2,5-Dihydroxyacetophenone, bis(trimethylsilyl) ether		1	1	1	1	1	1	1	1	1	1	1	1	1	1	1	1	1	1	1.41275e+07	1	1	1	1	1	1	1	1	1	1	1	1	784860	-784859	784859	19.5821
1000320-75-8	l-Norvaline, N-allyloxycarbonyl-, allyl ester		1	1	1	1	1	1	1	1	1	1	1	1	1	1	1	1.40824e+07	1	1	1	1	1	1	1	1	1	1	1	1	1	1	1	782355	-782354	782354	19.5775
1000314-51-6	Glycine, N-(4-ethylbenzoyl)-, pentyl ester		1	1	1	1	1	1	1	1	1	1	1	1	1.40093e+07	1	1	1	1	1	1	1	1	1	1	1	1	1	1	1	1	1	1	778293	-778292	778292	19.57
1000338-97-5	6-Fluoro-2-trifluoromethylbenzoic acid, ethyl ester		1	1	1	1	1	1	1	1	1	1	1	1	1	1	1	1	1	1	1	1	1	1	1	1	1	1	1	1.38194e+07	1	1	1	767746	-767745	767745	19.5503
1000288-40-0	3H-Pyrazole, 3,4-diamino-		1	1	1	1	1	1	1	1	1	1	1	1	1	1	1	1	1	1.37635e+07	1	1	1	1	1	1	1	1	1	1	1	1	1	764641	-764640	764640	19.5444
1000143-61-2	cis-2-Dimethylamino-2-oxo-4-methyl-1,3,2-dioxaphosphorinane		1	1	1	1	1	1	1	1	1	1	1	1	1	1	1	1.37624e+07	1	1	1	1	1	1	1	1	1	1	1	1	1	1	1	764581	-764580	764580	19.5443
68922-10-1	Butanoic acid, 3-methyl-, 3,7-dimethyl-6-octenyl ester		1	1	1	1	1	1	1	1	1	1	1	1	1	1	1	1	1	1	1	1	1	1	1	1.37412e+07	1	1	1	1	1	1	1	763403	-763402	763402	19.5421
78-75-1	Propane, 1,2-dibromo-		1	1	1	1	1	1	1	1	1	1	1	1	1	1	1	1	1	1	1	1	1	1	1	1.36794e+07	1	1	1	1	1	1	1	759968	-759967	759967	19.5356
483-75-0	Naphthalene, 1,2,4a,5,6,8a-hexahydro-4,7-dimethyl-1-(1-methylethyl)-		1	1	1	1	1	1	1	1	1	1	1	1	1	1	1	1	1	1	1	1	1	1	1	1.36441e+07	1	1	1	1	1	1	1	758009	-758008	758008	19.5319
4253-91-2	Dipropyl sulfoxide		1	1	1	1	1	1	1	1	1	1	1	1	1	1	1	1	1	1.36239e+07	1	1	1	1	1	1	1	1	1	1	1	1	1	756882	-756881	756881	19.5297
501-94-0	Benzeneethanol, 4-hydroxy-		1	1	1	1	1	1	1	1	1	1	1	1	1	1	1	1	1	1	1	1	1	1	1	1	1	1	1	1	1.32874e+06	1.22576e+07	1	754798	-754797	754797	19.5257
611-14-3	Benzene, 1-ethyl-2-methyl-		1	1	1	1	1	1	1	1	1	1	1	1	1	1	1	1	1	1	1.11279e+07	1	1	1	1	1	1	2394231	1	1	1	1	1	751230	-751229	751229	19.5189
1625974	1H-Inden-1-ol, 2,3-dihydro-		1	1	1	1	4302062	1	1	1	1	1	8.25901e+06	1	1	1	1	1	1	1	1	1	1	1	1	3.23549e+07	1	1	1	1	1	1	1.04676e+06	1.7975e+06	-750740	750740	19.518
1000296-76-1	6,7-Dihydro-5H-pyrrolo[2,1-c][1,2,4]triazole-3-carboxylic acid		1	1	1	1	1	1	1	1	1	1	1	1	1	1	1	1	1	1	1	1	1	1	1	1.35129e+07	1	1	1	1	1	1	1	750720	-750719	750719	19.5179
1000192-85-9	1,2-Bis(4-methoxyphenyl)-N,N,N',N'-tetramethylethane-1,2-diamine		1	1	1	1	1	1	1	1	2.37974e+06	1	1	1	1	1	1	1.69906e+07	1	1	1	1	1	1	1	1	1	1	1	1	1	1	198312	943925	-745612	745612	19.5081
1000191-29-9	2-(3,7-Dimethyl-octa-2,6-dienylideneamino)-4,8-dimethylnona-3,7-dienenitrile		1	1	1	1	1	1	1	1	1	1	1	1	1	1	1	1	1	1	1	1	1	1	1	1	1	1	1	1.32731e+07	1	1	1	737398	-737397	737397	19.4921
86426-73-5	11-Hexadecynal		1	1	1	1	1	1	1	1	1	1	1	1	1	1	1	1	1	1.32618e+07	1	1	1	1	1	1	1	1	1	1	1	1	1	736767	-736766	736766	19.4908
18435-45-5	1-Nonadecene		1	1	1	1	1	1	1	1	1	1	1	1	1	1	1	1	1	1	1	1	1	1	1	1	1	1.32337e+07	1	1	1	1	1	735208	-735207	735207	19.4878
1000263-69-5	Acetamide, 2-(1-piperidyl)-N-(6-chloropyrazin-2-yl)-		1	1	1	1	1	1	1	1	1	1	1	1	1	1	1	1	1	1	1.32051e+07	1	1	1	1	1	1	1	1	1	1	1	1	733618	-733617	733617	19.4847
1000309-08-9	Phosphorochloridic acid, hexyl pentyl ester		1	1	1	1	1	1	1	1	1	1	1	1	1	1	1	1	1	1	1.31992e+07	1	1	1	1	1	1	1	1	1	1	1	1	733291	-733290	733290	19.484
19078-32-1	Pyrazole, 3,4,4,5-tetramethyl-		1	1	1	1	1	1	1	1	1	1	1	1	1	1	1	1	1	1	1	1.31841e+07	1	1	1	1	1	1	1	1	1	1	1	732453	-732452	732452	19.4824
5920-29-6	1H-Pyrazole, 3-ethyl-4,5-dihydro-		1	1	1	1	1	1	1	1	1	1	1	1	1	1	1	1	1	1	1.31201e+07	1	1	1	1	1	1	1	1	1	1	1	1	728898	-728897	728897	19.4754
255885-37-1	Cyclooctane, 1-methyl-3-propyl-		1	1	1	1	1	1	1	1	1	1	1	1	1	1	1	1.30318e+07	1	1	1	1	1	1	1	1	1	1	1	1	1	1	1	723989	-723988	723988	19.4656
1726-77-8	Octanal, (2,4-dinitrophenyl)hydrazone		1	1	1	1	1	1	1	1	1	1	1	1	1	1	1	1	1	1	1	1	1	1	1	1	1.30181e+07	1	1	1	1	1	1	723227	-723226	723226	19.4641
2043-26-7	2-Pyrrolidinone, 1-(1-oxo-2-propenyl)-		1	1	1	1	1	1	1	1	1	1	1	1	1	6261270	1	1	1	1	6643877	1	1	1	1	1	1	1	1	1	1	1	1	716954	-716952	716952	19.4515
1655-03-4	1-Propanone, 1-(1-cyclohexen-1-yl)-		1	1	1	1	1	1	1	1152489	1	1	1	1	1	1	1	1	1	1	9.26024e+06	1	1	1	1	5.19989e+06	1	1	1	1	1	1	96041.7	803342	-707300	707300	19.432
303096-17-5	Phenacyl 2,2-diphenylacetate		1	1	1	1	1	1	1	1	1	1	1	1	1	1	1	1.26268e+07	1	1	1	1	1	1	1	1	1	1	1	1	1	1	1	701492	-701491	701491	19.4201
1000327-39-0	Benzene, (2-methylcyclopropyl)-		1	1	1	1	1	1	1	1	1	1	1	1	1	1	1	1	1	1	5060034	1	1.9738e+06	1	1	1	1	1	1	3325712	2.23938e+06	1	1	699941	-699940	699940	19.4169
119901-88-1	Diallyldivinylsilane		1	1	1	1	1	1	1	1	1	1	1	1	1	1	1	1	1	1	1	1	1	1	1	1	1	1	1	1.25777e+07	1	1	1	698762	-698761	698761	19.4144
4442-79-9	Cyclohexaneethanol		1	1	1	1	1	1	1	1	1	1	1	1	1	1	1	1	1	1	1	1	1	1	1	1	1	1	1	1	1.24726e+07	1	1	692921	-692920	692920	19.4023
135940	Cyclohexane, butylidene-		1	1	1	1	1	1	1	1	1	1	1	1	1.24115e+07	1	1	1	1	1	1	1	1	1	1	1	1	1	1	1	1	1	1	689531	-689530	689530	19.3953
142-62-1	Hexanoic acid		1	1	1	1	1	1	1	1	1	1	1	1	1	1	1	1	1	1	1	9.44707e+06	1	1	1	1	1	1	1	2.94673e+06	1	1	1	688545	-688544	688544	19.3932
32064-79-2	6-Decen-5-one		1	1	1	2.50914e+06	1	1	7823518	1	1	1	1	1	1	1	1	1	2.96194e+06	3.1272e+06	1	1	1	7913713	3.09822e+06	1	1	5.68493e+06	1	5050914	1	1	861056	1.5465e+06	-685440	685440	19.3867
41044-63-7	1,5-Heptadiene, 2-methyl-, (E)-		1	1	1	1	1	1	1	1	1	1	1	1	1	1	1.22152e+07	1	1	1	1	1	1	1	1	1	1	1	1	1	1	1	1	678620	-678619	678619	19.3722
53942-53-3	2,2-Dichloroethanol, acetate		1	1	1	1	1	1	1	1	1	1	1	1	1	1	1	1	1	1	1.20649e+07	1	1	1	1	1	1	1	1	1	1	1	1	670271	-670270	670270	19.3544
1000309-30-5	Oxalic acid, cyclohexyl butyl ester		1	1	1	1	1	1	1	1	1	1	1	1	1	1	1	1	1	1	1	1	1	1	1	1	1	1	1	1	1	1.19953e+07	1	666407	-666406	666406	19.346
13649-57-5	(11.beta.,16.beta.)-11,21-Dihydroxy-2'-methyl-5'H-pregna-1,4-dieno[17,16-d]oxazolo-3,20-dione		1	1	1	1	1	1	1	1	1	1	1	1	1	1	1	1	1	1	1	1	1	1.1983e+07	1	1	1	1	1	1	1	1	1	665724	-665723	665723	19.3446
163011-00-5	1-(4-Methoxyphenyl)-2-(4-pyrimidinyl)ethylene (E)		1	1	1	1	1	1	1	1	1	1	1	1	1	1	1	1	1	1	1	1	1	1	1	1	1	1	1.19701e+07	1	1	1	1	665006	-665005	665005	19.343
1000292-54-9	4-Ethylbenzoic acid, tridec-2-ynyl ester		1	1	1	1	1	1	1	1	1	1	1	1	1	1	1	1	1	1	1	1	1	1	1	1	1	1.19251e+07	1	1	1	1	1	662506	-662505	662505	19.3376
931-35-1	1H-Imidazole, 2-ethyl-4,5-dihydro-4-methyl-		1	1	1	1	1	1	1	1	1	1	1	1	1	1	1	1	1	1	1	1	1	1	1.18259e+07	1	1	1	1	1	1	1	1	656996	-656995	656995	19.3255
1000142-83-5	2,3-Diazabicyclo[2.2.1]hept-2-ene, 7-isopropyl-		1	1	1	1	1	1	1	1	1	1	1	1	1	1	1	1	1	1	1	1	1	1	1	1	1.18246e+07	1	1	1	1	1	1	656925	-656924	656924	19.3254
3012-37-1	[18170] benzyl thiocyanate [10.969]		1	1	1	1.24723e+07	1	1	1	1	1.11762e+07	1	1	2.46991e+06	1	1	1	25590006	1	3.45191e+06	1	1	1	1	1	1.39201e+07	1243365	1	1	1	6.75932e+06	1	2.17654e+06	2.83137e+06	-654838	654838	19.3208
2872-48-2	9,10-Anthracenedione, 1,4-diamino-2-methoxy-		1	1	1	1	1	1	1	1	5.73266e+06	1	1	1	1	1	1	1	1	1	1	1	1	1	1	2.03503e+07	1	1	1	1	1	1	477722	1.13057e+06	-652849	652849	19.3164
1072-62-4	1H-Imidazole, 2-ethyl-		1	1	1	1	1	1	1	1	1	1	1	1	1	1	1	1	1.17267e+07	1	1	1	1	1	1	1	1	1	1	1	1	1	1	651484	-651483	651483	19.3134
18927-21-4	1,2-Butanediol, 1-(2-furyl)-2-methyl-		1	1	1	1	1	1	1	1	1	1	1	1	1	1	1	1	1	1	1	1	1	1.17033e+07	1	1	1	1	1	1	1	1	1	650186	-650185	650185	19.3105
13670-33-2	4,5-Dihydrooxazole, 2-vinyl-		1	1	1	1	1	1	2.03551e+06	1	1	1	9.33452e+06	1	6957813	1	1	1	1	1	1.99536e+06	1	1	1	2.47833e+06	1.72893e+07	1	1	1	1	1	1	947503	1.5956e+06	-648096	648096	19.3058
2539-75-5	Cyclohexene,1-propyl-		1	1	1	1	1	1	1	1	1	1	1	1	1	1	1	1	1	1	1.15443e+07	1	1	1	1	1	1	1	1	1	1	1	1	641353	-641352	641352	19.2908
4044-00-2	4H-1-Benzopyran-4-one, 5,7-dihydroxy-3-phenyl-		1	1	1	1	1	1	1	1	1	1	1	1	1	1	1	1	1	1	1	1	1	1	1	1.15294e+07	1	1	1	1	1	1	1	640520	-640519	640519	19.2889
73583-56-9	2,6-Dimethyl-6-nitro-2-hepten-4-one		1	1	1	4.53734e+06	1	1	36569679	25339283	6380435	5875846	6.72635e+06	1	1	1	1	1	1	7.63051e+06	28747610	1	2435249	7.65998e+06	2352846	20198859	14749676	21874773	8207798	2.45831e+06	7536188	15818286	7.11908e+06	7.75945e+06	-640372	640372	19.2885
1000365-19-5	2,4,4-Trimethyl-1-pentanol, trifluoroacetate		1	1	1	1	1	1	1	1	1	1	1	1	1	1	1	1	1	1	1	1	1	1	1	1	1	1	1	1	1	1.14984e+07	1	638798	-638797	638797	19.285
14543-49-8	1,6-Octadiene, 8-methoxy-		1	1	1	1	1	1	1	1	1	1	1	1	1	1	1	1	1	1	1	1	1	1.12272e+07	1	1	1	1	1	1	1	1	1	623735	-623734	623734	19.2506
1000307-69-1	2-Fluorobenzoic acid, 4-nitrophenyl ester		1	1	1	1	1	1	1	1	1	1	1	1	1	1	1	1	1	1	1	1	1	1	1	1	5.31854e+06	1	5.89671e+06	1	1	1	1	623071	-623070	623070	19.249
59643-72-0	2,2,4-Trimethyl-3-hexene		1	1	1	1	2.10483e+06	1	1	1	1	1	1	1	1	1	2.00834e+06	1	1	1	1	1	1	1	1	1	1	1	1	1	1	1.2277e+07	175403	793628	-618225	618225	19.2378
540-61-4	Aminoacetonitrile		1	1	1	1	1	1	1	1	1	1	1	1	1	1	1	1	1	1	1	1	1	1	1	1	1	1	1	1.11164e+07	1	1	1	617581	-617580	617580	19.2363
3221-61-2	Octane, 2-methyl-		1	1	1	1	1	1	1	1	1	1	1	1	1	1	1	1	1	1	1	1	1	1	1	1	1	1	1	1	1	1.10916e+07	1	616201	-616200	616200	19.233
1576-85-8	CH3C(O)O(CH2)3CH=CH2		1	1	1	1	1	1	1	1	1	1	1	1	1	1	1	1	1	1.0985e+07	1	1	1	1	1	1	1	1	1	1	1	1	1	610278	-610277	610277	19.2191
1000319-27-1	Pyrazolo[1,5-a]pyrimidine, 3-nitro-		1	1	1	1	1	1	1	1	1	1	1	1	1	1	1	1	1.09361e+07	1	1	1	1	1	1	1	1	1	1	1	1	1	1	607562	-607561	607561	19.2127
102767-28-2	Levetiracetam		1	1	1	1	1	1	1	1	1	1	1	1	1	1	1	1	1	1	1	1	1	1	1	1	1	1	1	1	1	1.0921e+07	1	606724	-606723	606723	19.2107
515-69-5	.alpha.-Bisabolol	sesquiterpene	1.01013e+07	1	1	1	1	1	1	1	1	1	1	1	1	1	1	1	1	1	1	1	1	1	1	2.60094e+07	1	1	1	1	1	1	841779	1.44497e+06	-603189	603189	19.2022
26437-10-5	Ether, p-methylbenzyl vinyl		1	1	1	1	1	1	1	1	1	1	1	1	1	1	1	1	1	1	1.08427e+07	1	1	1	1	1	1	1	1	1	1	1	1	602374	-602373	602373	19.2003
1000363-10-8	Silane, diethylheptadecyloxy(2-methylbutoxy)-		1	1	1	1	1	1	1	1	1	1	1	1	1	1	1	1	1	1	1	1	1.08182e+07	1	1	1	1	1	1	1	1	1	1	601012	-601011	601011	19.197
3491-26-7	1,7-Octadien-3-ol, acetate		1	1	1	1	1	1	1	1	1	1	1	1	1	1	1	1	1	1	1	1	1	1	1	1.0801e+07	1	1	1	1	1	1	1	600057	-600056	600056	19.1947
622-33-3	Hydroxylamine, O-(phenylmethyl)-		1	1	1	1	1	1	1	1	1	1	1	1	1	1	1.07812e+07	1	1	1	1	1	1	1	1	1	1	1	1	1	1	1	1	598958	-598957	598957	19.1921
32318-87-9	2-Acetyl-2-methyltetrahydrofuran		1	1	1	1	1	1	1	1	1	1	1	1	1	1	1	1	1	1	1	2755632	1	1	1	1	1	1	1	1	1	7759969	1	584201	-584200	584200	19.1561
996-83-8	1,4-Pentadiene, 3-propyl-		1	1	1	1	1	1	1	1	1	1	1	1	1	1	1	1	1	1	1.05151e+07	1	1	1	1	1	1	1	1	1	1	1	1	584172	-584171	584171	19.156
1000355-67-2	4-Fluorobenzoic acid, 3-methylbut-2-yl ester		1	1	1	1	1	1	1	1	1	1	1	1	1	1	1	1	1	1	1.05129e+07	1	1	1	1	1	1	1	1	1	1	1	1	584053	-584052	584052	19.1557
2764-83-2	1H-1,2,4-Triazole, 1-vinyl-		1	1	1	1	1	1	1	1	1	1	1	1	1	1	1	1	1	1	1	6818158	1	1	3.63105e+06	1	1	1	1	1	1	1	1	580512	-580511	580511	19.147
124-07-2	Octanoic acid	fatty acid	1	1	1	1	5870424	1	1	1	1	1	1	1	1	1	1	1	1	1.92378e+07	1	1	1	1	1	1	1	1	1	1	1	1	489203	1.06877e+06	-579565	579565	19.1446
6929-04-0	Hexadecanoic acid, 15-methyl-, methyl ester		1	1	1	1	1	1	1	1	1	1	1	1	1	1	1	1	1	1	1	1	1	1	1	1	1	1.02943e+07	1	1	1	1	1	571909	-571908	571908	19.1254
27578-60-5	1-Piperidineethanamine		1	1	1	1	1	1	1	1	1	1	1	1	1	1	1	1	1	1	1	1	1	1.026e+07	1	1	1	1	1	1	1	1	1	570004	-570003	570003	19.1206
2050-77-3	Decane, 1-iodo-		1	1	1	1	1	1	1	1	1	1	1	1	1	1	1	1	1	1	3.59044e+06	1	2.14697e+06	1	1	1	1	1	1	4.49864e+06	1	1	1	568671	-568670	568670	19.1172
5205-34-5	5-Decanol		1	1	1	1	1	1	1	1	1	1	1	1	1	1	1	1	1	1	1	1	1	1	1	1	1	1	1	1	1.01394e+07	1	1	563302	-563301	563301	19.1035
498-16-8	4-Hexen-1-ol, 5-methyl-2-(1-methylethenyl)-, (R)-		1	1	1	1	1	1	1	1	2131623	1	1	1	1	1	1	1.33297e+07	1	1	1	1	1	1	1	1	1	1	1	1	1	1	177636	740542	-562906	562906	19.1025
15486-33-6	3,5-Dihydroxy-4',7-dimethoxyflavone		1	1	1	1	1	1	1	1	1	1	1	1	1	1	1	1	1	1	5463648	1	1	1	1	1	1	1	1	1	4.65228e+06	1	1	561997	-561996	561996	19.1002
595-33-5	Megestrol acetate		1	1	1	1	2.85895e+06	1	1	1	1	1	1	1	1	1	1	1	1	1	1	1	1	1	1	1	1	1	1	1.42701e+07	1	1	238247	792785	-554538	554538	19.0809
1436-34-6	Oxirane, butyl-		1	1	1	1	1	1	1	1	1	1	1	1	1	5753933	1	1	1	1	1	1	1	1	1	1	1	4214907	1	1	1	1	1	553825	-553824	553824	19.0791
3429-62-7	Silane, hexyltrimethyl-		1	1	1	1	1	1	1	1	1	1	1	1	1	1	1	1	1	1	9.96578e+06	1	1	1	1	1	1	1	1	1	1	1	1	553655	-553654	553654	19.0786
1000196-82-3	Cyclohexane, 1,2,3,4-bis(epoxy)-2,6,6-trimethyl-1-(pent-2-en-4-one-2-yl)-		1	1	1	1	1	1	1	1	1	1	1	1	9.9461e+06	1	1	1	1	1	1	1	1	1	1	1	1	1	1	1	1	1	1	552562	-552561	552561	19.0758
203-65-6	4H-Benzo[def]carbazole		1	1	1	1	1	1	1	1	1	1	1	1	1	1	1	1	1	1	1	1	1	1	1	1	1	1	1	1	9.94333e+06	1	1	552408	-552407	552407	19.0754
42787-62-2	Benzenemethanol, .alpha.-(1-phenylaminoethyl)-		1	1	1	1	1	1	1	1	1	1	1	1	1	1	1	1	1	1	1	1	1	1	1	1	1	1	1	1	1	9.89076e+06	1	549488	-549487	549487	19.0677
1000283-14-8	1-(1-Adamantylmethyloxy)-1-ethyl-1-silacylopentane		1	1	1	1	1	1	1	1	1	1	1	1	1	1	1	1	1	1	1	1	1	1	1	1	1	1	1	1	1	9.88983e+06	1	549436	-549435	549435	19.0676
4352-42-5	Cyclohexanemethanol, .alpha.-propyl-		1	1	1	1	1	1	1	1	1	1	1	1	1	1	1	1	1	1	1	1	1	1	1	1	1	1	9.87546e+06	1	1	1	1	548638	-548637	548637	19.0655
2888-49-5	Cyclohexylmethyl formate		1	1	1	1	1	1	1	1	1	1	1	1	1	1	1	1	1	1	1	9.84571e+06	1	1	1	1	1	1	1	1	1	1	1	546985	-546984	546984	19.0611
22442-56-4	Ethenetricarbonitrile, (4-amino-3,5-xylyl)-		1	1	1	1	1	1	1	1	1	1	1	1	1	1	1	9.787e+06	1	1	1	1	1	1	1	1	1	1	1	1	1	1	1	543723	-543722	543722	19.0525
1000342-47-5	2-Furoylacetonitrile		8257275	1	1	1	1	1	1	1	1	1	1	1.59578e+07	1	1	1	1	1	1	1	1	1	1	1	1	1	1	1	46063988	1	1	2.01792e+06	2.55911e+06	-541189	541189	19.0458
51174-12-0	2,4,4-Trimethyl-1-hexene		1	1	1	1	1	1	1	1	1	1	1	1	1	1	1	1	1	1	9.64429e+06	1	1	1	1	1	1	1	1	1	1	1	1	535795	-535794	535794	19.0313
7478-60-6	4H-1-Benzopyran-4-one, 3-hydroxy-7-methoxy-2-phenyl-		1	1	1	1	1	1	1	1	1	1	1	1	1	1	1	1	1	1	1	1	1	1	1	9.59058e+06	1	1	1	1	1	1	1	532811	-532810	532810	19.0233
32281-85-9	Cyclopentane, 2-isopropyl-1,3-dimethyl-		1	1	1	1	1	1	1	1	1	1	1	1	1	1	1	1	1	1	1	9.33683e+06	1	1	1	1	1	1	1	1	1	1	1	518714	-518713	518713	18.9846
91057-08-8	1-Norbornanemethanol, acetate		1	1	1	1	1	1	1	1	1	1	1	1	1	1	1	1	9.33136e+06	1	1	1	1	1	1	1	1	1	1	1	1	1	1	518410	-518409	518409	18.9837
172804-54-5	Phentermine, n-heptafluorobutyryl deriv.		1	1	1	1	1	1	1	1	1	1	1	1	1	1	1	1	1	1	1	1	1	1	1	9.2341e+06	1	1	1	1	1	1	1	513006	-513005	513005	18.9686
90112-64-4	Cyclobutene-3,4-diol, tetramethyl-		1	1	1	5.12555e+06	1	1.25014e+07	1	1	1	1.68169e+07	1	1	1	1	1	1	9.50094e+06	1	1.56924e+07	1.58339e+07	1	1	1	1	1	1	1	8.65035e+06	1	1.1179e+07	2.87032e+06	3.38092e+06	-510602	510602	18.9618
61142-66-3	Cyclopentene, 5-hexyl-3,3-dimethyl-		1	1	1	1	1	1	1	1	1	1	2.64307e+06	1	1	1.30925e+07	1	1	1	1	1	1	1	1	1	1	1	1	1	1	1	1	220256	727362	-507106	507106	18.9519
6704-19-4	1-Propanone, 1-cyclopropyl-		1	1	1	1	1	1	1	1	1	1	1	1	1	1	1	1	1	1	1	1	1	1	1	1	1	1	1	1	1	9.10055e+06	1	505587	-505586	505586	18.9476
68-11-1	Acetic acid, mercapto-		1	1	1	1	1	1	1	1	1	1	1	1	1	1	4436619	1	1	1	1	1	1	1	1	4.56344e+06	1	1	1	1	1	1	1	500004	-500003	500003	18.9316
3777-70-6	Furan, 2-hexyl-		1	1	1	1	1	1	1	1	1	1	1	1	2.39428e+06	1	1	1	2.02959e+06	1	2.06814e+06	1	1	1	1	1	2.46841e+06	1	1	1	1	1	1	497801	-497800	497800	18.9252
17841-46-2	Silane, methoxytripropyl-		1	1	1	1	1	1	1	1	1	1	1	1	1	1	1	1	1	1	1	1	1	1	1	8.94888e+06	1	1	1	1	1	1	1	497161	-497160	497160	18.9234
7496-81-3	Indolizine, 2-(4-methylphenyl)-		1	1	1	1	1	1	1	1	1	1	1	1	1	1	1	1	1	1	1	8.94845e+06	1	1	1	1	1	1	1	1	1	1	1	497137	-497136	497136	18.9233
257932-05-1	N-(4-Methoxy-2,5-dinitrophenyl)acetamide		1	1	1	1	1	1	1	1	1	1	1	1	1	1	1	1	1	1	8.88295e+06	1	1	1	1	1	1	1	1	1	1	1	1	493498	-493497	493497	18.9127
64788-23-4	1,3-Butadiyne, 1,4-difluoro-		1	1	1	1	1	1	1	1	1	1	1	1	1	1	1	1	1	1	8.71832e+06	1	1	1	1	1	1	1	1	1	1	1	1	484352	-484351	484351	18.8857
126434-25-1	Cyclopropanemethanol, .alpha.,.alpha.-dimethyl-2-methylene-		1	1	1	1	1	1	1	1	1	1	1	1	1	1	1	1	1	1	1	8.71766e+06	1	1	1	1	1	1	1	1	1	1	1	484315	-484314	484314	18.8856
597-96-6	3-Hexanol, 3-methyl-		1	1	1	1	1	1	1	1	1	1	1	1	1	1	1	1	1	1	8.69022e+06	1	1	1	1	1	1	1	1	1	1	1	1	482791	-482790	482790	18.881
61142-22-1	Cyclohexane, (3,3-dimethylpentyl)-		1	1	1	1	1	1	1	1	1	1	1	1	1	1	1	1	1	1	1	1	1	1	1	1	1	1	1	8.68571e+06	1	1	1	482541	-482540	482540	18.8803
1000348-90-6	Fumaric acid, heptyl 3-methylbut-3-enyl ester		1	1	1	1	1	1	1	1	1	1	1	1	1	1	1	1	1	1	1	1	1	1	8.65193e+06	1	1	1	1	1	1	1	1	480664	-480663	480663	18.8747
112248-30-3	Eicosen-1-ol, cis-9-		1	1	1	1	1	1	1	1	1	1	5.95421e+07	1	1	1	1	1	1	1	7.59584e+07	1	1	1	1	1	1	1	1	2.19171e+07	1	1	4.96184e+06	5.43753e+06	-475683	475683	18.8596
13151-10-5	1-Octene, 6-methyl-		1	1	1	1	1	1	1	1	1	1	1	1	1	1	1	1	1	1	1	1	1	1	1	1	1	1	8.49543e+06	1	1	1	1	471969	-471968	471968	18.8483
68680-98-8	1-Octanol, 3,7-dimethyl-, (S)-		1	1	1	1	1	1	1	1	1	1	1	1	1	1	1	1	1	1	1	1	1	1	1	1	1	1	8.46414e+06	1	1	1	1	470231	-470230	470230	18.843
96-33-3	2-Propenoic acid, methyl ester		1	1	1	1	1	1	1	1	1	1	1	1	1	2940320	1	1	1	1	1	1	1	1	1	1	1	1	1	5515429	1	1	1	469765	-469764	469764	18.8416
1000190-48-6	1-Hexene, 6-phenyl-4-(1-phenylethoxy)-		1	1	1	1	1	1	1	1	1	1	1	1	1	1	1	1	1	1	1	1	1	1	1	2.85179e+06	1	5.57248e+06	1	1	1	1	1	468016	-468015	468015	18.8362
4132-86-9	DL-Alanine, N-[(phenylmethoxy)carbonyl]-		1	1	1	1	1	1	1	1	1	1	1	1	1	1	1	1	1	1	1	1	1	1	1	8.39329e+06	1	1	1	1	1	1	1	466295	-466294	466294	18.8309
56606-79-2	1-Decen-3-one		1	1	1	1	1	1	1	1	1	1	1	1	1	1	1	1	1	1	1	1	1	8.39231e+06	1	1	1	1	1	1	1	1	1	466240	-466239	466239	18.8307
2177-18-6	2-Propenoic acid, ethenyl ester		1	1	1	1	1	1	1	1	1	1	1	1	1	1	1	1	4339705	1	1	1	1	1	1	1	1	1	1	1	4.02088e+06	1	1	464478	-464477	464477	18.8252
3068-88-0	2-Oxetanone, 4-methyl-		1	1	1	1	1	1	1.06055e+07	1	1	1	1	1	1	1	1	1	1	1	2.41989e+07	1	1	1	1	1	1	1	1	1	1	1	883789	1.34439e+06	-460598	460598	18.8131
520-28-5	4H-1-Benzopyran-4-one, 5-hydroxy-7-methoxy-2-phenyl-		1	1	1	1	1	1	1	1	1	1	1	1	1	1	1	5.26304e+06	1	1	1	1	1	1	1	3.02548e+06	1	1	1	1	1	1	1	460474	-460473	460473	18.8128
1000116-13-5	1,1'-Biphenyl, 2-carbonyldimethylamino-4,5-methylenedioxy-		1	1	1	1	1	1	1	1	1	1	1	1	1	1	1	1	1	1	1	1	1	1	1	8244156	1	1	1	1	1	1	1	458010	-458009	458009	18.805
1467-36-3	Ethanone, 1-(2,3,4-trimethylphenyl)-		1	1	1	1	1	1	1	1	1	1	1	1	1	1	1	8.20419e+06	1	1	1	1	1	1	1	1	1	1	1	1	1	1	1	455789	-455788	455788	18.798
1000363-96-0	Silane, diethylheptyloxyoctadecyloxy-		1	1	1	1	1	1	1	1	1	1	1	1	1	1	1	1	1	1856490	1	1	1	1	1	1	4.3274e+06	1	1	1.95753e+06	1	1	1	452302	-452301	452301	18.7869
36617-00-2	Cyclopropane, 2-bromo-1,1,3-trimethyl-		1	1	1	1	1	1	1	1	1	1	1	1	1	1	1	1	1	1	8.10823e+06	1	1	1	1	1	1	1	1	1	1	1	1	450458	-450457	450457	18.781
74764-56-0	5-Hepten-3-one, 5-ethyl-4-methyl-		1	1	1	1	1	1	1	1	1	1	1	1	2.52234e+06	1	1	1	1	1	1	1	1	1	1	1	1	2.09879e+06	1	1	3.47323e+06	1	1	449687	-449686	449686	18.7786
1000156-14-0	3-Carene, 2-acetyl-		1	1	1	1	1	1	1	1	1	1	1	1	1	1	1	1	1	1	1	1	1	1	1	8078865	1	1	1	1	1	1	1	448827	-448826	448826	18.7758
13909-75-6	1,2,3,4,5-Pentamethoxybenzene		1	1	1	1	1	1	1	1	1	1	1	1	1	1	1	1	1	1	1	1	1	1	1	1	1	1	8061599	1	1	1	1	447868	-447867	447867	18.7727
67564-91-4	FENPROPIMORPH IUPAC NAME: (■)-cis-4-[3-(4-tert-butylphenyl)-2- methylpropyl]-2,6-dimethylmorpholine TRADE NAMES: MISTRAL, CORBEL	fungicide	1	1	1	1	1	1	1	1	1	1	1	1	1	1	1	1	1	1	8047997	1	1	1	1	1	1	1	1	1	1	1	1	447112	-447111	447111	18.7703
3878-45-3	Triphenylphosphine sulfide		2935998	1	4.99651e+06	4.30872e+06	1	40590712	1	2.41992e+06	1.42474e+06	2.40216e+06	1	25897225	1	1	1	1	1	1	1	1	1	1	29912106	3.15863e+06	4.65475e+06	1.88713e+06	86394668	5.7083e+06	1.55639e+06	2.22642e+06	7.08133e+06	7.52769e+06	-446357	446357	18.7678
6294-39-9	Cyclohexane, 1-bromo-2-methyl-		1	1	1	1	1	1	1	1	1	1	1	1	1	1	1	8011467	1	1	1	1	1	1	1	1	1	1	1	1	1	1	1	445082	-445081	445081	18.7637
3188-13-4	Ethane, (chloromethoxy)-		1	1	1	1	1	1	1	1	1	1	1	1	1	1	1	1	1	1	1	1	1	1	1	1	1	1	1	1	1	7911354	1	439521	-439520	439520	18.7456
624-97-5	4-Pentene-2-ol, 2-methyl		1	1	1	1	1	1	1	1	1	1	1	1	1	1	1	1	1	1	1	1	1	1	1	1	1	1	1	1	1	7.87826e+06	1	437682	-437681	437681	18.7395
108-21-4	Isopropyl acetate		1	1	1	1	1	1	1	1	1	1	1	1	1	1	1	1	1	1	1	1	1	1	1	1	1	1	7871614	1	1	1	1	437313	-437312	437312	18.7383
689-12-3	Isopropyl acrylate		1	1	1	1	1	1	1	1	1	1	1	1	1	1	1	1	1	1	1	1	1	1	1	7.82836e+06	1	1	1	1	1	1	1	434910	-434909	434909	18.7304
6665-78-7	5,7-Diacetoxy-3-phenyl-4H-chromen-4-one		1	1	1	1	1	1	1	1	1	1	1	1	1	1	1	1	1	1	1	1	1	1	1	7.82797e+06	1	1	1	1	1	1	1	434888	-434887	434887	18.7303
1000101-53-8	2,5-Anhydro-3-O-acetyl-1,4,6-tri-O-methyl-d-mannitol		1	1	1	1	1	1	1	1	1	1	1	1	1	1	1	1	1	7.81811e+06	1	1	1	1	1	1	1	1	1	1	1	1	1	434340	-434339	434339	18.7285
645-10-3	1,7-Dimethyl-4-(1-methylethyl)cyclodecane		1	2.82367e+07	1	1	1	1	1.58202e+07	9.18929e+06	1	1	1	5991055	1	1	1	1	1	6.91679e+06	1	1	1	1	1	1	4.86324e+06	1	4.62555e+07	1	1	38635458	4.93644e+06	5.37061e+06	-434172	434172	18.7279
34180-11-5	Propane, 1-(chloromethoxy)-2-methyl-		1	1	1	1	1	1	1	1	2.21738e+06	1	1	1	1	1	1	1	1	1	1	1	1	7694991	1	3443176	1	1	1	1	1	1	184783	618788	-434005	434005	18.7274
29336-29-6	1-Penten-1-one, 2-methyl-		1	1	1	1	1	1	1	1	1	1	1	1	1	1	1	1	1	1	1	1	1	1	1	1	1	1	1	1	1	7758891	1	431050	-431049	431049	18.7175
14129-48-7	4-Octen-3-one		1	1	1	1	1	1	1	1	1	1	1	1	1	1	1	1	1	1	1	1	1	1	1.52274e+06	1	1	6.22203e+06	1	1	1	1	1	430266	-430265	430265	18.7149
51974-87-9	Dithieno[2,3-c:3',2'-e]pyridazine, 4-oxide		1	1	1	1	1	1	1	1	1	1	1	1	1	1	7.74313e+06	1	1	1	1	1	1	1	1	1	1	1	1	1	1	1	1	430175	-430174	430174	18.7146
107-25-5	Ethene, methoxy-		1	1	1	1	1	1	1	1	1	1	1	1	1	1	7.66384e+06	1	1	1	1	1	1	1	1	1	1	1	1	1	1	1	1	425770	-425769	425769	18.6997
10570-40-8	4H-1,2,4-Triazole, 4-methyl-		1	1	1	1	1	1	1	1	1	1	1	1	1	1	1	1	1	1	7585331	1	1	1	1	1	1	1	1	1	1	1	1	421408	-421407	421407	18.6849
51849-71-9	2(3H)-Furanone, dihydro-3-pentyl-		1	1	1	1	1	1	1	1	1	1	1	1	1	1	1	1	1	1	1	1	1	1	1	1	1	1	7.54813e+06	1	1	1	1	419341	-419340	419340	18.6778
1731-88-0	Tridecanoic acid, methyl ester		1	1	1	1	1	1	1	1	1	1	1	1	1	1	1	1	1	1	1	1	1	1	1	1	1	1	7546460	1	1	1	1	419249	-419248	419248	18.6774
38274-01-0	3-Buten-2-one, 4-(4-hydroxy-2,2,6-trimethyl-7-oxabicyclo[4.1.0]hept-1-yl)-		1	1	1	1	1	1	1	1	1	1	1	1	1	1	1	1	1	1	1	1	1	7543057	1	1	1	1	1	1	1	1	1	419060	-419059	419059	18.6768
1000374-66-5	(2-Fluorophenyl) methanol, 2-methylpropyl ether		1	1	1	1	1	1	1	1	1	1	1	1	1	1	1	1	1	1	7.45714e+06	1	1	1	1	1	1	1	1	1	1	1	1	414287	-414286	414286	18.6603
1606-47-9	1-Penten-3-one, 4-methyl-		1	1	1	1	1	1	1	1	1	1	1	1	1	1	1	1	1	1	7.44796e+06	1	1	1	1	1	1	1	1	1	1	1	1	413776	-413775	413775	18.6585
1000311-95-2	Methyl 4-bromo-5-phenylisoxazole-3-carboxylate		1	1	1	1	1	1	1	1	1	1	1	1	1	1	7429347	1	1	1	1	1	1	1	1	1	1	1	1	1	1	1	1	412742	-412741	412741	18.6549
18742-02-4	2-(2-Bromoethyl)-1,3-dioxolane		1	1	1	1	1	1	1	1	1	1	1	1	1	1	1	1	1	1	1	1	1	1	1	1.20415e+06	1	1	6.22455e+06	1	1	1	1	412706	-412705	412705	18.6548
474-77-1	Cholest-5-en-3-ol, (3.alpha.)-		1	1	1	2.19477e+06	1	1	1	1	1	1	1	1	1	1	1	1	1	1	1	1	1	1	1	1	1	1	1	1	1	1.07176e+07	182898	595423	-412524	412524	18.6541
1000330-57-6	Fumaric acid, ethyl tetrahydrofurfuryl ester		1	1	1	1	1	1	1	1	1	1	1	1	1	1	1	1	1	1	1.8175e+06	1	1	1	1	1	1	1	1	5574845	1	1	1	410687	-410686	410686	18.6477
1000376-25-9	Cyclohexanemethanol, chlorodifluoroacetate		1	1	1	1	1	1	1	1	1	1	1	1	1	7.38152e+06	1	1	1	1	1	1	1	1	1	1	1	1	1	1	1	1	1	410086	-410085	410085	18.6456
1000197-39-7	2H-Imidazole, 2,2,4,5-tetramethyl-		1	1	1	1	1	1	1	1	1	1	1	1	1	1	1	1	1	1.44227e+06	3574866	1	1	1	1	2362775	1	1	1	1	1	1	1	409996	-409995	409995	18.6452
32064-76-9	7-Dodecen-6-one		1	1	1	1	1	1	1	1	1	1	1	1	1	1	1	1	1	1	7.35165e+06	1	1	1	1	1	1	1	1	1	1	1	1	408426	-408425	408425	18.6397
555-10-2	.beta.-Phellandrene	mono terpenoid	1	1	1	1	1	1	1	1	1	1	1	1	1	1	1	1	1	1	1	1	1	1	1	1	1	7331393	1	1	1	1	1	407301	-407300	407300	18.6357
18794-84-8	(E)-.beta.-Famesene	sesquiterpene	1	1	1	1	1	1	1	1	1	1	1	1	1	1	1	1	1	1	1	1	1	1	1	7282189	1	1	1	1	1	1	1	404567	-404566	404566	18.626
109746-10-3	1,4-Methano-1H-Cyclopropa[d]pyridazine, 4,4a,5,5a-tetrahydro-6,6-dimethyl-, (1.alpha.,4.alpha.,4a.alpha.,5a.alpha.)-		1	1	1	1	1	1	1	1	1	1	1	1	1	1	1	1	1	1	1	7.24436e+06	1	1	1	1	1	1	1	1	1	1	1	402466	-402465	402465	18.6185
4127-47-3	Cyclopropane, 1,1,2,2-tetramethyl-		1	1	1	1	1	1	1	1	1	1	1	1	1	1	1	1	1	1	2.78051e+06	1	1	1	1	1	1	1	4424887	1	1	1	1	400301	-400300	400300	18.6107
497-26-7	1,3-Dioxolane, 2-methyl-		1	1	1	1	1	1	1	1	1	1	1	1	1	1	1	1	1	1	1	1	1	1	1	1	1	1	1	7.19894e+06	1	1	1	399942	-399941	399941	18.6094
874-41-9	Benzene, 1-ethyl-2,4-dimethyl-		1	1	1	1	1	1	1	1	1	1	1	1	1	5.35926e+06	1	1	1	1.82637e+06	1	1	1	1	1	1	1	1	1	1	1	1	1	399203	-399202	399202	18.6068
504-30-3	3(2H)-Pyridazinone		1	1	1	1	1	1	1	1	1	1	1	1	1	1	1	1	1	7.15588e+06	1	1	1	1	1	1	1	1	1	1	1	1	1	397550	-397549	397549	18.6008
26924-35-6	1,3-Dioxolane, 2-ethenyl-2-methyl-		1	1	1	1	1	1	1	1	1	1	1	1	1	1	1	1	1	1	1	1	1	1	1	7145017	1	1	1	1	1	1	1	396946	-396945	396945	18.5986
106929-45-7	Oxirane, 3-[5-(4-azidophenoxy)-3-methyl-3-pentenyl]-2,2-dimethyl-, (E)-.+/-.-		1	1	1	1	1	1	1	1	1	1	1	1	1	1	7120429	1	1	1	1	1	1	1	1	1	1	1	1	1	1	1	1	395580	-395579	395579	18.5936
503-28-6	Diazene, dimethyl-		1	1	1	1	1	1	1	1	1	1	1	1	1	1	2.10611e+06	1	1	1	1	1	1	1	1	1	1	1	1	5009284	1	1	1	395300	-395299	395299	18.5926
4339-94-0	1-Propanol, 3-(dimethylamino)-, acetate		1	1	1	1	1	1	1	1	1	1	1	1	1	1	1	1	1	1	1	1	1	1	7078713	1	1	1	1	1	1	1	1	393263	-393262	393262	18.5851
16387-55-6	2-Octyne, 1,1-diethoxy-		1	1	1	1	1	1	1	1	1	1	1	1	1	1	6993966	1	1	1	1	1	1	1	1	1	1	1	1	1	1	1	1	388555	-388554	388554	18.5678
1000336-36-8	Methyl trans-2-octadecenoate		1	1	1	1	1	1	1	1	1	1	1	1	1	1	1	1	1	1	1	1	1	1	1	1	1	1	1	6.96893e+06	1	1	1	387164	-387163	387163	18.5626
1000164-28-8	2-Oxopentanoic acid, 2'-acetylphenyl ester		1	1	1	1	1	1	1	1	1	1	1	1	1	1	1	1	1	1	3.1542e+06	1	1	1	1	1.9606e+06	1	1724921	1	1	1	1	1	379986	-379985	379985	18.5356
73749-63-0	.beta.-Ethoxysympathol diPFP		1	1	1	1	1	1	1	1	1	1	1	1	1	1	1	1	1	5006545	1.82566e+06	1	1	1	1	1	1	1	1	1	1	1	1	379568	-379567	379567	18.534
312305-59-2	Benzoic acid, 2-formyl-4,6-dimethoxy-, 7-formylhept-2-yl ester		1	1	1	1	1	1	1	1	1	1	1	1	1	1	1	1	1	1	1	1	1	1	4370939	2.45774e+06	1	1	1	1	1	1	1	379372	-379371	379371	18.5333
4697-00-1	Dichloroacetic acid, 2-tetrahydrofurylmethyl ester		1	1	1	1	2.12239e+06	1	1	1	1	1	1	1	1	1	1	1	1	1	2.69386e+06	1	1	1	1	5503408	1	1	1	1.80551e+06	1	1	176867	555711	-378844	378844	18.5312
2929-84-2	p-(Dimethylamino)benzaldehyde oxime		1	1	1	1	1	1	1	1	1	1	1	1	1	1	1	6792804	1	1	1	1	1	1	1	1	1	1	1	1	1	1	1	377379	-377378	377378	18.5257
765-42-4	Cyclopropyl methyl carbinol		1	1	1	1	1	1	1	1	1	1	1	1	1	1	1	1	1	6792763	1	1	1	1	1	1	1	1	1	1	1	1	1	377377	-377376	377376	18.5256
96-23-1	2-Propanol, 1,3-dichloro-		1	1	1	1	1	1	1	1	1	1	1	1	1	1	1	1	1	1	1	1	1	5024710	1	1.75105e+06	1	1	1	1	1	1	1	376432	-376431	376431	18.522
93-55-0	1-Propanone, 1-phenyl-		1	1	1	1	1	1	1	1	1	1	1	1	1	1	1	1	1	1	1	1	1	1	1	4.15698e+06	2.59411e+06	1	1	1	1	1	1	375062	-375061	375061	18.5168
1000370-34-0	5-Ethyl-3-hepten-2-one		1	1	1	1	1	1	1	1	1	1	1	1	1	1	1	1	3.19908e+06	1	1	1	1	1	1	1	1	1	1	3.53525e+06	1	1	1	374130	-374129	374129	18.5132
40564-94-1	Cyclohexanone, 3-(3,3-dimethylbutyl)-		1	1	1	1	1	1	1	1	1	1	1	1	1	1	1	1	1	1	1	1	1	1	1	1	1	1	1	1	1	6733328	1	374075	-374074	374074	18.513
1000334-31-3	1-benzylindole		1	1	1	1	1	1	1	1	1	1	1	1	1	1	1	1	1	1	1	1	1	1	1	1	1	1	1	1	6681642	1	1	371203	-371202	371202	18.5018
1483-27-8	2,5-Dimethoxythiophenol		1	1	1	1	1	1	1	1	1	1	1	1	1	1	1	1	1	1	6.65234e+06	1	1	1	1	1	1	1	1	1	1	1	1	369575	-369574	369574	18.4955
1000377-90-2	Phthalic acid, 2-(4-chlorophenoxy)ethyl ethyl ester		1	1	1	1	1	1	1	1	1	1	1	1	1	1	1	1	1	6641384	1	1	1	1	1	1	1	1	1	1	1	1	1	368967	-368966	368966	18.4931
616-29-5	1,3-Diamino-2-propanol		1	1	1	1	1	1	1	1	1	1	1	1	1	6.62628e+06	1	1	1	1	1	1	1	1	1	1	1	1	1	1	1	1	1	368127	-368126	368126	18.4898
147-85-3	[145742] L-proline 1 [8.567]	amino acid	1	1	1	1	1	1	1	1	1	1	5924256	1	1	1	1	1	1	1	1	1	1	4.19261e+06	5868309	1	1	1	1	5391019	1	1	493689	858442	-364753	364753	18.4766
40085-08-3	1,3-Cyclohexadiene, 5-ethyl-		1	1	1	1	1	1	1	1	1	1	1	1	1	1	1	1	1	1	1	1	1	1	1	1	1	1	1	1.68082e+06	1	4854361	1	363067	-363066	363066	18.4699
28673-24-7	Trifluoroacetyl-lavandulol		1	1	1	1	1	1	1	1	1	1	1	1	1	1	1	1	1	1	1	1	1	1	1	1	1	1	1	6.52533e+06	1	1	1	362519	-362518	362518	18.4677
55022-35-0	2-(1-Benzyl-1,4-dihydropyridin-4-yliden)-1,3-dioxoindan		1	1	1	1	1	1	1	1	1	1	1	1	1	1	1	1	1	1	1	1	1	1	1	1	1	1	1	1	6.50604e+06	1	1	361448	-361447	361447	18.4634
632-32-6	.alpha.-Ergostenol	ergosterol	1	1	1	1	1	1	1	1	1	1	1	1	1	2.29861e+06	1	1	1	1	1.73411e+06	1	1	1	1	1	1	2.42733e+06	1	1	1	1	1	358892	-358891	358891	18.4532
928-39-2	1-Heptyn-6-one		1	1	1	1	1	1	1	1	1	1	1	1	1	1	1	1	1	1	6.45873e+06	1	1	1	1	1	1	1	1	1	1	1	1	358819	-358818	358818	18.4529
1000156-39-0	Propane, 1-(diisopropylphosphino)-3-(diisopropylphosphinyl)-		1	1	1	1	1	1	1	1	1	1	1	1	1	1	1	1	1	1	1	1	1	6416265	1	1	1	1	1	1	1	1	1	356460	-356459	356459	18.4434
1000163-39-0	1-Cyclooctene, 3-bromo-		1	1	1	1	1	1	1	1	1	1	1	1	1	1	1	1	1	1	1	1	1	1	1	1	1	1	1	6.39134e+06	1	1	1	355076	-355075	355075	18.4378
18526-72-2	1-Butene, 3-methyl-3-(1-ethoxyethoxy)		1	1	1	1	1	1	1	1	1	1	1	1	1	1	1	1	1	1	1	6.33235e+06	1	1	1	1	1	1	1	1	1	1	1	351798	-351797	351797	18.4244
74630-23-2	2-Decene, 7-methyl-, (Z)-		1	1	1	1	1	1	1	1	1	1	1	1	1	1	1	6.27936e+06	1	1	1	1	1	1	1	1	1	1	1	1	1	1	1	348854	-348853	348853	18.4123
1202-66-0	N-Acetyltyramine		1	1	1	1	1	1	1	1	1	1	1	1	1	1	1	1	1	1	1	1	1	1	1	1	1	1	1	1	1	6.26569e+06	1	348095	-348094	348094	18.4091
1129-41-5	Carbamic acid, methyl-, 3-methylphenyl ester		1	1	1	1	1	1	1	1	1	1	1	1	1	1	1	1	1	2.63378e+06	2.08189e+06	1	1	1	1538286	1	1	1	1	1	1	1	1	347443	-347442	347442	18.4064
1000375-95-8	L-Alanyl-L-norleucine, N-dimethylaminomethylene-, methyl ester		1	1	1	1	1	2635418	19960314	1	1	1	1	4655675	1	1	1	1	1	2.74813e+06	26862334	2.10026e+06	1	1	1	1.15792e+07	1	1	1	1	1	3.76236e+06	2.27095e+06	2.61402e+06	-343064	343064	18.3881
700-12-9	Benzene, pentamethyl-		1	1	1	2170942	1	1	3473770	1	7816042	1	1	1	1	1	1	1	1	1	6.96508e+06	1	1	1.90138e+06	1	1.74878e+07	1	1	1	1	1	1	1.12173e+06	1.46413e+06	-342396	342396	18.3853
1669-44-9	3-Octen-2-one		1	1	1	1	1	1	1	1	1	1	1	1	1	1	1	1	1	1	1	1	1	6.14689e+06	1	1	1	1	1	1	1	1	1	341495	-341494	341494	18.3815
24764-40-7	N-t-Butylpyrrole		1	1	1	1	1	1	1	1	1	1	1	1	1	1	1	1	1	1	1	1	1.64067e+06	1	1	1	1	1	4.46518e+06	1	1	1	1	339215	-339214	339214	18.3718
520-29-6	4',5-Dihydroxy-7-methoxyflavanone		1	1	1	1	1	1	1	1	1	1	1	1	1	1	1	6.04185e+06	1	1	1	1	1	1	1	1	1	1	1	1	1	1	1	335659	-335658	335658	18.3566
690-92-6	3-Hexene, 2,2-dimethyl-, (Z)-		1	1	1	1	1	1	1	1	1	1	1	1	1	1	1	1	1	1	1	1	1	1	1	1	1	6022284	1	1	1	1	1	334572	-334571	334571	18.352
74630-57-2	4-Undecene, 4-methyl-, (Z)-		1	1	1	1	1	1	1	1	1	1	1	1	1	1	1	1	1	1	1	1	5.92027e+06	1	1	1	1	1	1	1	1	1	1	328905	-328904	328904	18.3273
75-43-4	Fluorodichloromethane		1	1	1	1	1	2.94693e+07	1	1	1	1	1.99784e+07	1	1	1	1	4.15514e+07	1	1	26452468	1	1	3070075	8.97797e+06	1	1	1	1	1	1	1	4.12065e+06	4.44733e+06	-326682	326682	18.3175
1000309-20-2	Sulfurous acid, 2-ethylhexyl hexyl ester		1	1	1	1	1	1	1	1	1	1	1	1	1	1	1	1	1	1	1	1	1	1	1	1	1	1	1	1	1	5.80997e+06	1	322777	-322776	322776	18.3002
288-94-8	1H-Tetrazole		1	1	1	1	1	1	1	1	1	1	1	1	1	1	1	1	1	5.8066e+06	1	1	1	1	1	1	1	1	1	1	1	1	1	322590	-322589	322589	18.2993
309721-27-5	Acetamide, 2-[2-(4-fluorobenzoyl)-2-phenylhydrazino]-2-oxo-N-ethyl-		1	1	1	1	1	1	1	1	1	1	1	1	1	1	1	1	1	1	1	1	1	1	1	1	1	1	5796741	1	1	1	1	322042	-322041	322041	18.2969
15625-88-4	1-[1,2,4]Triazol-1-ylethanone		1	1	1	1	1	1	1	1	1	1	1	1	1	1	1	1	1	1	1	1	1	1	4577039	1.21344e+06	1	1	1	1	1	1	1	321694	-321693	321693	18.2953
115615-36-6	N-Acetylisoxazolidine		1	1	1	1	1	1	1	1	1	1	1	1	1	1	1	1	1	1	1	1	1	1	5.77533e+06	1	1	1	1	1	1	1	1	320853	-320852	320852	18.2915
26944-18-3	2-Aziridinone, 1-tert-butyl-3-(1-methylcycloheptyl)-		1	1	1	1	1	1	1	1	1	1	1	1	1	5768871	1	1	1	1	1	1	1	1	1	1	1	1	1	1	1	1	1	320494	-320493	320493	18.2899
55334-29-7	1H-Indene, 1-hexadecyl-2,3-dihydro-		1	1	1	1	1	1	1	1	1	1	1	1	1	1	1	1	1	1	1	1	1	5738678	1	1	1	1	1	1	1	1	1	318816	-318815	318815	18.2824
1000330-50-5	1,2-Benzenediol, O-(4-ethylbenzoyl)-O'-(2-trifluoromethylbenzoyl)-		1	1	1	1	1	1	1	1	1	1	1	1	1	1	1	1	2.31267e+06	1	1	1	1	1	1	1	1	1	1	3.41688e+06	1	1	1	318309	-318308	318308	18.2801
1000307-59-8	3-Methylbut-2-enoic acid, 4-nitrophenyl ester		1	1	1	1	1	1	5.84218e+06	1	1	1	1	1	1	1	1	1	1	1	5.50128e+06	1	1	1	1	1	1	1.42454e+06	1	1	7.5137e+06	1	486850	802197	-315347	315347	18.2666
104255-81-4	Heptadecanoic acid, tert-butyldimethylsilyl ester		1	1	1	1	1	1	1	1	1	1	1	1	1	1	1	1	1	1	1	1	1	1	1	5.6583e+06	1	1	1	1	1	1	1	314351	-314350	314350	18.262
25606-41-1	PROPAMOCARB IUPAC NAME: PROPYL 3-(DIMETHYLAMINO)PROPYL- CARBAMATE TRADE NAMES: PREVICUR N (HYDROCHLORIDE)	fungicide	1	1	1	1	1	1	1	1	1	1	1	1	1	1	1	1	1	1	1	1	1	1	1	1	1	1	1	1	5.65129e+06	1	1	313961	-313960	313960	18.2602
136935-50-7	1-Trimethylsilyl-3-(dimethyl-n-pentylsilyl)propene		1	1	1	1	1	1	1	1	1	1	1	1	1	5.62429e+06	1	1	1	1	1	1	1	1	1	1	1	1	1	1	1	1	1	312461	-312460	312460	18.2533
812-12-4	Methanesulfinyl fluoride, trifluoro-		1	2.56537e+06	1	1	1	1	1	1	1	1	1	1	1	1	1	1	1	1	1	1	1	1	1	1	1	1	1	9.46746e+06	1	1	213782	525971	-312189	312189	18.2521
55429-85-1	Benzeneethanamine, N-[(pentafluorophenyl)methylene]-.beta.,4-bis[(trimethylsilyl)oxy]-		1	1	1	1	1	1	1	1	1	1	1	1	1	1	1	1	1	1	1	1	1	1	1	1	1	1	1	1	1	5.58274e+06	1	310153	-310152	310152	18.2426
1000331-61-0	5-Fluoro-2-trifluoromethylbenzoic acid, 2-formyl-4,6-dichlorophenyl ester		1	1	1	1	1	1	1	1	1	1	1	1	1	1	1	1	1	1	1	1	1	1	1	1	1	1	5568199	1	1	1	1	309345	-309344	309344	18.2389
597-90-0	4-Ethyl-4-heptanol		1	1	1	1	1	1	1	1	1	1	1	1	1	5551453	1	1	1	1	1	1	1	1	1	1	1	1	1	1	1	1	1	308415	-308414	308414	18.2345
930-33-6	3H-1,2,4-Triazol-3-one, 1,2-dihydro-		1	1	1	6801292	2.87344e+06	1.02997e+07	12099540	1	1	1	1	1	1	1	2.5481e+06	1	2837463	6.07598e+06	1.05097e+07	1	1.96657e+06	1	1.13958e+07	2.68477e+06	1	1.52857e+06	2756501	2.23403e+06	3.89345e+06	5.22014e+06	2.67283e+06	2.98062e+06	-307784	307784	18.2316
108-88-3	Toluene		1	1	1	1	1	1	1	1	1	1	1	1	1	1	1	1	1	1	1	1	1	1	1	1	1	1	1	1	1	5537663	1	307649	-307648	307648	18.2309
159184-95-9	3-Hydroxy-2-(4-hydroxy-3-methoxyphenyl)-4H-chromen-4-one		1	1	1	1	1	1	1	1	1	1	1	1	1	1	1	1	1	1	1	1	1	1	1	5531503	1	1	1	1	1	1	1	307307	-307306	307306	18.2293
5765-44-6	Isoxazole, 5-methyl-		1	1	1	1	1	1	1	1	1	1	1	1	1	1	1	1	1	1	1	1	1	1	1	1	1	1	1	1	1	5519816	1	306657	-306656	306656	18.2263
1000358-04-1	Succinic acid, di(3,5-difluorophenyl) ester		1	1	1	1	1	1	1	1	1	1	1	1	1	1	1	1	1	1	1	1	1	1	1	2.42098e+06	1	3.07601e+06	1	1	1	1	1	305389	-305388	305388	18.2203
1000309-22-7	Sulfurous acid, di(cyclohexylmethyl) ester		1	1	1	2.93522e+06	1	1	1	1	1	1	1	1	1	1	1	1	1	1	1	1	1	1	1	1	1	1	9.89945e+06	1	1	1	244602	549970	-305368	305368	18.2202
1000159-47-4	(R)-1,4-Diformyloxy-2-cyanobutane		1	1	1	1	1	1	1.6817e+06	1	1	1	1	1	1	1	1	1	1	1	8014534	1	1	1	1	1	1	1	1	1	1	1	140142	445253	-305111	305111	18.219
1000273-18-3	Methylphosphonic acid, di(2-methylpentyl) ester		1	1	1	1	1	1	1	1	1	1	1	1	1	1	1	1	1	2.13727e+06	1	1	1	1	3.33064e+06	1	1	1	1	1	1	1	1	303773	-303772	303772	18.2126
62104-33-0	1-Aminocyclopentane hydroxamic acid		1	1	1	1	1	1	1	1	1	1	1	1	1	1	1	1	1	1	1	1	1	1	1	1	1	1	1	1	1	5438554	1	302143	-302142	302142	18.2049
19424-15-8	3-Pyridinecarbonitrile, 1,4-dihydro-1-methyl-		1	1	1	1	1	1	8.5302e+06	1	1	1	1	1	1	1	1	1	1	1	1.82296e+07	1	1	1	1	1	1	1	1	1	1	1	710851	1.01276e+06	-301906	301906	18.2037
5337-93-9	4'-Methylpropiophenone		1	1	1	1	1	1	1	1	1	1	1	1	1	1	1	1	1	1	1	1	1	1	1	1	1	2897842	2.51609e+06	1	1	1	1	300775	-300774	300774	18.1983
753-70-8	Dimethylphosphinic fluoride		1	1	1	1	1	1.27601e+07	1	1	1	1	1	1	1	1	1	1	2.45129e+07	1	1	1	1	1	1	1	1	1	1	1	1	1	1.06334e+06	1.36183e+06	-298486	298486	18.1873
28290-01-9	Cyclobutanone, 2,3,3-trimethyl-		1	1	1	1	1	1	1	1	1	1	1	1	1	1	1	1	1	1	5.36778e+06	1	1	1	1	1	1	1	1	1	1	1	1	298211	-298210	298210	18.186
19781-32-9	3-Ethyl-4-octene		1	1	1	1	1	1	1	1	1	1	1	1	1	1	1	1	1	1	1	1	1	1	1	1	1	5360221	1	1	1	1	1	297791	-297790	297790	18.1839
17082-05-2	trans-1-Nitro-1-propene		1	1	1	1	1	1	1	1	1	1	1	1	1	1	5.34278e+06	1	1	1	1	1	1	1	1	1	1	1	1	1	1	1	1	296822	-296821	296821	18.1792
56-23-5	Carbon Tetrachloride		1	1	1	1	1	1	1	1	1	1	1	1	1	1	1	1	1	1	5.29583e+06	1	1	1	1	1	1	1	1	1	1	1	1	294214	-294213	294213	18.1665
4926-90-3	Cyclohexane, 1-ethyl-1-methyl-		1	1	1	1	1	1	1	1	1	1	1	1	1	1	1	1	1	1	1	1	1	1	1	1	1	1	5.27341e+06	1	1	1	1	292968	-292967	292967	18.1604
7781-98-8	Ethyl 3-hydroxybenzoate		1	1	1	1	1	1	1	1	1	1	1	1	1	1	1	1	1	1	5.26636e+06	1	1	1	1	1	1	1	1	1	1	1	1	292577	-292576	292576	18.1584
19305-95-4	2,6-Adamantanedione, 4-iodo-, (1R)-		1	1	1	2.20954e+06	1	1	1	1	1	1	1	1	1	1	1	1	1	1	4.26905e+06	1	1	1	1	1	1	4.30212e+06	1	1	1	1	184129	476177	-292048	292048	18.1558
1008-88-4	Pyridine, 3-phenyl-		1	1	1	1	1	1	1	1	1	1	1	1	1	1	1	1	1	1	1	1	1	1	1	1	1	1	1	1	1	5226210	1	290346	-290345	290345	18.1474
96-45-7	2-Imidazolidinethione		1	1	1	1	1	1	1	1	1	1	1	1	1	1	1	1	1	1	1	1	1	1	1	5216192	1	1	1	1	1	1	1	289789	-289788	289788	18.1446
1000226-15-4	O-Methyl S-2-dimethylaminoethyl ethylphosphonothioate		1	1	1	1	1	1	1	1	1	1	1	1	1	1	1	1.38195e+06	1	3787025	1	1	1	1	1	1	1	1	1	1	1	1	1	287166	-287165	287165	18.1315
881-90-3	5(4H)-Oxazolone, 2-methyl-4-(phenylmethylene)-		1	1	1	1	1	1	1	1	1	1	1	1	1	1	1	1	1	1	1	1	1	1	1	5166475	1	1	1	1	1	1	1	287027	-287026	287026	18.1308
55253-28-6	photocitral A	monocyclic monoterpenoid	1	1	1	1	1	1	1	1	1	1	1	1	1	1	1	1	1	1	1	3.05668e+06	1	1	1	1	1	1	1	1	1	2.06261e+06	1	284405	-284404	284404	18.1176
1000322-76-7	Glycine, N-benzyloxycarbonyl-, isobutyl ester		1	1	1	1	1	1	1	1	1	1	1	1	1	1	1	1	1	1	1	1	1	1	1	5102913	1	1	1	1	1	1	1	283496	-283495	283495	18.113
1462-27-7	1-Butanone, 1-cyclohexyl-		1	1	1	1	1	1	1	1	1	1	1	1	1	1	1	1	1	1	1	1	1	1	1	1	1	1	1	5.1013e+06	1	1	1	283406	-283405	283405	18.1125
4840-76-0	Cyclohexanecarboxylic acid, ethenyl ester		1	1	1	1	1	1	1	1	1	1	1	1	1	1	1	1	1	1	1	1	1	1	1	1	1	1	1	5.09323e+06	1	1	1	282958	-282957	282957	18.1102
1000357-92-1	Carbonic acid, ethyl 4-cyanophenyl ester		1	1	1	1	1	1	1	1	1	1	1	1	1	1	1	1	1	1	5083032	1	1	1	1	1	1	1	1	1	1	1	1	282392	-282391	282391	18.1073
4437-20-1	Bis(2-furfuryl)disulfide		1	1	1	1	1	1	1	1	1	1	1	1	1	1	1	1	1	1	1	5050001	1	1	1	1	1	1	1	1	1	1	1	280557	-280556	280556	18.0979
41446-63-3	7-Tetradecene, (E)-		1	1	1	1	1	1	1	1	1	1	1	1	1	1	1	1	1	1	1	1	1	1	5028033	1	1	1	1	1	1	1	1	279336	-279335	279335	18.0916
115360	Alpha,alpha-dimethoxysuccinamide		1	1	1	1	1	1	1	1	1	1	1	1	1	1	1	1	1	1	1	1	1	1	1	1	1	1	1	1	1	5017293	1	278739	-278738	278738	18.0886
37094-53-4	Naphtho[2,1-b]thiophene-4-carboxylic acid		1	1	1	1	1	1	1	1	1	1	1	1	1	1	1	1	1	1	5.00343e+06	1	1	1	1	1	1	1	1	1	1	1	1	277969	-277968	277968	18.0846
99483-14-4	3-Methylbutan-2-yl 2,3,4,5,6-pentafluorobenzoate		1	1	1	1	1	1	1	1	1	1	1	1	1	1	1	1	1	1	1	1	1	1	1	5.00232e+06	1	1	1	1	1	1	1	277908	-277907	277907	18.0842
1000125-98-2	Pyrrolin-2-one-5-methanol, N-methyl-		1	1	1	1	1	1	1	1	1	1	1	1	1	1	1	1	4988119	1	1	1	1	1	1	1	1	1	1	1	1	1	1	277119	-277118	277118	18.0801
1000357-81-7	Carbonic acid, propyl 3-methylphenyl ester		1	1	1	1	1	1	1	1	1	1	1	1	1	1	1	1	1	1	1	1	1	1	1	1	1	1	4960293	1	1	1	1	275573	-275572	275572	18.0721
28732-71-0	Pyrido[2,3-d]pyrimidine, 4-methyl-		1	1	1	1	1	1	1	1	1	1	1	1	1	1	1	1	1	1	1	1	1	1	1	1	1	1	4956376	1	1	1	1	275355	-275354	275354	18.0709
767-00-0	Benzonitrile, 4-hydroxy-		1	1	1	1	1	1	1	1	1	1	1	1	1.37923e+06	1	1	1	1	1	1	1	1	1	1	3.56513e+06	1	1	1	1	1	1	1	274688	-274687	274687	18.0674
520-12-7	Pectolinaringenin	larvicide	1	1	1	1	1	1	2.86044e+06	1	1	1	1	1	1	1	1	9.23363e+06	1	1	1	1	1	1	1	1	1	1	1	1	1	1	238371	512980	-274609	274609	18.067
10606-47-0	3-Hepten-1-ol		1.01786e+07	1	1	1	4622510	1	1	1	1	1	1	1	1	1	1	1	1	1	1	1	2.71085e+07	1	1	1	1	1	1	1	1	1	1.23343e+06	1.50603e+06	-272601	272601	18.0564
1795-01-3	Thiophene, 3-ethyl-		1	1	1	1	1	1	1	1	1	1	1	1	1	1	1	1	1	1	1	1	4.90618e+06	1	1	1	1	1	1	1	1	1	1	272566	-272565	272565	18.0562
25060-18-8	9,10-Anthracenedione, 1,4-dihydroxy-2,3-dimethyl-		1	1	1	1	1	1	1	1	1	1	1	1	1	1	4.903e+06	1	1	1	1	1	1	1	1	1	1	1	1	1	1	1	1	272390	-272389	272389	18.0553
1000375-99-6	O-Methyl-DL-serine, N-dimethylaminomethylene-, ethyl ester		1	1	1	1	1	1	1	1	1	1	1	1	1	1	1	1	1	1	1	1	1	1	1	1	1	4888615	1	1	1	1	1	271591	-271590	271590	18.0511
3354-40-3	3H-1,2-Dithiole-3-thione, 5-methyl-		1	1	1	1	1	1	1	1	1	1	1	1	1	1	1	1	1	1	2735929	1	1	1	1	2136170	1	1	1	1	1	1	1	270673	-270672	270672	18.0462
108-09-8	2-Pentanamine, 4-methyl-		1	1	1	1	1	1	1	1	1	1	1	1	1	4.82941e+06	1	1	1	1	1	1	1	1	1	1	1	1	1	1	1	1	1	268301	-268300	268300	18.0335
4380-32-9	2,6,10-Dodecatrienal, 3,7,11-trimethyl-, (Z,E)-		1	1	1	1	1	1	1	1	1	1	1	1	1	1	1	1	1	1	1	1	1	4822225	1	1	1	1	1	1	1	1	1	267902	-267901	267901	18.0313
593-49-7	Heptacosane		1	1	1	1	1	1	1	1	1	1	1	1	1	1	1	1	1	1	1	1	1	4.78603e+06	1	1	1	1	1	1	1	1	1	265892	-265891	265891	18.0205
1000342-99-4	2-Vinyl-4,4,6-trimethyl-5,6-dihydro-1,3-[4H]oxazine		1	1	1	1	1	1	1	1	1	1	1	1	1	1	1	1	1	1	1	1	1	1	1	1	4762646	1	1	1	1	1	1	264592	-264591	264591	18.0134
74753-00-7	1,4-Hexadiene, 3,3,5-trimethyl-		1	1	1	1	1	1	1	1	1	1	1	1	1	1	1	1	1	1	1	1	1	1	1	1	1	1	1	1	1	4.72547e+06	1	262527	-262526	262526	18.0021
1000375-81-0	DL-2-fluorophenylglycine, N-dimethylaminomethylene-, ethyl ester		1	1.11263e+07	1	1	1	1	1	1	1	1	1	1	1	1	1	1	1	1	1	1	1	1	1	21381238	1	1	1	1	1	1	927189	1.18785e+06	-260659	260659	17.9918
1000153-69-6	2-Propenoic acid, (1-propionato)ethyl ester		1	1	1	1	1	1	1	1	1	1	1	1	1	1	1	1	1	1	1	1	1	1	1	1	1	1	1	4.68832e+06	1	1	1	260463	-260462	260462	17.9907
5792-36-9	2',4'-Dihydroxypropiophenone		1	1	1	1	1	1	1	1	1	1	1	1	1	1	1	1	1	1	1	3.34563e+06	1	1	1	1	1	1.34263e+06	1	1	1	1	1	260460	-260459	260459	17.9907
594-39-8	2-Butanamine, 2-methyl-		1	1	1	1	1	1	1	1	1	1	1	1	1	1	1	1	1	1	1	1	1	1	4.62037e+06	1	1	1	1	1	1	1	1	256688	-256687	256687	17.9697
754-03-0	Ethanesulfonyl fluoride		1	1	1	1	1	1	1	1	1	1	1	1	1	1	1	1	1	1	1	1	1	1	1	4.61652e+06	1	1	1	1	1	1	1	256475	-256474	256474	17.9685
1000325-54-4	1-Naphthoic acid, 2,2,2-trifluoroethyl ester		1	1	1	1	1	1	1	1	1	1	1.25009e+06	1	1	1	1	1	1	1	1	1	1	1	1	1	1	1	1	1.36674e+06	1	5072175	104175	357718	-253543	253543	17.9519
66972-05-2	1,3-Dioxolane, 2-methyl-2-(4-methyl-3-methylenepentyl)-		1	1	1	1	1	1	1	1	1	1	1	1	1	1	1	1	1	1	1	1	1.34624e+06	1	1	1	3.21683e+06	1	1	1	1	1	1	253505	-253504	253504	17.9516
30379-59-0	Carbamic acid, methyl-, phenylmethyl ester		1	1	1	1	1	1	1	1	1	1	1	1	1	1	1	1	1	1	1	1	1	1	1	4539338	1	1	1	1	1	1	1	252186	-252185	252185	17.9441
97-72-3	Propanoic acid, 2-methyl-, anhydride		1	1	1	1	1	1	1	1	1	1	1	1	1	1	1	1	1	1	1	1	1	1	1	1	1	1	1	4518286	1	1	1	251017	-251016	251016	17.9374
51756-29-7	1-Cyclohexanone, 3-butyl-3-methyl-		1	1	1	1	1	1	1	1	1	1	1	1	1	1	1	1	1	1	1	1	1	1	1	1	1	1	1	4.46415e+06	1	1	1	248009	-248008	248008	17.92
19780-56-4	Methyl ethyl cyclopentene		1	1	1	1	1	1	1	1	1	1	1	1	1	4460102	1	1	1	1	1	1	1	1	1	1	1	1	1	1	1	1	1	247784	-247783	247783	17.9187
6100-74-9	Ethanone, 1-(3-hydroxy-4-methoxyphenyl)-		1	1	1	1	1	1	1	1	1	1	1	1	1	1	1	1	1	1	1	1	1	1	1	1	1	1	1	1	1	4433713	1	246318	-246317	246317	17.9102
13258-63-4	4-(2-Aminoethyl)pyridine		1	1	1	1	1	1	1	1	1	1	1	1	1	1	1	1	1	4422450	1	1	1	1	1	1	1	1	1	1	1	1	1	245693	-245692	245692	17.9065
1000316-00-0	3H-Imidazo[4,5-c]pyridine, 2-(2-methylbenzylsulfanyl)-		1	1	1	1	1	1	1	1	1	1	1	1	1	1	1	1	1	1	1	1	1	1	4421890	1	1	1	1	1	1	1	1	245662	-245660	245660	17.9063
24230-08-8	Cyclopropanemethanol, .alpha.-methyl-.alpha.-propyl-		1	1	1	1	1	1	1	1	1	1	1	1	1	1	1	1	1	1	1	1	1	4.40731e+06	1	1	1	1	1	1	1	1	1	244851	-244850	244850	17.9015
358-43-0	Silane, triethylfluoro-		1	1	1	1	1	1	1	1	1	1	1	1	1	1	1	1	1	1	1	1	1	1	1	4.40124e+06	1	1	1	1	1	1	1	244514	-244513	244513	17.8996
823-82-5	2,5-Furandicarboxaldehyde		1	1	1	1	1	1	3.98261e+06	1	1	1	1	1	1	1	1	1	1	2.32218e+06	1	3.16359e+06	2.04848e+06	1	2837466	1	1	1	1	1	1	1	331885	576207	-244322	244322	17.8984
86-96-4	2,4(1H,3H)-Quinazolinedione		1	1	1	1	1	1	1	1	1	1	1	1	1	1	1	1	1	1	1	1	1	1	1	1	1	1	1	1	1	4.38677e+06	1	243710	-243709	243709	17.8948
30727-23-2	2-Carbethoxy-N-methylpyrrolidine		1	1	1	1	1	1	1	1	1	1	1	1	1	1	1	1	1	1	1	1	1	1	1	1	1	1	1	1	1	4.38496e+06	1	243610	-243609	243609	17.8942
117-81-7	[8343] dioctyl phthalate [23.163]	phthalate	1	2.34126e+06	1	1	1	1	1	1	1	1	2.16256e+06	4877740	1.46613e+06	1	1	1	1	1	2394866	1	1	1	1	1	1	1	5062383	1	1	9.52391e+06	781798	1.02485e+06	-243052	243052	17.8909
42284-00-4	2H-1,2,4-Oxadiazine-3,6(4H,5H)-dione, 4,5-dimethyl-2-phenyl-		1	1	1	1	1	1	1	1	1	1	1	1	1	1	1	1	1	1	1	1	1	1	1	1	4369854	1	1	1	1	1	1	242771	-242770	242770	17.8892
1000342-43-9	4-Methyl-2-octyn-4-ol		1	1	1	1	1	1	1	1	1	1	1	1	1	1	1	1	1	1	1	1	1	1	1	1	1	1	1	1	4361276	1	1	242294	-242293	242293	17.8864
40817-08-1	[1,1'-Biphenyl]-4-carbonitrile, 4'-pentyl-		1	1	1	1	1	1	1	1	1	1	1	1	1	1	1	1	1	1	1	1	1	1	1	1	1	1	4.34966e+06	1	1	1	1	241649	-241648	241648	17.8825
1704-19-4	2,4-Dimethyl-6-oxo-1,6-dihydro-3-pyridinecarbonitrile		1	1	1	1	1	1	1	1	1	1	1	1	1	1	1	1	1	1	1	1	1	1	1	1	1	1	4.33375e+06	1	1	1	1	240765	-240764	240764	17.8773
67131-97-9	p-Cyanophenyl p-(2-propoxyethoxy)benzoate		1	1	1	1	1	1	1	1	1	1	1	1	4328956	1	1	1	1	1	1	1	1	1	1	1	1	1	1	1	1	1	1	240498	-240498	240498	17.8757
59983-39-0	(S)-(-)-1-Amino-2-(methoxymethyl)-pyrrolidine		1	1	1	1	1	1	1	1	1	1	1	1	1	1	1	1	1	1	1	1	4302222	1	1	1	1	1	1	1	1	1	1	239013	-239012	239012	17.8667
2719-61-1	Benzene, (1-methylundecyl)-		1	1	1	1	1	1	1	1	1	1	1	1	1	1	1	1	1	1	1	1	1	1	4.295e+06	1	1	1	1	1	1	1	1	238612	-238611	238611	17.8643
56583-94-9	Silane, trimethyl(phenylacetyl)-		1	1	1	1	1	1	1	1	1	1	1	1	1	1	1	1	1	1	1	1	1	1	1	1	1	1	4.27924e+06	1	1	1	1	237736	-237735	237735	17.859
6137-06-0	2-Heptanone, 4-methyl-		1	1	1	1	1	1	1	1	1	1	1	1	1	1	1	1	1	1	4.27831e+06	1	1	1	1	1	1	1	1	1	1	1	1	237685	-237684	237684	17.8587
110871-26-6	2,2-Dimethyl-3-(N-benzylamino)-1-phenyl-propan-1-one		1	1	1	1	1	1	1	1	1	1	1	1	1	1	1	1	1	1	4271036	1	1	1	1	1	1	1	1	1	1	1	1	237281	-237280	237280	17.8562
1462-96-0	Cyclopentanol, 1-ethyl-		1	1	1	1	1	1	1	1	1	1	1	1	1	1	1	1	1	1	1	1	1	1	1	1	1	1	1	4.27025e+06	1	1	1	237237	-237236	237236	17.856
3085-76-5	Diisopropylcyanamide		1	1	1	1	1	1	1	1	1	1	1	1	1	1	1	1	1	1	1	1	1	1	1	4253831	1	1	1	1	1	1	1	236325	-236324	236324	17.8504
5006-22-4	Cyclobutanecarboxylic acid chloride		1	1	1	1	1	1	1	1	1	1	1	1	1	1	1	1	1	1	1	1	1	1	1	1	1	1	1	1	1	4.22982e+06	1	234991	-234990	234990	17.8422
1000144-10-1	1-Formyl-2,2,6-trimethyl-3-cis-(3-methylbut-2-enyl)-5-cyclohexene		1	1	1	1	1	1	1	1	1	1	1	1	1	1	1	1	1	1	1	1	1	1	1	1	1	1	1	1	1	4220369	1	234466	-234465	234465	17.839
142-30-3	3-Hexyne-2,5-diol, 2,5-dimethyl-		1	1	1	1	1	1	1	1	1	1	1	1	1	1	1	1	1	1	4212126	1	1	1	1	1	1	1	1	1	1	1	1	234008	-234007	234007	17.8362
1000324-09-8	Adipic acid, isobutyl octyl ester		1	1	1	1	1	1	1	1	1	1	1	1	1	4.18778e+06	1	1	1	1	1	1	1	1	1	1	1	1	1	1	1	1	1	232656	-232655	232655	17.8278
1000307-73-0	3-Fluorobenzoic acid, 4-nitrophenyl ester		1	1	1	1	1	1	1	1	1	1	1	1	1	1	1	1	1	1	1	1	1	1	1	1	1	1	4165978	1	1	1	1	231444	-231443	231443	17.8203
1000289-23-5	1,5-Dicyano-2,4-dimethyl-2,4-diazapentane		1	1	1	1	1	1	1	1	1	1	1	1	1	1	1	1	1	1	1	1	1	1	1	1608070	1	1	1	2.43753e+06	1	1	1	224756	-224755	224755	17.778
49761-82-2	N-tert-Butoxycarbonylimidazole		1	1	1	1	1	1	1	1	1	1	1	1	1	1	1	1	1	1	1	1	1	1	1	1	1	1	4044136	1	1	1	1	224675	-224674	224674	17.7775
1000274-25-1	4,5,6,7-Tetrahydro-benzo[c]thiophene-1-carboxylic acid (3-trifluoromethyl-phenyl)-amide		1	1	1	1	1	1	1	1	1	1	1	1	1	4.02779e+06	1	1	1	1	1	1	1	1	1	1	1	1	1	1	1	1	1	223767	-223766	223766	17.7716
7411-16-7	1H-1,2,4-Triazole, 3-ethyl-		1	1	1	1	1	1	1	1	1	1	1	1	1	1	1	1	1	1	1	1	1	1	1	1	4.01906e+06	1	1	1	1	1	1	223282	-223281	223281	17.7685
37148-65-5	Benzeneacetic acid, .alpha.,3,4-tris[(trimethylsilyl)oxy]-, trimethylsilyl ester		1	1	1	1	1	1	1	1	1	1	1	1	1	1	4.01006e+06	1	1	1	1	1	1	1	1	1	1	1	1	1	1	1	1	222782	-222781	222781	17.7653
1000369-86-3	Diethylmalonic acid, di(2-nitrophenyl) ester		1	1	1	1	1	1	1	1	1	1	1	1	1	1	1	1	1	1	1	1	1	1	1	1	1	1	1	1	3.97792e+06	1	1	220996	-220995	220995	17.7537
1694036	Ergostanol		1	1	1	1	1	1	1	1	1	1	1	1	3957826	1	1	1	1	1	1	1	1	1	1	1	1	1	1	1	1	1	1	219880	-219879	219879	17.7464
56859-97-3	1,2-Cyclohexanediol, 1-methyl-4-(2-methyl-1,3-dioxolan-2-yl)-		1	1	1	1	1	1	1	1	1	1	1	1	1	1	1	1	1	1	3.93206e+06	1	1	1	1	1	1	1	1	1	1	1	1	218448	-218447	218447	17.7369
1000159-76-0	Ethene(E), 1-t-butyl-2-[[N-bis(trifluoromethyl)borane]methylmethyleneimine]-		1	1	1	1	1	1	1	1	1	1	1	1	1	1	1	1	1	1	3.92597e+06	1	1	1	1	1	1	1	1	1	1	1	1	218110	-218109	218109	17.7347
99217-27-3	Benzonitrile, 4-(5-propyl-2-pyridinyl)-		1	1	1	1	1	1	1	1	1	1	1	1	1	1	1	1	1	1	1	1	1	1	1	1	1	1	1	3.90771e+06	1	1	1	217096	-217095	217095	17.728
1000325-71-3	3-Methylbenzoic acid, 2,5-dichlorophenyl ester		1	1	1	1	1	1	1	1	1	1	1	1	1	1	1	1	1	1	3.90598e+06	1	1	1	1	1	1	1	1	1	1	1	1	217000	-216999	216999	17.7273
2051-78-7	Butanoic acid, 2-propenyl ester		1	1	1	1	1	1	1	1	1	1	1	1	1	1	1	1	1	1	1	1	1	1	1	1	1	1	1	3.88238e+06	1	1	1	215689	-215688	215688	17.7186
1000197-35-3	2-Naphthalenbutanoselenoic acid, Se-phenyl ester		1	1	1	1	1	1	1	1	1	1	1	1	1	1	1	1	1	3.87082e+06	1	1	1	1	1	1	1	1	1	1	1	1	1	215046	-215045	215045	17.7143
54460-96-7	Propane, 1,1'-oxybis[2-chloro-		1	1	1	1	1	1	1	1	1	1	1	1	1	3.86111e+06	1	1	1	1	1	1	1	1	1	1	1	1	1	1	1	1	1	214507	-214506	214506	17.7107
56312-55-1	5-Undecen-4-one		1	1	1	1	1	1	1	1	1	1	1	1	1	1	1	1	1	1	1	1	1	1	1	1	1	1	1	3.85982e+06	1	1	1	214436	-214435	214435	17.7102
1115-11-3	2-Butenal, 2-methyl-		1	1	1	1	1	1	1	1	1	1	1	1	1	1	1	1	1	1	1	1	1	3842179	1	1	1	1	1	1	1	1	1	213455	-213454	213454	17.7036
110654-59-6	6-Nitro-3,4(1H)-dihydro-2,3-benzothiazine 2,2-dioxide		1	1	1	1	1	1	1	1	1	1	1	1	1	1	1	1	1	1	1	1	1	1	1	3.82869e+06	1	1	1	1	1	1	1	212706	-212705	212705	17.6985
14737-89-4	2-Propenoic acid, 3-(3,4-dimethoxyphenyl)-, (E)-		1	1	1	1	1	1	1	1	1	1	1	1	1	1	1	3.82284e+06	1	1	1	1	1	1	1	1	1	1	1	1	1	1	1	212381	-212380	212380	17.6963
27036-87-9	N-(2-Cyano-1-methylvinyl)acetamide		1	1	1	1	1	1	1	1	1	1	1	1	1	1	1	1	1	1	1	1	1	1	1.50418e+06	1	1	1	1	1	2.31811e+06	1	1	212350	-212349	212349	17.6961
2650-40-0	3,3,5,5-Tetramethylcyclohexanol		1	1	1	1	1	1	1	1	1	1	1	1	1	1	1	1	1	1	1	1	1	1	1	3813759	1	1	1	1	1	1	1	211876	-211875	211875	17.6929
142-83-6	2,4-Hexadienal, (E,E)-		1	1	1	1	1	1	1	1	1	1	1	1	1	1	1	1	1	1	1	1	1	1	1	1	1	1	3.80203e+06	1	1	1	1	211225	-211224	211224	17.6884
1000364-90-8	4-Methylcatechol, diacetate		1	1	1	1	1	1	1	1	1	1	1	1	1	1	1	1	1	1	1	1	1	1	1	1	1	1	1	1	1	3800844	1	211159	-211158	211158	17.688
22212-55-1	BENZOYLPROP-ETHYL IUPAC NAME: ethyl N-benzoyl-N-(3,4-dichloro= phenyl)-DL-alaninate TRADE NAMES: SUFFIX		1	1	1	1	1	1	1	1	1	1	1	1	1	1	1	1	1	1	1	1	1	1	1	1	2.58632e+06	1	1	1	1.1858e+06	1	1	209563	-209562	209562	17.677
1000298-37-3	Bis(1,3-dimethylbutyl) methylphosphonate		1	1	1	1	1	1	1	1	1	1	1	1	1	1	1	1	1	1	1	1	1	1	1	1	1	1	3.7049e+06	1	1	1	1	205829	-205828	205828	17.6511
1000294-63-1	1,2,4-Triazolo[4,5-b]pyridazine-4-ium, 1-benzyl-6-methyl-8-thiolato-		1	2.38316e+06	1	1	1	1	1	1	1	1	1	3.65248e+06	1	3.25606e+06	1	1	1	1	1	1	1	4435961	1	1	5066238	1	1	1	1	1	502971	708793	-205822	205822	17.651
1000361-53-8	Isonipecotic acid, N-(bromoacetyl)-, nonyl ester		1	1	1	1	1	1	1	1	1	1	1	1	1	1	1	1	1	1	1	1	1	1	1	3.68992e+06	1	1	1	1	1	1	1	204996	-204995	204995	17.6452
70-70-2	Paroxypropione		1	1	1	1	1	1	1	1	1	1	1	1	1	1	1	1	1	3.66525e+06	1	1	1	1	1	1	1	1	1	1	1	1	1	203626	-203625	203625	17.6356
4497-40-9	2-Propenal, 3-(3,4-dimethoxyphenyl)-		1	1	1	1	1	1	1	1	1	1	1	1	1	1	1	1	1	1	1	1	1	1	3.66062e+06	1	1	1	1	1	1	1	1	203369	-203368	203368	17.6337
1000370-41-7	trans-3-[2-Hydroxy-4-(2-methyl-2-nonyl) phenyl] cyclohexanol		1	1	1	1	1	1	1	1	1	1	1	1	1	1	1	1	1	1	1	1	1	1	3.59836e+06	1	1	1	1	1	1	1	1	199910	-199909	199909	17.609
1000343-74-4	6-Fluoro-2-trifluoromethylbenzoic acid, 2-formyl-4,6-dichlorophenyl ester		1	1	1	1	1	1	1	1	2.30688e+06	1	1	1	1989793	1	1	1	1	1.86262e+06	1	1	1.17221e+06	1	1	1	1	1	1	1	2.02652e+06	1	192241	391731	-199490	199490	17.606
1000194-52-4	1-Hexene, 3-methyl-6-phenyl-4-(1-phenylethoxy)-		1	1	1	1	1	1	1	1	1	1	1	1	1	1	1	1	1	1	1	1	1	1	996005	2.57694e+06	1	1	1	1	1	1	1	198498	-198497	198497	17.5988
129-43-1	[8512] 1-hydroxyanthraquinone [20.965]		1	1	1	1	1	1	1	1	1	1	1	1	1	1	1	1	1	1	1	1	1	1	1	1	1	1	3.57242e+06	1	1	1	1	198469	-198468	198468	17.5985
1000330-57-7	Fumaric acid, propyl tetrahydrofurfuryl ester		1	1	1	1	1	1	1	1	1	1	1	1	1	1	1	1	1	1	1	1	1	1	1	1	1	1	1	3.55502e+06	1	1	1	197502	-197501	197501	17.5915
18640-74-9	2-Isobutylthiazole		1	1	1	1	1	1	1	1	1	1	1	1	1	1	1	1	1	1	1	1	1	1	1	1	1	3.54904e+06	1	1	1	1	1	197170	-197169	197169	17.5891
1000375-50-8	1-Aminocyclopropanecarboxylic acid, N-dimethylaminomethylene-		1	1	1	1	1	1	1	1	1	1	1	1	1	1	1	1	1	1	1	1	1	1	1	1	1	1	3.53413e+06	1	1	1	1	196342	-196341	196341	17.583
3683-19-0	(Z)-4-Methyl-2-hexene		1	1	1	1	1	1	1	1	1	1	1	1	1	1	1	1	1	1	1	3.52841e+06	1	1	1	1	1	1	1	1	1	1	1	196023	-196022	196022	17.5807
1629-58-9	1-Penten-3-one		1	1	1	1	1	1	1	1	1	1	1	1	1	1	1	1	1	1	1	1	1	3.50566e+06	1	1	1	1	1	1	1	1	1	194760	-194759	194759	17.5713
288-42-6	Oxazole		1	1	1	1	1	1	1	1	1	1	1	1	1	1	1	1	1	1	1	1	1	1	1	3505107	1	1	1	1	1	1	1	194729	-194728	194728	17.5711
1072-82-8	3-Acetyl-1H-pyrroline		1	1	1	1	1	1	1	1	1	1	1	1	1	1	1	1	1	1	3.49754e+06	1	1	1	1	1	1	1	1	1	1	1	1	194309	-194308	194308	17.568
19491-93-1	Coumarin, 7-hydroxy-4-methyl-3-propyl-		1	1	1	1	1	1	1	1	1	1	1	1	1	1	3484271	1	1	1	1	1	1	1	1	1	1	1	1	1	1	1	1	193572	-193571	193571	17.5625
543-20-4	Butanedioyl dichloride		1	1	1	1	1	1	1	1	1	1	1	1	1	1	1	1	1	1	1	1	1	1	1	1	1	3.48405e+06	1	1	1	1	1	193559	-193558	193558	17.5624
62266-35-7	Ethanone, 1-(methylenecyclopropyl)-		1	1	1	1	1	1	1	1	1	1	1	1	1	1	1	1	1	1	1	1	1	1	1	1	1	1	1	1	1	3.46953e+06	1	192753	-192752	192752	17.5564
1000375-52-2	3-Ureidopropionic acid, N-dimethylaminomethylene-, methyl ester		1	1	1	1	1	1	1	1	1	1	1	1	1	1	1	1	1	3.46451e+06	1	1	1	1	1	1	1	1	1	1	1	1	1	192474	-192473	192473	17.5543
4466-24-4	2-n-Butyl furan		1	1	1	1	1	1	1	1	1	1	1	1	1	1	1	1	1	1	1	1	1	1	1	3.46332e+06	1	1	1	1	1	1	1	192408	-192407	192407	17.5538
136935-59-6	1,3-Bis(dimethyl-n-pentylsilyl)but-1-ene		1	1	1	1	1	1	1	1	1	1	1	1	1	1	1	1	1	1	1	1	1	3.46019e+06	1	1	1	1	1	1	1	1	1	192234	-192233	192233	17.5525
37689-16-0	Cyclopentene,3-(3-methylbutyl)-		1	1	1	1	1	1	1	1	1	1	1	1	1	1	1	1	1	1	1	1	1	1	1	1	1	3453282	1	1	1	1	1	191850	-191849	191849	17.5496
622-96-8	Benzene, 1-ethyl-4-methyl-		1	1	1	1	1	1	1	1	1	1	1	1	1	1	1	1	1	1	1	1	1	1	1	1	1	2.25336e+06	1	1	1.19339e+06	1	1	191487	-191486	191486	17.5469
52204-69-0	1-Hexene-3,5-dione		1	1	1	1	1	1	1	1	1	1	1	1	1	1	1	1	1	1	1	1	1	1	1	2.33135e+06	1	1	1	1	1.10979e+06	1	1	191175	-191174	191174	17.5445
99-18-3	Prunasin	O-glycosyl	1	1	1	1	1	1	1	1	1	1	1	1	1	1	1	1	1	1	1	1	1	1	1	1	1	1	1	1	1	3439996	1	191112	-191111	191111	17.5441
595-41-5	3-Pentanol, 2,3-dimethyl-		1	1	1	1	1	1	1	1	1	1	1	1	1	1	1	1	1	1	1	1	1	1	3.3882e+06	1	1	1	1	1	1	1	1	188234	-188233	188233	17.5222
59-02-9	Vitamin E	vitamine	1	6.91091e+06	1	4.49336e+06	1	1	1	1	2.41378e+06	3.38922e+06	1	5.27945e+06	1372892	1	1	1	1	4.51236e+06	1847994	1	1	4112322	1.069e+06	6751882	1	6.6923e+06	2953242	2.6487e+06	5.15615e+06	1	1.87389e+06	2.06205e+06	-188155	188155	17.5216
944-43-4	4-Amino-2,3,5,6-tetrafluorobenzoic acid		1	1	1	1	1	1	1	1	1	1	1	1	1	1	1	3.38432e+06	1	1	1	1	1	1	1	1	1	1	1	1	1	1	1	188019	-188018	188018	17.5205
18456-87-6	1,3-Cyclohexanedione, 5-isopropyl-		1	1	1	1	1	1	1	1	1	1	1	1	1	1	1	1	1	1	3.3843e+06	1	1	1	1	1	1	1	1	1	1	1	1	188018	-188017	188017	17.5205
1000322-76-9	Glycine, N-benzyloxycarbonyl-, hexyl ester		1	1	1	1	1	1	1	1	1	1	1	1	1	1	1	1	1	1	1	1	1	1	1	3.37738e+06	1	1	1	1	1	1	1	187633	-187632	187632	17.5175
1000307-17-7	Benzamide, N-(4-methoxyphenyl)-2,3,4-trifluoro-		1	1	1	1	1	1	1	1	1	1	1	1	1	1	1	1	1	1	1	3375520	1	1	1	1	1	1	1	1	1	1	1	187530	-187529	187529	17.5168
1000330-96-4	Thiophene-2-acetic acid, 2-dimethylaminoethyl ester		1	1	1	1	1	1	1	1	1	1	1	1	1	1	1	1	1	1	1	1	1	1	1	1	1	1	1	3.35769e+06	1	1	1	186539	-186538	186538	17.5091
1000309-30-3	Oxalic acid, cyclohexyl propyl ester		1	1	1	1	1	1	1	1	1	1	1	1	1	1	1	1	1	1	1	1	1	1	1	1	1	1	1	3.35754e+06	1	1	1	186531	-186530	186530	17.509
64339-95-3	(+)-Dibenzoyl-L-tartaric acid anhydride		1	1	1	1	1	1	1	1	1	1	1	1	1	1	1	1	1	1	1	1	1	1	1	1	1	1	1	1	1	3.33122e+06	1	185069	-185068	185068	17.4977
811667	2-Amino-1,3,5-triazine		1	1	1	1	1	4.92716e+06	1	1	1	1	1	1	1	1	1	1	1	1	1	1	1.06672e+07	1	1	1	1	1	1	1	1	1	410598	592624	-182027	182027	17.4738
1112-91-0	Triallylmethylsilane		1	1	1	1	1	1	1	1	1	1	1	1	1	1	1	1	1	1	1	1	3238850	1	1	1	1	1	1	1	1	1	1	179937	-179936	179936	17.4571
4722-59-2	Hydroperoxide, 1,4-dioxan-2-yl		1	2.02566e+06	1	1	1	1	1	8.30202e+06	1	2.70768e+06	1	1	1	1	1	1	1	1	2252797	1	2.13465e+06	4.119e+06	1.45942e+06	1	2.3266e+06	1	3.38146e+06	1	7.1076e+06	1	1.08628e+06	1.26564e+06	-179360	179360	17.4525
37994-82-4	Benzo(a)pyren-7-ol		1	1	1	1	1	1	1	1	1	1	1	1	1	1	1	3.22629e+06	1	1	1	1	1	1	1	1	1	1	1	1	1	1	1	179239	-179238	179238	17.4515
590-67-0	Cyclohexanol, 1-methyl-		1	1	1	1	1	1	1	1	1	1	1	1	1	3210818	1	1	1	1	1	1	1	1	1	1	1	1	1	1	1	1	1	178380	-178379	178379	17.4446
94-33-7	1,2-Ethanediol, monobenzoate		1	1	1	1	1	1	1	1	1	1	1	1	1	1	1	3.19548e+06	1	1	1	1	1	1	1	1	1	1	1	1	1	1	1	177528	-177527	177527	17.4377
56563-07-6	Ethanimidamide, N-cyano-		1	1	1	1	1	1	1	1	1	1	1	1	1	3.1892e+06	1	1	1	1	1	1	1	1	1	1	1	1	1	1	1	1	1	177179	-177178	177178	17.4348
63859-00-7	N-Methoxy-2-carbaminoaziridine		1	1	1	1	1	1	1	1	1	1	1	1	1	1	1	1	1	1	1	1	1	1	1	1	1	1	3.18439e+06	1	1	1	1	176912	-176911	176911	17.4327
26184-88-3	2-Furanmethanol, tetrahydro-.alpha.,.alpha.,5-trimethyl-5-(4-methyl-3-cyclohexen-1-yl)-, [2S-[2.alpha.,5.beta.(R*)]]-		1	1	1	1	1	1	1	1	1	1	1	1	1	1	1	1	1	1	1	1	1	1	1	3.13971e+06	1	1	1	1	1	1	1	174429	-174428	174428	17.4123
61142-42-5	2-Octene, 2-methoxy-		1	1	1	1	1	1	1	1	1	1	1	1	1	1	1	1	3.11033e+06	1	1	1	1	1	1	1	1	1	1	1	1	1	1	172797	-172796	172796	17.3987
628-68-2	Ethanol, 2,2'-oxybis-, diacetate		1	1	1	1	1	1	1	1	1	1	1	1	1	1	1	1	1	1	1	1	1	3110023	1	1	1	1	1	1	1	1	1	172780	-172779	172779	17.3986
1000340-09-0	But-2-enoic acid, amide, 3-methyl-N-methallyl-		1	1	1	1	1	1	1	1	1	1	1	1	1	1	1	1	3.06783e+06	1	1	1	1	1	1	1	1	1	1	1	1	1	1	170436	-170435	170435	17.3789
1000303-88-9	Hexahydro-5.lambda.(6)-thieno[3,4-b]pyrrol-2-one, 1-(2-morpholin-4-ylethyl)-5,5-dioxo-		1	1	1	1	1	1	1	1	1	1	1	1	1	1	1	1	1	1	1	1	1	1	1	1	1	3.06654e+06	1	1	1	1	1	170364	-170363	170363	17.3783
56741-68-5	1,3-Dioxolane, 2-(5-bromopentyl)-		1	1	1	1	1	1	1	1	1	1	1	1	1	3063416	1	1	1	1	1	1	1	1	1	1	1	1	1	1	1	1	1	170191	-170190	170190	17.3768
1000302-51-8	1-Azabicyclo[2.2.2]octan-3-one oxime		1	1	1	1	1	1	1	1	1	1	1	1	1	1	1	1	1	1	1	1	1	1	1	1	1	1	1	1.63128e+06	1.4277e+06	1	1	169944	-169943	169943	17.3747
157-40-4	Spiropentane		1	1	1	1	1	1	1	1	1	1	1	1	1	1	1	1	1	1	1	1	1	3053217	1	1	1	1	1	1	1	1	1	169624	-169623	169623	17.372
1000071-43-1	9-(2-Carboxyethyl)-2,2,4,4-tetramethyl-1,2,3,4-tetrahydro-.gamma.-carboline		1	1	1	1	1	1	1	1	1	1	1	1	1	1	1	1	1	1	1	1	1	3.0474e+06	1	1	1	1	1	1	1	1	1	169301	-169300	169300	17.3692
42240-83-5	3-Pyridinecarboxylic acid, 5-hydroxy-2-[[3-(trifluoromethyl)phenyl]amino]-		1	1	1	1	1	1	1	1	1	1	1	1	1	1	1	1	1	1	1	1	1	1	1	3.0365e+06	1	1	1	1	1	1	1	168695	-168694	168694	17.3641
1000326-40-7	7-(Butanoylamino)-4-chloro-3-(propyloxy)-1H-2-benzopyran-1-one		1	1	1	1	1	1	1	1	1	1	1	1	1	1	1	1	1	1	1	1	1	3.03218e+06	1	1	1	1	1	1	1	1	1	168455	-168454	168454	17.362
6628-28-0	6-Ethoxyquinaldine		1	1	1	1	1	1	1	1	1	1	1	1	1	1	1	1	1	1	1	1	1	1	1	3.0255e+06	1	1	1	1	1	1	1	168084	-168083	168083	17.3588
72687-67-3	N-Acetyl-3-methoxyamphetamine		1	1	1	1	1	1	1	1	1	1	1	1	1	1	1	1	1	1	3.02511e+06	1	1	1	1	1	1	1	1	1	1	1	1	168062	-168061	168061	17.3586
34061-78-4	Ether, 3-butenyl pentyl		1	1	1	1	1	1	1	1	1	1	1	1	1	1	1	1	1	1	3.01448e+06	1	1	1	1	1	1	1	1	1	1	1	1	167472	-167471	167471	17.3536
536-21-0	Norfenefrine	birth control drug	1	1	1	1	1	1	1	1	1	1	1	1	1	1	1	1	1	1	1	1	1	1	1	1	1	1	1	1	1	3.00527e+06	1	166960	-166959	166959	17.3491
56052-83-6	2-Hexene, 1-methoxy-, (E)-		1	1	1	1	1	1	1	1	1	1	1	1	1	1	1	1	1	1	1	1	1	1	1	1	1	1	2996595	1	1	1	1	166478	-166477	166477	17.345
1000309-69-4	Oxalic acid, butyl cyclobutyl ester		1	1	1	1	1	1	1	1	1	1	1	1	1	1	1	1	1	1	1	1	1	1	2.99216e+06	1	1	1	1	1	1	1	1	166232	-166231	166231	17.3428
590-66-9	Cyclohexane, 1,1-dimethyl-		1	1	1	1	1	1	1	3.58452e+06	2.05759e+06	1	1	1	1.19747e+06	1	1	6120758	1	1	1	1	1	4.13641e+06	1	1	1	1	1	1	1	1	470177	636369	-166192	166192	17.3425
63934-83-8	Benzene, 1,1'-(1,1,10,10-tetramethyl-1,10-decanediyl)bis[3,4-dimethyl-		1	1	1	1	1	1	1	1	1	1	1	1	1	1	1	2.98988e+06	1	1	1	1	1	1	1	1	1	1	1	1	1	1	1	166105	-166104	166104	17.3417
1000266-44-5	Ethanone, 1-[5-(5-trifluoromethyl-1-methylpyrazol-3-yl)-2-thienyl]-		1	1	1	1	1	1	1	1	1	1	1	1	1	1	1	1	1	1	1	1	1	1	1	2985510	1	1	1	1	1	1	1	165863	-165862	165862	17.3396
1000187-15-9	5-Hydroxy-5-isopropyl-6-methyl-hepta-3,6-dien-2-one		1	1	1	1	1	1	1	1	1	1	1	1	1	2.96346e+06	1	1	1	1	1	1	1	1	1	1	1	1	1	1	1	1	1	164638	-164637	164637	17.3289
113576-13-9	3-(4-Hydroxyphenyl)propenoic acid 2-ethylhexyl ester		1	1	1	1	1	1	1	1	1	1	1	1	1	1	1	2952697	1	1	1	1	1	1	1	1	1	1	1	1	1	1	1	164040	-164039	164039	17.3237
42157-51-7	Benzene, 1-[(1,1-dimethylethyl)thio]-2-methyl-		1	1	1	1	1	1	1	1	1	1	1	1	1	1	1	1	1	1	1	1	1	1	1	1	1	1	1	1	1	2.95054e+06	1	163920	-163919	163919	17.3226
1014-60-4	Benzene, 1,3-bis(1,1-dimethylethyl)-		1	1	1	1	1	1	1	1	1	1	1	1	1	1	1	1	1	1	2940685	1	1	1	1	1	1	1	1	1	1	1	1	163372	-163371	163371	17.3178
1000288-41-2	Azetidine, n-propyl-		1	1	1	1	1	1	1	1	1	1	1	1	1	1	1	1	1	1	1	2898776	1	1	1	1	1	1	1	1	1	1	1	161044	-161043	161043	17.2971
3657-41-8	Oxirane, 2-methyl-2-propyl-		1	1	1	1	1	1	1	1	1	1	1	1	1	1	2893873	1	1	1	1	1	1	1	1	1	1	1	1	1	1	1	1	160772	-160771	160771	17.2946
3555-47-3	Trisiloxane, 1,1,1,5,5,5-hexamethyl-3,3-bis[(trimethylsilyl)oxy]-		1	1	1	1	1	1	1	1	1	1	1	1	1	1	1	1	1	1	1	1	1	1	1	1	1	2.88964e+06	1	1	1	1	1	160537	-160536	160536	17.2925
2323-36-6	1,N-Dimethyl-N-propargyl-2-phenylethylamine		1	1	1	1	1	1	1	1	1	1	1	1	1	1	1	1	1	1	1	1	1	1	1	1	1	1	1	2.88322e+06	1	1	1	160180	-160179	160179	17.2893
1193-18-6	2-Cyclohexen-1-one, 3-methyl-		1	1	1	1	1	1	1	1	2.64832e+06	1	1	1	1	1	1	1	1	1	1	1	1	1	1	3.21581e+06	1.4136e+06	2.2236e+06	1	1	1	1	220694	380723	-160029	160029	17.288
637-64-9	2-Furanmethanol, tetrahydro-, acetate		1	1	1	1	1	1	1	1	1	1	1	1	1	1	1	1	1	1	1	1	1	1	1	1	1	1	1	2.84604e+06	1	1	1	158114	-158113	158113	17.2706
123-35-3	.beta.-Myrcene		1	1	1	1	1	1	1	1	1	1	1	1	1	1	1	1	1	1	1	1	1	1	1	1	1	1	1	2.83519e+06	1	1	1	157511	-157510	157510	17.2651
18956-15-5	2-Propen-1-one, 1-(2,6-dihydroxy-4-methoxyphenyl)-3-phenyl-, (E)-		2.05564e+06	1	1	2576692	5.82483e+06	16914289	6987447	8.19355e+06	1.98114e+06	1	2.00316e+06	1	1	1.07114e+07	1	1.70278e+07	1	1.79284e+07	6228778	1	1	1	1	1	5718212	3.96775e+06	1	1	3.13241e+06	7.89487e+06	3.87806e+06	4.03387e+06	-155805	155805	17.2494
61732-92-1	1,3-Dioxepane, 2-heptyl-		1	1	1	1	1	1	1	1	1	1	1	1	1	1	1	1	1	1	2.79091e+06	1	1	1	1	1	1	1	1	1	1	1	1	155051	-155050	155050	17.2424
814-78-8	3-Buten-2-one, 3-methyl-		1	1	1	1	1	1	1	1	1	1	1	1	1	1	1	1	1	1	1	1	1	1	1	1	1	1	1	1	1	2.78562e+06	1	154758	-154757	154757	17.2396
5459-58-5	n-Butyl cyanoacetate		1	1	1	1	1	1	1	1	1	1	1	1	1	1	1	2766517	1	1	1	1	1	1	1	1	1	1	1	1	1	1	1	153696	-153695	153695	17.2297
57283-79-1	(R,S)-5-Ethyl-6-methyl-3E-hepten-2-one		1	1	1	1	1	1	1	1	1	1	1	1	1	1	1	1	1	1	1	1	2.76095e+06	1	1	1	1	1	1	1	1	1	1	153387	-153386	153386	17.2268
120-92-3	Cyclopentanone		1	1	1	1	1	1	1	1	1	1	1	1	1	1	1	1	1	1	1	1	1	1	1	1	1	2.74752e+06	1	1	1	1	1	152641	-152640	152640	17.2198
54775-01-8	4-Heptanol, 2,6-dimethyl-4-(1-methylethyl)-		1	1	1	1	1	1	1	1	1	1	1	1	1	1	1	1	1	1	1	1	1	1	1	2735866	1	1	1	1	1	1	1	151994	-151992	151992	17.2136
501-75-7	1H-Imidazole-4-ethanamine, 1-methyl-		1	1	1	1	1	1	1	1	1	1	1	1	1	1	1	1	1	2.73411e+06	1	1	1	1	1	1	1	1	1	1	1	1	1	151896	-151895	151895	17.2127
39836-89-0	2-Methyl-2,4-dimethoxybutane		1	1	1	1	1	1	1	1	1	1	1	1	2729301	1	1	1	1	1	1	1	1	1	1	1	1	1	1	1	1	1	1	151629	-151628	151628	17.2102
1000367-34-4	4-Chloro-4-methylpentane-2,3-dione		1	1	1	1	1	1	1	1	1	1	1	1	1	1	1	1	1	1	1	1	1	1	1	1	1	1	1	1	2.7145e+06	1	1	150807	-150806	150806	17.2023
81912-03-0	6,6-Dimethyl-1,3-heptadien-5-ol		1	1	1	1	1	1	1	1	1	1	1	1	1	1	1	1	1	1	1	1	1	1	1	1	1	1	1	1	2.71224e+06	1	1	150681	-150680	150680	17.2011
57815-94-8	Stigmasta-4,22-dien-3.beta.-ol		1	1	1	1	1	1	1	1.64894e+07	1	1	1	1	1	1	9.9174e+06	1	1	1	1.75224e+07	1	1	1	1	1	1	1	1	1	1	1	1.37412e+06	1.52444e+06	-150317	150317	17.1976
106119-01-1	5-Butyl-2-methyl-.delta.1-pyrroline		1	1	1	1	1	1	1	1	1	1	1	1	1	1	1	1	1	1	2.69342e+06	1	1	1	1	1	1	1	1	1	1	1	1	149635	-149634	149634	17.1911
585-71-7	Benzene, (1-bromoethyl)-		1	1	1	1	1	1	1	1	1	1	1	1	1	1	1	1	1	1	1	1	1	1	1	1	1	2.68206e+06	1	1	1	1	1	149004	-149003	149003	17.185
4737-43-3	Cyclopentane, (1-methylbutyl)-		1	1	1	1	1	1	1	1	1	1	1	1	1	2678397	1	1	1	1	1	1	1	1	1	1	1	1	1	1	1	1	1	148801	-148800	148800	17.183
927-83-3	Diazene, bis(1,1-dimethylethyl)-		1	1	1	1	1	1	1	1	1	1	1	1	1	1	1	1	1	2.66587e+06	1	1	1	1	1	1	1	1	1	1	1	1	1	148105	-148104	148104	17.1762
21639-90-7	Phenanthro[9,10-d]thiazole, 2-methyl-		1	1	1	1	1	1	1	1	1	1	1	1	1	1	1	1	1	1	1	1	1	1	1	1	2.6628e+06	1	1	1	1	1	1	147934	-147933	147933	17.1746
1000186-59-6	4-Methoxymethoxy-2-methyl-oct-2-ene		1	1	1	1	1	1	1	1	1	1	1	1	1	1	1	1	1	1	1	1	1	2.6546e+06	1	1	1	1	1	1	1	1	1	147478	-147477	147477	17.1701
1000330-98-8	2-Thiophenecarboxylic acid, 2-methoxyethyl ester		1	1	1	1	1	1	1	1	1	1	1	1	1	1	1	1	1	1	1	1	1	1	1	2.64682e+06	1	1	1	1	1	1	1	147047	-147046	147046	17.1659
38104-45-9	3,4-Diamino-1,2,4(4H)-triazole		1	1	1	1	1	1	1	1	1	1	1	1	1	1	1	1	1	1	1	1	1	1	2620786	1	1	1	1	1	1	1	1	145600	-145599	145599	17.1516
114-26-1	PROPOXUR IUPAC NAME : 2-isopropoxyphenyl methylcarbamate TRADE NAMES: UNDEN, UNDENE	ijnsecticide	1	1	1	1	1	1	1	1	1	1	1	1	1	1	1	1	1	1	1	1	1	1	1	1	1	1	1	1	1	2.61188e+06	1	145105	-145104	145104	17.1467
926-06-7	Methanesulfonic acid, 1-methylethyl ester		1	1	1	1	1	1	1	1	1	1	1	1	1	1	1	1	1	1	1	1	1	1	1	1	1	1	1	2606994	1	1	1	144834	-144833	144833	17.144
1000366-03-8	1-(1'-pyrrolidinyl)-2-butanone		1	1	1	1	1	1	1	1	1	1	1	1	1	1	1	1	1	1	1	1	1	1	1	1	2.60489e+06	1	1	1	1	1	1	144717	-144716	144716	17.1429
1553840	5-Amino-2-methyl-2H-tetrazole		1	1	1	1	1	1	1	1	1	1	1	1	1	2.58576e+06	1	1	1	1	1	1	1	1	1	1	1	1	1	1	1	1	1	143654	-143653	143653	17.1322
10054-09-8	2-Octene, 2-methyl-6-methylene-		1	1	1	1	3.61852e+06	1	1	1	1	1	1	1	1	1	1	1	1	1	1	1	1	1	1	1	1	1	1	1	1	8.00778e+06	301544	444877	-143333	143333	17.129
38278-15-8	4-Cycloocten-1-amine, N-methyl-		1	1	1	1	1	1	1	1	1	1	1	1	2.57261e+06	1	1	1	1	1	1	1	1	1	1	1	1	1	1	1	1	1	1	142924	-142923	142923	17.1249
926-42-1	1-Propanol, 2,2-dimethyl-, nitrate		1	1	1	1	1	1	1	1	1	1	1	1	1	1	1	1	1	1	1	1	2.55174e+06	1	1	1	1	1	1	1	1	1	1	141765	-141764	141764	17.1131
89-83-8	[6989] thymol [10.475]		1	1	1	1	1	1	1	1	1	1	1	1	1	1	1	1	1	1	1	1	1	1	1	1	1	1	1	1	1	2.54529e+06	1	141406	-141405	141405	17.1095
1000373-65-4	Di-sec-butyl phthalate		1	1	1	1	1	1	1	1	1	1	1	1	1	1	1	1	1	2.53873e+06	1	1	1	1	1	1	1	1	1	1	1	1	1	141041	-141040	141040	17.1057
1914970	Methanesulfonic anhydride		1	1	1	1	1	1	1	1	1	1	1	1	2.53503e+06	1	1	1	1	1	1	1	1	1	1	1	1	1	1	1	1	1	1	140836	-140835	140835	17.1036
2555-08-0	4-(Chloromethyl)cyclohexene		1	1	1	1	1	1	1	1	1	1	1	1	1	1	1	1	1	1	2.53333e+06	1	1	1	1	1	1	1	1	1	1	1	1	140742	-140741	140741	17.1027
1000255-07-9	1-[2-(2-Thienylmethylamino)ethyl]aziridine		1	1	1	1	1	1	1	1	1	1	1	1	1	1	1	1	1	1	1	1	1	1	1	1	2528808	1	1	1	1	1	1	140490	-140489	140489	17.1001
20600-54-8	Benzene, 1-isocyano-3-methyl-		1	1	1	1	1	1	2.40635e+06	1.49052e+06	1	2441151	3.20323e+06	1	1.68806e+06	6776604	1	1	1	1	1	1	1	1	1	1	1.97735e+06	1	1	3.45851e+06	2.93631e+06	1	795105	935381	-140276	140276	17.0979
421-50-1	2-Propanone, 1,1,1-trifluoro-		1	1	1	1	1	1	1	1	1	1	1	1	1	1	1	1	1	1	1	1	1	1	1	2.5247e+06	1	1	1	1	1	1	1	140262	-140261	140261	17.0978
1000356-80-0	Phthalic acid, di(hept-4-yl) ester		1	1	1	1	1	1	1	1	1	1	1	1	1	1	1	1	1	1	2.52275e+06	1	1	1	1	1	1	1	1	1	1	1	1	140154	-140153	140153	17.0966
15486-19-8	4-Acetoxycinnamic acid		1	1	1	1	1	1	1	1	1	1	1	1	1	1	1	1	1	1	1	1	1	1	1	2.51924e+06	1	1	1	1	1	1	1	139959	-139958	139958	17.0946
1000339-88-7	Benzamide, 3-methyl-N-(2,4-dimethoxyphenyl)-		1	1	1	1	1	1	1	1	1	1	1	1	1	1	1	1	1	1	1	1	1	2514280	1	1	1	1	1	1	1	1	1	139683	-139682	139682	17.0918
1000314-52-7	Glycine, N-(4-ethylbenzoyl)-, hexadecyl ester		1	1	1	1	1	1	1	1	1	1	1	1	1	1	1	1	1	1	1	1	1	1	1	1	1	2512418	1	1	1	1	1	139580	-139579	139579	17.0907
153837-88-8	Thiophene, 2-(4-methylbenzylsulfonyl)-		1	1	1	1	1	1	1	1	1	1	1	1	1	1	1	1	1	1	1	1	1	1	1	1	1	2.50667e+06	1	1	1	1	1	139261	-139260	139260	17.0874
79912-85-9	Cyclohexanecarboxylic acid, 4-heptyl-, 4-fluorophenyl ester		1	1	1	1	1	1	1	1	1	1	1	1	1	1	1	1	1	1	1	1	1	1	1	2.4922e+06	1	1	1	1	1	1	1	138456	-138455	138455	17.0791
556-71-8	Cyclononasiloxane, octadecamethyl-		1	1	1	1	1	1	1	1	1	1	1	1	1	1	2464985	1	1	1	1	1	1	1	1	1	1	1	1	1	1	1	1	136945	-136944	136944	17.0632
122685-23-8	2-[2-(5-Norbornenyl)oxy]-tetrahydropyran		1	1	1	1	1	1	1	1	1	1	1	1	1	1	1	1	1	1	1	1	1	1	1	2461465	1	1	1	1	1	1	1	136749	-136748	136748	17.0612
3647-71-0	N-Benzyl-2-phenethylamine		1	1	1	1	1	1	1	1	1	1	1	1	1	1	1	2.45346e+06	1	1	1	1	1	1	1	1	1	1	1	1	1	1	1	136304	-136303	136303	17.0565
1000213-77-5	Octahydroanthracen, 3,9-dimethyl-4-hydroxymethylene-3-[1-carboxy-2,5,6-trimethyl]heptyl]-		1	1	1	1	1	1	1	1	1	1	1	1	1	1	1	1	1	2.4503e+06	1	1	1	1	1	1	1	1	1	1	1	1	1	136129	-136128	136128	17.0546
1551-27-5	Thiophene, 2-propyl-		1	1	1	1	1	1	1	1	1	1	1	1	1	1	1	1	1	1	1	1	1	1	1	1	1	1	1	2443252	1	1	1	135737	-135736	135736	17.0504
834-97-9	1-Acetyl-4,6,8-trimethylazulene		2.83482e+06	1	1	1	1	1	1	1	1	1	1	1	1	1	1	1	1	1	2.54683e+06	1	1	1	1	1	1	1	1	1	4148131	1	236236	371943	-135707	135707	17.0501
70220-06-3	3-Hexene, 1-methoxy-, (Z)-		1	1	1	1	1	1	1	1	1	1	1	1	1	1	1	1	1	1	1	1	1	1	1	1	1	1	1	1	1	2.43e+06	1	135001	-135000	135000	17.0426
66929-90-6	Tricyclo[3.2.1.0(2,,4)]oct-6-ene, 8-methylene-, (1.alpha.,2.alpha.,4.alpha.,5.alpha.)-		1	1	1	1	1	1	1.76798e+06	1	1	1	1	1	1	1	1	1	1	1	5.06717e+06	1	1	1	1	1	1	1	1	1	1	1	147333	281511	-134178	134178	17.0338
22319-29-5	4-Hepten-3-one, 5-ethyl-2,4-dimethyl-		1	1	1	1	1	1	1	1	1	1	1	1	1	1	1	1	1	1	1	1	1	1	1	1	1	2.41452e+06	1	1	1	1	1	134141	-134140	134140	17.0334
112-80-1	[445639] oleic acid [20.504]	fatty acid	13627816	1.77132e+07	3.33762e+06	10415383	1	1	1	3.58666e+06	1	1	1	1	8.00717e+06	17630777	1.30495e+07	8071403	2130925	22787659	1.942e+06	1	1	1	1	1	1	1808132	1	1	1	1	4.05672e+06	4.19042e+06	-133701	133701	17.0287
2475-45-8	9,10-Anthracenedione, 1,4,5,8-tetraamino-		1	1	1	1	1	1	1	1	1	1	1	1	1	1	1	1	1	1	1	1	1	1	1	2405393	1	1	1	1	1	1	1	133634	-133633	133633	17.0279
61142-36-7	1,3-Hexadiene, 3-ethyl-2-methyl-		1	1	1	1	1	1	1	1	1	1	1	1	1	1	1	1	1	1	1	1	1	1	1	1	1	1	1	1	2391600	1	1	132868	-132867	132867	17.0196
1000277-96-0	1,3,5-Triazin-2-amine, 4-(2,2,2-trifluoroethoxy)-6-methoxy-N-phenyl-		1	1	1	1	1	1	1	1	1	1	1	1	1	1	1	1	1	1	1	1	1	1	1	1	1	1	2.39117e+06	1	1	1	1	132844	-132843	132843	17.0194
627-09-8	2-Propyn-1-ol, acetate		1	1	1	1	1	1	1	1	1	1	1	1	1	1	1	1	1	1	1	1	1	1	1	1	1	2.37162e+06	1	1	1	1	1	131758	-131757	131757	17.0075
5171-85-7	2,2,4,4,5,5,7,7-Octamethyloctane		1	1	1	1	1	1	1	1	1	1	1	1	1	1	1	1	1	1	1	1	1	1	1	1	1	1	2360046	1	1	1	1	131115	-131114	131114	17.0005
646-05-9	1-Penten-3-yne		1	1	1	1	1	1	1	1	1	1	1	1	1	1	1	1	1	2.33922e+06	1	1	1	1	1	1	1	1	1	1	1	1	1	129958	-129957	129957	16.9877
175467-51-3	Indolin-2-one, 1-methyl-3-t-butyl-		1	1	1	1	1	1	1	1	1	1	1	1	1	1	1	1	1	1	1	1	1	1	1	1	2.33883e+06	1	1	1	1	1	1	129936	-129935	129935	16.9874
1000193-72-9	2,3,4-Trimethyl-hex-3-enal		1	1	1	1	1	1	1	1	1	1	1	1	1	1	1	1	1	1	1	1	1	1	1	1	1	1	1	1	2.32868e+06	1	1	129372	-129371	129371	16.9812
53286-45-6	Androst-2-en-17-amine, 4,4-dimethyl-N-(2-phenylethyl)-, (5.alpha.)-		1	1	1	1	1	1	1	1	1	1	1	1	1	1	1	1	1	1	1	1	1	1	1	1	1	1	2.31833e+06	1	1	1	1	128797	-128796	128796	16.9747
1000215-25-2	1-(2,4-Dimethylphenyl)-3-(tetrahydrofuryl-2)propane		1	1	1	1	1	1	1	1	1	1	1	1	1	1	1	1	1	1	1	1	1	1	1	2.31311e+06	1	1	1	1	1	1	1	128507	-128506	128506	16.9715
51513-40-7	2,5-Heptanedione, 3,3,6-trimethyl-		1	1	1	1	1	1	1	1	1	1	1	1	1	1	1	1	1	1	1	1	1	2.30935e+06	1	1	1	1	1	1	1	1	1	128298	-128297	128297	16.9691
15575-56-1	But-2-enoic acid, 2-methyl-, (7,8-dihydro-8,8-dimethyl-6H-pyrano[3,2-g]coumarin-7-yl) ester		1	1	1	1	1	1	1	1	1	1	1	1	1	1	1	1	1	1	1	1	1	1	1	1	1	1	2.29517e+06	1	1	1	1	127511	-127510	127510	16.9602
1000282-59-2	Cyclopentanecarboxylic acid, 6-ethyl-3-octyl ester		1	1	1	1	1	1	1	1	1	1	1	1	1	1	1	1	1	1	1	1	1	1	1	1	2.29272e+06	1	1	1	1	1	1	127375	-127374	127374	16.9587
56781-86-3	Tricyclo[3.3.1.1(3,7)]decanone, 4-iodo-, (1.alpha.,3.beta.,4.beta.,5.alpha.,7.beta.)-		1	1	1	1	1	1	1	1	1	1	1	1	1	1	1	1	1	1	2.28838e+06	1	1	1	1	1	1	1	1	1	1	1	1	127133	-127132	127132	16.956
760-93-0	Methacrylic anhydride		1	1	1	1	1	1	1	1	1	1	1	1	1	1	1	1	1	1	1	1	2.27299e+06	1	1	1	1	1	1	1	1	1	1	126278	-126277	126277	16.9462
2156-97-0	Dodecyl acrylate		1	1	1	1	1	1	1	1	1	1	1	1	1	1	1	1	1	1	1	1	1	2.27199e+06	1	1	1	1	1	1	1	1	1	126223	-126222	126222	16.9456
846-35-5	[1]Benzothiopyrano[4,3-b]benzo[e]indole		1	1	1	1	1	1	1	1	1	1	1	1	1	1	1	1	2.25265e+06	1	1	1	1	1	1	1	1	1	1	1	1	1	1	125148	-125147	125147	16.9333
4418-61-5	1H-Tetrazol-5-amine		1	1	1	1	1	1	1	1	1	1	1	1	1	1	1	1	1	1	1	1	1	1	2.24772e+06	1	1	1	1	1	1	1	1	124874	-124873	124873	16.9301
1000359-04-4	Glutaric acid, di(2-fluorophenyl) ester		1	1	1	1	1	1	1	1	1	1	1	1	1	1	1	1	1	1	1	1	1	1	1	2.2465e+06	1	1	1	1	1	1	1	124806	-124805	124805	16.9293
5662-95-3	3,3-Tetramethyleneglutaric anhydride		1	1	1	1	1	1	1	1	1	1	1	1	1	1	1	1	1	1	1	1	1	1	1	1	1	2240742	1	1	1	1	1	124487	-124486	124486	16.9256
4049-81-4	1,5-Hexadiene, 2-methyl-		1	1	1	1	1	1	1	1	1	1	1	1	1	1	1	1	1	1	1	1	1	1	1	1	2236289	1	1	1	1	1	1	124239	-124238	124238	16.9227
2039-77-2	9-Acetylphenanthrene		1	1	1	1	1	1	1	1	1	1	1	1	1	1	1	1	1	1	1	1	1	1	1	1	1	1	1	1	1	2.23146e+06	1	123971	-123970	123970	16.9196
110950-94-2	6-Methyl-2,5-diphenyl-6,7-dihydropyrazolo[1,5-c]pyrimidin-7-one		1	1	1	1	1	1	1	1	1	1	1	1	1	1	1	1	1	1	1	1	1	2227536	1	1	1	1	1	1	1	1	1	123753	-123752	123752	16.9171
937-30-4	Ethanone, 1-(4-ethylphenyl)-		1	1	1	1	1	1	1	1	1	1	1	1	1	1	1	1	1	1	1	1	1	1	1	1	1	2.22642e+06	1	1	1	1	1	123691	-123690	123690	16.9164
108-24-7	Acetic anhydride		1	1	1	1	1	1	3.73554e+06	1	1	1	1	1	1	1	1	1	1	1	1	1	1	1	1	1	1	1	1	1	7.82752e+06	1	311296	434863	-123567	123567	16.9149
17649-59-1	Phthalic acid, 4,5-dimethyl-, dimethyl ester		1	1	1	1	1	1	1	1	1	1	1	1	1	1	1	1	1	1	1	1	1	1	1	1	1	1	1	2.21449e+06	1	1	1	123028	-123027	123027	16.9086
59643-68-4	3,5-Dimethyl-3-heptene		1	1	1	1	1	1	1	1	1	1	1	1	1	1	2.20758e+06	1	1	1	1	1	1	1	1	1	1	1	1	1	1	1	1	122644	-122643	122643	16.9041
16239-90-0	Pyrazole, 5-methyl-3-(5-nitro-2-furyl)-		1	1	1	1	1	1	1	1	1	1	1	1	1	1	1	1	1	1	1	1	1	1	1	1	1	1	1	1	1	2205348	1	122520	-122519	122519	16.9026
400-38-4	Isopropyl trifluoroacetate		1	1	1	1	1	1	1	1	1	1	1	1	1	1	2191244	1	1	1	1	1	1	1	1	1	1	1	1	1	1	1	1	121737	-121736	121736	16.8934
1000185-58-2	Acetamide, N-(2-imino-2-methylthio)ethyl-		1	1	1	1	1	1	1	1	1	1	1	1	1	1	1	1	1	1	1	1	1	1	2.18593e+06	1	1	1	1	1	1	1	1	121442	-121441	121441	16.8899
1000144-07-3	1R,2c,3t,4t-Tetramethyl-cyclohexane		1	1	1	1	1	1	1	1	1	1	1	1	1	1	1	1	1	1	2.18535e+06	1	1	1	1	1	1	1	1	1	1	1	1	121409	-121408	121408	16.8895
1000340-30-0	Benzamide, 4-butyl-N-methallyl-		1	1	1	1	1	1	1	1	1	1	1	1	1	1	1	1	1	1	2.1635e+06	1	1	1	1	1	1	1	1	1	1	1	1	120195	-120194	120194	16.875
1000348-07-5	Fumaric acid, 3-methylbut-2-yl propyl ester		1	1	1	1	1	1	1	1	1	1	1	1	1	1	2.15572e+06	1	1	1	1	1	1	1	1	1	1	1	1	1	1	1	1	119763	-119762	119762	16.8698
1000309-22-9	Oxalic acid, diallyl ester		1	1	1	1	1	1	1	1	1	1	1	1	1	1	1	1	1	1	1	1	1	1	1	1	1	2145743	1	1	1	1	1	119209	-119208	119208	16.8631
3532-57-8	Acetic acid, 2-nitro-3-phenylallyl ester		1	1	1	1	1	1	1	1	1	1	1	1	1	1	1	1	1	2.14451e+06	1	1	1	1	1	1	1	1	1	1	1	1	1	119140	-119139	119139	16.8623
3213-49-8	Butanoic acid, 2-cyano-3-methyl-, ethyl ester		1	1	1	1	1	1	1	1	1	1	1	1	1	1	1	1	1	1	1	1	1	1	1	1	1	1	1	1	2.13406e+06	1	1	118560	-118559	118559	16.8552
556-08-1	Acedoben		1	1	1	1	1	1	1	1	1	1	1	1	1	1	1	1	1	1	2.13013e+06	1	1	1	1	1	1	1	1	1	1	1	1	118341	-118340	118340	16.8526
28832-46-4	1-Penten-3-ol, 3-ethyl-2-methyl-		1	1	1	1	1	1	1	1	1	1	1	1	1	1	1	1	1	1	1	1	1	2.12927e+06	1	1	1	1	1	1	1	1	1	118294	-118293	118293	16.852
2040-14-4	Propiophenone, 2'-methyl-		1	1	1	1	1	1	1	1	5679177	1	1	1	1	1	1	1	1	1.49015e+06	9.1525e+06	1	1	1	1	1	1	1	1	1	1	1	473266	591259	-117994	117994	16.8483
58135-25-4	1,3-Dioxolane, 2-(3-iodopropyl)-		1	1	1	1	1	1	1	1	1	1	1	1	1	1	1	1	1	1	1	1	1	1	1	1	2.11806e+06	1	1	1	1	1	1	117671	-117670	117670	16.8444
3017-95-6	Propane, 2-bromo-1-chloro-		1	1	1	1	1	1	1	1	1	1	1	1	1	1	2116740	1	1	1	1	1	1	1	1	1	1	1	1	1	1	1	1	117598	-117597	117597	16.8435
343270-50-8	2-(Butyliden-2-one)tetrahydrofuran		1	1	1	1	1	1	1	1	1	1	1	1	1	1	1	1	1	1	1	1	1	1	2.1158e+06	1	1	1	1	1	1	1	1	117545	-117544	117544	16.8428
64018-42-4	5-Isoxazolecarboxylic acid, 4,5-dihydro-5-methyl-, methyl ester, (R)-		1	1	1	1	1	1	1	1	1	1	1	1	1	1	1	1	1	1	1	1	1	1	1	1	1	1	1	2.10317e+06	1	1	1	116844	-116843	116843	16.8342
4396-98-9	Benzenemethanol, .alpha.-butyl-.alpha.-methyl-		1	1	1	1	1	1	1	1	1	1	1	1	1	1	1	1	1	1	1	1	1	1	1	1	1	1	1	1	1	2098481	1	116583	-116582	116582	16.831
523250	2-Propanamine, N-(1-methylethylidene)-		1	1	1	1	1	1	1	1	1	1	1	1	1	1	1	1	1	1	1	1	1	1	1	1	1	1	1	1	2098052	1	1	116559	-116558	116558	16.8307
14920-92-4	Phenyl-pentamethyl-disiloxane		1	1	1	1	1	1	1	1	1	1	1	1	1	1	1	1	1	1	1	1	1	1	1	2.0962e+06	1	1	1	1	1	1	1	116456	-116455	116455	16.8294
563-80-4	2-Butanone, 3-methyl-		1	1	1	1	1	1	1	1	1	1	1	1	1	1	1	1	2.09534e+06	1	1	1	1	1	1	1	1	1	1	1	1	1	1	116409	-116408	116408	16.8288
29134-29-0	1-Pyrrolidinylacetonitrile		1	1	1	1	1	1	1	1	1	1	1	1	1	1	1	1	1	1	1	1	1	2083661	1	1	1	1	1	1	1	1	1	115760	-115759	115759	16.8208
1000309-69-3	Oxalic acid, cyclobutyl ethyl ester		1	1	1	1	1	1	1	1	1	1	1	1	1	1	1	1	1	1	1	1	1	1	1	1	1	2.06913e+06	1	1	1	1	1	114953	-114952	114952	16.8107
176533-57-6	Dipent-4-enyl phthalate		1	1	1	1	1	1	1	1	1	1	1	1	1	1	1	1	1	1	1	1	1	1	1	1	1	1	1	1	1	2.06835e+06	1	114909	-114908	114908	16.8101
7119-89-3	Methane, dichloronitro-		1	1	1	1	1	1	1	1	1	1	1	1	1	1	1	1	1	1	1	1	1	1	1	1	2.0599e+06	1	1	1	1	1	1	114440	-114439	114439	16.8042
22699-70-3	m-Ethylacetophenone		1	1	1	1	1	1	1	1	1	1	1	1	1	1	1	1	1	1	1	1	1	1	1	1	1	2.05593e+06	1	1	1	1	1	114219	-114218	114218	16.8014
88-58-4	1,4-Benzenediol, 2,5-bis(1,1-dimethylethyl)-		1	1	1	1	1	1	1	1	1	1	1	1	1	1	1	1	1	1	1	1	1	2.0515e+06	1	1	1	1	1	1	1	1	1	113973	-113972	113972	16.7983
78129-68-7	1-Phospha-1-butyne, 3,3-dimethyl-		1	1	1	1	1	1	1	1	1	1	1	1	1	1	1	1	1	1	1	1	1	1	1	1	2.04968e+06	1	1	1	1	1	1	113872	-113871	113871	16.797
1638-26-2	Cyclopentane, 1,1-dimethyl-		1	1	1	1	1	1	1	1	1	1	1	1	1	1	1	1	1	1	2.04112e+06	1	1	1	1	1	1	1	1	1	1	1	1	113397	-113396	113396	16.791
1000330-73-9	1,3-Benzenediol, o-(2-methylbenzoyl)-o'-(3-cyclopentylpropionyl)-		1	1	1	1	1	1	1	1	1	1	1	1	1	1	1	1	1	1	1	1	1	1	1	1	2.04054e+06	1	1	1	1	1	1	113364	-113363	113363	16.7906
4290-21-5	1H-Pyrido(4,3-b)indole, 2,3,4,5-tetrahydro-1,1,3,3-tetramethyl-		1	1	1	1	1	1	1	1	1	1	1	1	1	1	1	1	1	1	1	1	1	1	1	1	1	1	1	1	2.03941e+06	1	1	113302	-113301	113301	16.7898
1000373-52-1	2-((2-(2-Methoxyethoxy)ethoxy)carbonyl)benzoic acid		1	1	1	1	1	1	1	1	1	1	1	6.90765e+06	1	1	1	1	1	1	1	1	2642248	1	1	1	1	1	1	1	1	9.75023e+06	575639	688472	-112833	112833	16.7838
3321-64-0	n-Butylphosphonic acid		1	1	1	1	1	1	1	1	1	1	1	1	1	1	1	1	2.02491e+06	1	1	1	1	1	1	1	1	1	1	1	1	1	1	112496	-112495	112495	16.7795
1000164-44-5	Pentanedioic acid, (2,4-di-t-butylphenyl) mono-ester		1	1	1	1	1	1	1	1	1	1	1	1	1	1	1	1	1	1	1	1	2021231	1	1	1	1	1	1	1	1	1	1	112292	-112291	112291	16.7769
584-13-4	4H-1,2,4-Triazol-4-amine		1	1	1	1	1	1	1	1	1	1	1	1	1	1	1	1	1	1	1	1	1	1	1	1	2017040	1	1	1	1	1	1	112059	-112058	112058	16.7739
431-35-6	1-Bromo-3,3,3-trifluoroacetone		1	4.18914e+06	1	1	1	1	1	1	1	1	1	1	1	1	1	1	1	1	1	1	2.77897e+06	1	1	1	5516124	1	1	1	1	1	349096	460840	-111743	111743	16.7698
16681-77-9	1H-Tetrazole, 1-methyl-		1	1	1	1	1	1	1	1	1	1	1	1	1	1	1	1	1	1	2.01108e+06	1	1	1	1	1	1	1	1	1	1	1	1	111728	-111727	111727	16.7696
23696-85-7	2-Buten-1-one, 1-(2,6,6-trimethyl-1,3-cyclohexadien-1-yl)-		1	1	1	1	1	1	1	1	1	1	1	1	1	1	1	1	1	1	1	1	1	1	1	1	1	1	1	1	2.00024e+06	1	1	111126	-111125	111125	16.7618
1000295-18-2	4-Hydroxy-4,5,5-trimethyl-3-[2-(2-methyl-5-trifluoromethoxy-1H-indol-3-yl)-ethyl]-oxazolidin-2-one		1	1	1	1	1	1	1	1	1	1	1	1	1	1	1	1	1	1.98588e+06	1	1	1	1	1	1	1	1	1	1	1	1	1	110328	-110327	110327	16.7514
107-54-0	1-Hexyn-3-ol, 3,5-dimethyl-		1	1	1	1	1	1	1	1	1	1	1	1	1	1	1	1	1	1	1.98468e+06	1	1	1	1	1	1	1	1	1	1	1	1	110261	-110260	110260	16.7505
150666-71-0	1-Octen-4-ol acetate		1	1	1	1	1	1	1	1	1	1	1	1	1	1	1	1	1	1	1	1	1	1	1	1	1	1	1	1	1	1982038	1	110114	-110113	110113	16.7486
383-63-1	Acetic acid, trifluoro-, ethyl ester		1	1	1	1	1	1	1	1	1	1	1	1	1	1	1.97508e+06	1	1	1	1	1	1	1	1	1	1	1	1	1	1	1	1	109728	-109727	109727	16.7436
3975-85-7	1H-Pyrazole, 4,5-dihydro-3,5,5-trimethyl-		1	1	1	1	1	1	1	1	1	1	1	1	1	1	1	1	1	1	1	1	1	1	1	1	1.96422e+06	1	1	1	1	1	1	109124	-109123	109123	16.7356
18368-61-1	2-Picoline, 6-nitro-		1	1	1	1	1	1	1	1	1	1	1	1	1	1	1	1	1	1	1	1	1	1	1	1	1.96186e+06	1	1	1	1	1	1	108993	-108992	108992	16.7339
490-79-9	[3469] gentisic acid [16.123]		1	1	1	1	1	1	1	1.64069e+06	1	1	1	1	1	1	1	1	1	1	4.42234e+06	1	1	1	1	1	1	1	1	1	1	1	136725	245687	-108961	108961	16.7335
122-72-5	3-Phenyl-1-propanol, acetate		1	1	1	1	1	1	1	1	1	1	1	1	1	1	1	1	1	1	1	1	1	1	1	1.94907e+06	1	1	1	1	1	1	1	108283	-108282	108282	16.7244
13183-16-9	Carbonic acid, phenyl propyl ester		1	1	1	1	1	1	1	1	1	1	1	1	1948422	1	1	1	1	1	1	1	1	1	1	1	1	1	1	1	1	1	1	108247	-108246	108246	16.7239
1000377-97-3	Phthalic acid, di(6-methylhept-2-yl) ester		1	1	1	1	1	1	1	1	1	1	1	1	1	1	1	1	1	1	1	1	1	1	1	1	1.94017e+06	1	1	1	1	1	1	107788	-107787	107787	16.7178
1000371-47-2	Glutaric acid, 4-(methylthio)benzyl pentadecyl ester		1	1	1	1	1	1	1	1	1	1	1	1	1.93505e+06	1	1	1	1	1	1	1	1	1	1	1	1	1	1	1	1	1	1	107504	-107503	107503	16.714
44898-60-4	2-Propen-1-amine, N,N-bis(1-methylethyl)-		1	1	1	1	1	1	1	1	1	1	1	1	1	1	1	1	1	1.935e+06	1	1	1	1	1	1	1	1	1	1	1	1	1	107501	-107500	107500	16.714
34379-54-9	Furan, 2,3-dihydro-4-(1-methylpropyl)-, (S)-		1	1	1	1	1	1	1	1	1	1	1	1	1	1	1	1	1	1	1.93317e+06	1	1	1	1	1	1	1	1	1	1	1	1	107399	-107398	107398	16.7126
2567-73-9	4,6-Dimethyl-4'-hydroxy-2-benzylidene-coumaran-3-one		1	1	1	1	1	1	1	1	1	1	1	1	1	1	1	1	1	1	1	1	1	1	1	1.93156e+06	1	1	1	1	1	1	1	107310	-107309	107309	16.7114
14476-37-0	4-Undecanone		1	1	1	1	1	1	1	1	1	1	1	1	1	1	1	1	1	1	1	1	1	1	1.9178e+06	1	1	1	1	1	1	1	1	106545	-106544	106544	16.7011
1000222-86-8	1-Hydroxy,1-phenyl-2-propanone		1	1	1	1	1	1	1	1	1	1	1	1	1	1	1	1	1	1	1	1	1.91008e+06	1	1	1	1	1	1	1	1	1	1	106116	-106115	106115	16.6953
1000077-96-7	22,23-Dihydrospinasterone		1	1	1	1	1	1	1	1	1	1	1	1	1	1.90571e+06	1	1	1	1	1	1	1	1	1	1	1	1	1	1	1	1	1	105874	-105873	105873	16.692
1000344-53-3	Isophthalic acid, butyl 2,6-dimethoxyphenyl ester		1	1	1	1	1	1	1	1	1	1	1	1	1	1	1	1	1	1	1	1	1.90257e+06	1	1	1	1	1	1	1	1	1	1	105699	-105698	105698	16.6896
6543-04-0	2,2'-Trimethylenebis-1,3-dioxolane		1	1	1	1	1	1	1	1	1	1	1	1	1	1	1	1	1	1	1	1	1	1	1	1	1898579	1	1	1	1	1	1	105478	-105477	105477	16.6866
3581-87-1	Thiazole, 2-methyl-		1	1	1	1	1	1	1	1	1	1	1	1	1	1	1	1	1	1	1	1	1	1	1	1	1	1	1	1.88789e+06	1	1	1	104884	-104883	104883	16.6784
10191-60-3	N-Cyano-S,S'-dimethyldithioimido carbonate		1	1	1	1	1	1	1	1	1	1	1	1	1	1	1	1	1	1	1.88171e+06	1	1	1	1	1	1	1	1	1	1	1	1	104540	-104539	104539	16.6737
304869-66-7	Isoindole-1,3(2H)-dione, 2-[4-(4-pyridylmethyl)phenyl]-		1	1	1	1	1	1	1	1	1	1	1	1	1	1	1	1	1	1.87221e+06	1	1	1	1	1	1	1	1	1	1	1	1	1	104013	-104012	104012	16.6664
4214-86-2	2,5-Diamino-6-methyl-4-pyrimidinol		1	1	1	1	1	1	1	1	1	1	1	1	1	1	1	1	1	1	1	1	1	1	1	1.86963e+06	1	1	1	1	1	1	1	103870	-103869	103869	16.6644
36400-98-3	1-Octanol, 5,7,7-trimethyl-2-(1,3,3-trimethylbutyl)-		1	1	1	1	1	1	1	1	1	1	1	1	1	1	1	1	1	1	1	1	1	1	1.86742e+06	1	1	1	1	1	1	1	1	103746	-103745	103745	16.6627
1119-44-4	3-Hepten-2-one		1	1	1	1	1	1	1	1	1	1	1.91128e+06	1	1	1	1	1	1	1	1	1	1	1	1	1	1	4.73414e+06	1	1	1	1	159275	263009	-103734	103734	16.6625
15795-39-8	1H-1,2,4-Triazol-5-amine, 1-methyl-		1	1	1	1	1	1	1	1	1	1	1	1	1	1	1	1	1	1	1	1	1	1	1	1.8555e+06	1	1	1	1	1	1	1	103084	-103083	103083	16.6535
63498-93-1	8-Isopropyl-5-methyl-5,6,7,8-tetrahydro-2,4-quinazolinedione		1	1	1	1	1	1	1	1	1	1	1	1	1	1	1	1	1	1	1	1	1	1	1	1852399	1	1	1	1	1	1	1	102912	-102911	102911	16.651
33420-83-6	Ethanone, 2-(4-methoxyphenyl)-1-(4-methylsulfonylphenyl)-		1	1	1	1	1	1	1	1	1	1	1	1	1	1	1	1	1	1	1	1	1	1	1	1	1	1	1	1	1	1850410	1	102802	-102800	102800	16.6495
139253-56-8	Benzylephedrine		1	1	1	1	1	1	1	1	1	1	1	1	1	1	1	1	1	1.84895e+06	1	1	1	1	1	1	1	1	1	1	1	1	1	102720	-102719	102719	16.6483
563-16-6	Hexane, 3,3-dimethyl-		1	1	1	1	1	1	1	1	1	1	1	1	1	1	1	1	1	1	1	1	1	1	1	1	1.84656e+06	1	1	1	1	1	1	102588	-102587	102587	16.6465
1000374-62-9	(3-Fluorophenyl) methanol, 1-methylpropyl ether		1	1	1	1	1	1	1	1	1	1	1	1	1	1	1	1	1	1.83809e+06	1	1	1	1	1	1	1	1	1	1	1	1	1	102117	-102116	102116	16.6398
54965-43-4	2,4-Cyclohexadien-1-one, 3,5-bis(1,1-dimethylethyl)-4-hydroxy-		1	1	1	1	1	1	1	1	1	1	1	1	1	1	1	1	1	1	1	1	1	1	1	1	1	1	1	1	1	1.83374e+06	1	101875	-101874	101874	16.6364
56781-85-2	Tricyclo[3.3.1.1(3,7)]decanone, 4-iodo-, (1.alpha.,3.beta.,4.alpha.,5.alpha.,7.beta.)-		1	1	1	1	1	1	1	1	1	1	1	1	1	1	1	1	1	1	1812039	1	1	1	1	1	1	1	1	1	1	1	1	100670	-100669	100669	16.6193
4885-27-2	2,3,1-Benzodiazaborine, 1,2-dihydro-1-methyl-		1	1	1	1	1	1	1	1	1	1	1	1	1	1	1	1	1	1	1	1	1	1	1.78338e+06	1	1	1	1	1	1	1	1	99077.6	-99076.6	99076.6	16.5963
20462-00-4	Ethyl 1,3-dithiane-2-carboxylate		1	1	1	1	1	1	1	1	1	1	1	1	1	1	1	1	1	1	1	1	1	1	1	1	1	1	1	1	1	1.78119e+06	1	98955.7	-98954.7	98954.7	16.5945
92636-36-7	1-(4-Iodophenyl)pyrrole		1	1	1	1	1	1	1	1	1	1	1	1	1	1	1	1	1	1	1	1	1	1	1	1	1	1	1	1	1775396	1	1	98634.1	-98633.1	98633.1	16.5898
383-67-5	Allyl trifluoroacetate		1	1	1	1	1	1	1	1	1	1	1	1	1	1	1	1	1	1	1	1	1	1	1	1	1.76625e+06	1	1	1	1	1	1	98125.8	-98124.8	98124.8	16.5823
107-70-0	2-Pentanone, 4-methoxy-4-methyl-		1	1	1	1	1	1	1	1	1	1	1	1	1	1	1	1	1.76491e+06	1	1	1	1	1	1	1	1	1	1	1	1	1	1	98051.5	-98050.5	98050.5	16.5812
4861-58-9	Thiophene, 2-pentyl-		1	1	1	1	1	1	1	1	1	1	1	1	1	1	1	1	1	1	1	1	1	1	1	1.75743e+06	1	1	1	1	1	1	1	97635.7	-97634.7	97634.7	16.5751
5960-95-2	4-Chloro-1-azabicyclo[2.2.2]octane		1	1	1	1	1	1	1	1	1	1	1	1	1	1	1	1	1.75678e+06	1	1	1	1	1	1	1	1	1	1	1	1	1	1	97599.8	-97598.8	97598.8	16.5746
1000237-18-5	10,12,14-Nonacosatriynoic acid		1	1	1	1	1	1	1	1	1	1	1	2.62337e+07	4.10987e+07	1	1	1	1	1	1	1	1	1	1	1	1	1	1	1	1	1	2.18614e+06	2.28326e+06	-97120.8	97120.8	16.5675
631-61-8	Ammonium acetate		1	1	1	1	1	1	1	1	1	1	1	1	1	1	1	1.74757e+06	1	1	1	1	1	1	1	1	1	1	1	1	1	1	1	97088	-97087	97087	16.567
58848-66-1	3,5-Diamino-6-[2-thienyl]-1,2,4-triazine		1	1	1	1	1	1	1	1	1	1	1	1	1	1	1	1	1	1	1	1	1	1	1	1	1	1	1	1	1	1747561	1	97087.7	-97086.7	97086.7	16.567
919-44-8	MONOCROTOPHOS IUPAC NAME: dimethyl(E)-1-methyl-2-(methycarbamo- yl)vinyl phosphate TRADE NAMES: AZODRIN, APADRIN, CROTOS, NUVACRON	insecticide	1	1	1	1	1	1	1	1	1	1	1.04483e+06	1	1	1	1	1	1	1	1.67836e+06	1	1	1	1	1.62958e+06	1	1	1	1	1	1	87069.7	183775	-96705.7	96705.7	16.5613
54162-19-5	2,4-Cyclohexadiene-1-carboxylic acid, methyl ester		1	1	1	1	1	1	1	1	1	1	1	1	1	1	1	1	1	1	1	1	1	1	1	1	1	1	1	1	1.73823e+06	1	1	96569	-96568	96568	16.5593
425-75-2	Ethyl trifluoromethanesulfonate		1	1	1	1	1	1	1	1	1	1	1	1	1	1	1	1	1	1	1	1	1	1	1	1	1	1	1	1.72791e+06	1	1	1	95995.9	-95994.9	95994.9	16.5507
1000279-60-1	3-Methoxy-2-methyl-1-butene		1	1	1	1	1	1	1	1	1	1	1	1	1	1	1	1	1	1	1	1	1	1	1	1	1	1.7261e+06	1	1	1	1	1	95895.1	-95894.1	95894.1	16.5492
29973-13-5	ETHIOFENCARB IUPAC NAME: alpha-ethylthio-o-tolyl methylcarba- mate TRADE NAMES: CRONETON		1	1	1	1	1	1	1	1	1	1	1	1	1	1	1	1	1	1.72065e+06	1	1	1	1	1	1	1	1	1	1	1	1	1	95592.8	-95591.8	95591.8	16.5446
3877-19-8	Naphthalene, 1,2,3,4-tetrahydro-2-methyl-		1	1	1	1	1	1	1	1	1	1	1	1	1	1	1	1	1	1	1.71913e+06	1	1	1	1	1	1	1	1	1	1	1	1	95508.4	-95507.4	95507.4	16.5433
16721-39-4	2-Cyclohexen-1-ol, 3-methyl-6-(1-methylethyl)-, trans-		1	1	1	1	1	1	1	1	3.35897e+06	1	1	1	1	1	1	1	1	2.51555e+06	1	1	1	1	4.24002e+06	1	1	1	1	1	1	1	279915	375310	-95395.2	95395.2	16.5416
41182-85-8	Benzenecarboximidoyl bromide, N-methyl-		1	1	1	1	1	1	1	1	1	1	1	1	1.71314e+06	1	1	1	1	1	1	1	1	1	1	1	1	1	1	1	1	1	1	95175.2	-95174.2	95174.2	16.5383
86845-50-3	Butanal, 3-(1-ethoxyethoxy)-2-methyl-		1	1	1	1	1	1	1	1	1	1	1	1	1	1	1	1	1	1711288	1	1	1	1	1	1	1	1	1	1	1	1	1	95072.5	-95071.5	95071.5	16.5367
17680-01-2	Trimethyl(1-propenyl)silane		1	1	1	1	1	1	1	1	1	1	1	1	1	1	1	1	1	1	1	1	1	1	1	1	1	1	1	1	1.71057e+06	1	1	95032.4	-95031.4	95031.4	16.5361
2125597	Thionyl chloride		1	1	1	1	1	1	1	1	1	1	1	1	1	1	1	1	1	1	1	1	1708773	1	1	1	1	1	1	1	1	1	1	94932.8	-94931.8	94931.8	16.5346
74672-09-6	Benzene, 1-(1,3-dimethyl-3-butenyl)-3-methoxy-		1	1	1	1	1	1	1	1	1	1	1	1	1	1	1	1	1	1	1	1	1	1	1	1	1	1	1	1	1.70733e+06	1	1	94852.8	-94851.8	94851.8	16.5334
640-19-7	Acetamide, 2-fluoro-		1	1	1	1	1	1	1	1	1	1	1	1	1.67638e+06	1	1	1	1	1	1	1	1	1	1	1	1	1	1	1	1	1	1	93133	-93132	93132	16.507
589-38-8	3-Hexanone		1	1	1	1	1	1	1	1	1	1	1	1	1	1	1	1	1	1	1	1	1	1	1	1	1.6722e+06	1	1	1	1	1	1	92900.8	-92899.8	92899.8	16.5034
90-64-2	Mandelic acid		1	1	1	1	1	1	1	1	1	1	1	1	1	1	1	1	1	1.63745e+06	1	1	1	1	1	1	1	1	1	1	1	1	1	90970.4	-90969.4	90969.4	16.4731
33342-85-7	Acetophenone, 2'-(trimethylsiloxy)-		1	1	1	1	1	1	1	1	1	1	1	1	1	1	1	1.63619e+06	1	1	1	1	1	1	1	1	1	1	1	1	1	1	1	90900.3	-90899.3	90899.3	16.472
1000318-86-0	1-Pyrazineethanol, 4-(2-fluorophenyl)hexahydro-.alpha.-[(5-phenyl-1H-1,2,3,4-tetrazol-1-yl)methyl]-		1	1	1	1	1	1	1	1	1	1	1	1	1633073	1	1	1	1	1	1	1	1	1	1	1	1	1	1	1	1	1	1	90727.2	-90726.2	90726.2	16.4692
109613-14-1	Bicyclo[3.3.0]octan-2-one, 7-trimethylsilylmethylene-		1	1	1	1	1	1	1	1	1	1	1	1	1	1	1	1	1	1	1	1	1	1	1	1.6315e+06	1	1	1	1	1	1	1	90639.8	-90638.8	90638.8	16.4678
1000308-32-8	1-(Trihexylsilyloxy)tridecane		1	1	1	1	1	1	1	1	1	1	1	1	1	1	1	1	1	1.62617e+06	1	1	1	1	1	1	1	1	1	1	1	1	1	90343.8	-90342.8	90342.8	16.4631
3934-87-0	3,4-Dihydroxy-5-methoxybenzaldehyde		1	1	1	1	1	1	1	1	1	1	1	1	1	1	1	1	1	1	1	1	1	1	1	1	1	1	1	1	1	1.62069e+06	1	90039	-90038	90038	16.4582
1000152-34-3	Borane, diethyl(decyloxy)-		1	1	1	1	1	1	1	1	1	1	1	1	1	1	1	1	1	1	1	1	1	1	1	1.60211e+06	1	1	1	1	1	1	1	89007.3	-89006.3	89006.3	16.4416
2344-80-1	Silane, (chloromethyl)trimethyl-		1	1	1	1	1	1	1	1	1	1	1	1	1	1	1	1	1	1	1	1	1	1	1	1	1	1	1	1.59662e+06	1	1	1	88701.8	-88700.8	88700.8	16.4367
51576-31-9	Diazene, [1-(2,2-dimethylhydrazino)ethyl]ethyl-		1	1	1	1	1	1	1	1	1	1	1	1	1	1	1	1	1	1	1	1	1	1	1	1	1	1	1	1	1.58784e+06	1	1	88214.3	-88213.3	88213.3	16.4287
54934-87-1	Ethanol, 2-[4-(1,1-dimethylethyl)-2-methylphenoxy]-		1	4.16963e+06	1	1	1	1	1	1	1	1	1	1	1	1	1	1	1	1	1	1	1	7790176	1	1	1	1	1	1	1	1	347470	432788	-85318.1	85318.1	16.3806
27153-17-9	3-Methoxyformanilide		1	1	1	1	1	1	1	1	1	1	1	1	1	1	1	1	1	1	1	1	1	1	1	1.53457e+06	1	1	1	1	1	1	1	85254.8	-85253.8	85253.8	16.3795
279-85-6	6-Azabicyclo[3.2.1]octane		1	1	1	1	1	1	1	1	1	1	1	1	1	1	1	1	1	1	1	1	1	1	1	1	1	1.53346e+06	1	1	1	1	1	85193.3	-85192.3	85192.3	16.3784
75267-98-0	Hydrazine, tri-2-butenyl-		1	1	1	1	1	1	1	1	1	1	1	1	1	1	1	1	1	1	1	1	1	1	1	1	1	1	1	1	1.52736e+06	1	1	84854.2	-84853.2	84853.2	16.3727
14938-35-3	Phenol, 4-pentyl-		1	1	1	1	1	1	1	1	1	1	1	1	1	1	1	1.52165e+06	1	1	1	1	1	1	1	1	1	1	1	1	1	1	1	84537.1	-84536.1	84536.1	16.3673
7341-96-0	Propiolamide		1	1	1	1	1	1	1	1	1	1	1	1	1	1	1	1	1	1	1	1	1	1	1	1	1.51983e+06	1	1	1	1	1	1	84435.8	-84434.8	84434.8	16.3656
6123-63-3	Ethanone, 1-(5-methyl-1-phenyl-1H-pyrazol-4-yl)-		1	1	1	1	1	1	1	1	1	1	1	1	1	1	1	1	1	1	1	1	1	1	1	1	1	1	1	1	1	1.5106e+06	1	83923.3	-83922.3	83922.3	16.3568
540-97-6	Cyclohexasiloxane, dodecamethyl-		1	1	1	1	1	1	1	1940267	1.87228e+06	1	1	1	1	1	1	1	1	1	1.78894e+06	1	1	1	1	1	1331491	4.10829e+06	1	1	1	1	317713	401597	-83883.5	83883.5	16.3561
1000380-01-3	Methoxyolivetol		1	1	1	1	1	1	1	1	1	1	1	1	1	1	1	1	1	1.49491e+06	1	1	1	1	1	1	1	1	1	1	1	1	1	83051.6	-83050.6	83050.6	16.3417
1000299-99-3	1-(Dimethyldodecylsilyloxy)decane		1	1	1	1	1	1	1	1	1	1	1	1	1	1	1	1	1	1	1	1	1	1	1	1	1	1	1	1	1.48027e+06	1	1	82238.2	-82237.2	82237.2	16.3275
620-08-6	Pyridine, 4-methoxy-		1	1	1	1	1	1	1	1	1	1	1	1	1	1	1	1	1	1	1	1	1	1	1	1	1	1476831	1	1	1	1	1	82047.1	-82046.1	82046.1	16.3241
112-61-8	[C18] Methyl Stearate [19.663]	fatty acid	1	1	1	1	1	1	1	1	1	1	1	1	1	1	1	1	1	1	1	1	1	1	1	1.47427e+06	1	1	1	1	1	1	1	81905	-81904	81904	16.3216
359-28-4	Ethane, 1,1,2-trichloro-2-fluoro-		1	1	1	1	1	1	1	1	1	1	1	1	1	1	1	1	1	1	1	1	1	1	1	1.47296e+06	1	1	1	1	1	1	1	81832.3	-81831.3	81831.3	16.3204
96894-83-6	(3S,5R,8aR)-3-Butyl-5-propyloctahydroindolizine		1	1	1	1	1	1	1	1	1	1	1	1	1	1	1	1.45116e+06	1	1	1	1	1	1	1	1	1	1	1	1	1	1	1	80620.9	-80619.9	80619.9	16.2988
1000349-03-8	Malonic acid, 10-chlorodecyl ethyl ester		1	1	1	1	1	1	1	1	1	1	1	1	1	1	1	1	1	1	1	1	1	1	1	1	1	1.45076e+06	1	1	1	1	1	80598.8	-80597.8	80597.8	16.2985
1000273-02-0	5H-Tetrazol-5-amine		1	1	1	1	1	1	1	1	1	1	1	1	1	1	1	1	1	1	1	1	1	1	1	1444402	1	1	1	1	1	1	1	80245.5	-80244.5	80244.5	16.2921
1000333-91-1	4-Chlorobutanoic anhydride		1	1	1	1	1	1	1	1	1	1	1	1	1	1	1	1	1	1	1	1	1	1	1443902	1	1	1	1	1	1	1	1	80217.7	-80216.7	80216.7	16.2916
24173-54-4	6-Azabicyclo[3.2.1]octane, 6-methyl-		1	1	1	1	1	1	1	1	1	1	1	1	1	1	1	1	1	1	1	1	1	1	1	1	1.43839e+06	1	1	1	1	1	1	79911.6	-79910.6	79910.6	16.2861
1000299-38-3	Cyclopropanecarboxylic acid, 3-chloroprop-2-enyl ester		1	1	1	1	1	1	1	1	1	1	1	1	1	1	1	1	1	1	1	1	1	1	1	1.43707e+06	1	1	1	1	1	1	1	79837.9	-79836.9	79836.9	16.2848
40029-86-5	1H-Imidazole, 4,5-dihydro-2-(1-methylethyl)-		1	1	1	1	1	1	1	1	1	1	1	1	1	1	1	1	1	1	1	1	1.42352e+06	1	1	1	1	1	1	1	1	1	1	79085.5	-79084.5	79084.5	16.2711
1000356-88-8	Phthalic acid, 2-ethylbutyl propyl ester		1	1	1	1	1	1	1	1	1	1	1	1	1	1	1	1	1	1	1	1	1	1	1	1.41495e+06	1	1	1	1	1	1	1	78609.4	-78608.4	78608.4	16.2624
17417-57-1	1,4-Dihydro-4-oxopyridazine		1	1	1	1	1	1	1	1	1	1	1	1	1	1	1	1	1	1	1	1	1	1	1	1	1	1	1	1	1.39542e+06	1	1	77524.2	-77523.2	77523.2	16.2423
52449-98-6	Furan-2-carbonyl chloride, tetrahydro-		1	1	1	1	1	1	1	1	1	1	1	1	1	1	1	1	1	1	1	1	1	1	1	1	1	1	1	1	1.3901e+06	1	1	77228.8	-77227.8	77227.8	16.2368
1000128-96-4	Benzamide, 4-fluoro-N-[2-[1-piperidinyl]ethyl]-		1	2.79293e+06	1	1	1	1	1	1	1	1	1	1	1	1	1	1	1	1	1	5576825	1	1	1	1	1	1	1	1	1	1	232745	309825	-77079.7	77079.7	16.2341
1000329-97-5	Succinic acid, di(3-chlorophenyl) ester		1	1	1	1	1	1	1	1	1	1	1	1	1	1	1	1	1	1	1	1	1	1	1	1	1	1	1	1	1.38494e+06	1	1	76942	-76941	76941	16.2315
64922-02-7	3-Methyl-1-[(1H)-1,2,4-triazol-1-yl]butan-2-one		1	1	1	1	1	1	1	1	1	1	1	1	1	1	1	1	1	1	1	1	1	1	1	1	1	1	1	1	1.38092e+06	1	1	76719	-76718	76718	16.2273
15656-75-4	1,2-Di-n-butyl-3-methyldiaziridine		1	1	1	1	1	1	1	1	1	1	1	1	1	1	1	1	1	1	1	1	1	1	1	1	1.37243e+06	1	1	1	1	1	1	76247.3	-76246.3	76246.3	16.2184
1000130-96-5	Tetrahydropyran Z-10-dodecenoate		1	1	1	1	1	1	1	1	1	1	1	1	1	1	1	1	1	1	1	1	1	1	1	1	1	1.36009e+06	1	1	1	1	1	75561.8	-75560.8	75560.8	16.2053
1000358-09-1	4-Fluoro-2-trifluoromethylbenzamide, N-(3-chlorophenyl)-		1	1	1	1	1	1	1	1	1	1	1	1	1	1	1	1	1	1	1	1	1	1	1.35831e+06	1	1	1	1	1	1	1	1	75462.9	-75461.9	75461.9	16.2035
7225-67-4	Heptane, 2,2,3,3,5,6,6-heptamethyl-		1	1	1	1	1	1	1	1	1	1	1	1	1	1	1	1	1	1	1	1	1	1	1	1	1.3535e+06	1	1	1	1	1	1	75195.5	-75194.5	75194.5	16.1983
13206-46-7	Propanal, 2-bromo-2-methyl-		1	1	1	1	1	1	1	1	1	1	1	1	1	1	1	1	1	1	1	1	1	1	1	1347419	1	1	1	1	1	1	1	74857.6	-74856.6	74856.6	16.1918
3073-51-6	9,9'-bis-(9H-fluorene), 9,9'-hydroxy-		1	1	1	1	1	1	1	1	1	1	1	1	1	1	1	1	1	1	1	1	1	1	1	1.3432e+06	1	1	1	1	1	1	1	74623.2	-74622.2	74622.2	16.1873
109-52-4	Pentanoic acid	short-chain fatty acid	1	1	1	1	1	1	1	1	1	1	1	1	1	1	1	1.34076e+06	1	1	1	1	1	1	1	1	1	1	1	1	1	1	1	74487.7	-74486.7	74486.7	16.1847
51-43-4	[5816] adrenaline 1 [16.856]	catechol	1	1	1	1	1	1	1	1	1	1	1	1	1	1	1	1	1	1	1	1	1	1	1	1	1.33268e+06	1	1	1	1	1	1	74038.6	-74037.6	74037.6	16.176
109-54-6	1-Propanamine, 3-chloro-N,N-dimethyl-		1	1	1	1	1	1	1	1	1	1	1	1	1	1	1	1.32086e+06	1	1	1	1	1	1	1	1	1	1	1	1	1	1	1	73382.2	-73381.2	73381.2	16.1631
103-58-2	Propanoic acid, 2-methyl-, 3-phenylpropyl ester		1	1	1	1	1	1	1	1	1	1	1	1	1	1	1	1	1	1	1	1	1	1	1	1.31373e+06	1	1	1	1	1	1	1	72986.2	-72985.2	72985.2	16.1553
179088-20-1	Pyridine-3-carbonitrile, 1,2-dihydro-5-acetyl-6-methyl-4-(2-thienyl)-2-thioxo-		1	1	1	1	1	1	1	1	1	1	1	1	1	1	1	1	1	1	1	1	1	1	1	1.31031e+06	1	1	1	1	1	1	1	72796.2	-72795.2	72795.2	16.1516
160041-61-2	Imidazole, 2-acetamino-5-methyl-		1	1	1	1	1	1	1	1	1	1	1	1	1	1	1	1	1	1	1	1	1	1	1	1.306e+06	1	1	1	1	1	1	1	72556.7	-72555.7	72555.7	16.1468
56621-84-2	Pyrimidine, 5-formamido-		1	1	1	1	1	1	1	1	1	1	1	1	1	1	1	1	1	1	1	1	1	1	1	1	1	1.29369e+06	1	1	1	1	1	71872.4	-71871.4	71871.4	16.1331
1000323-57-7	Hexyl 4-methoxyphenyl ether		1	1	1	1	1	1	1	1	1	1	1	1	1	1	1	1.28506e+06	1	1	1	1	1	1	1	1	1	1	1	1	1	1	1	71393.2	-71392.2	71392.2	16.1235
5295-23-8	s-Triazole, 3-acetamido-	phytosterol	1	1	1	1	1	1	1	1	1	1	1	1	1	1	1	1	1	1	1	1	1	1	1	1	1	1	1	1	1.28115e+06	1	1	71175.8	-71174.8	71174.8	16.1191
10306-94-2	4-Octyne, 2-methyl-		1	1	1	1	1	1	1	1	1	1	1	1	1	1	1	1.26856e+06	1	1	1	1	1	1	1	1	1	1	1	1	1	1	1	70476.6	-70475.6	70475.6	16.1048
36687-98-6	2-Butanone, 3-methoxy-3-methyl-		1	1	1	1	1	1	1	1	1	1	1	1	1	1	1	1	1	1	1	1	1	1	1	1.26341e+06	1	1	1	1	1	1	1	70190.6	-70189.6	70189.6	16.099
489673	5-Hexen-2-one, 5-methyl-		1	1	1	2335828	1	1	1	1	1	1	1	1	1	1	1	1	1	1	1	1	1	1	1	1	1	4754645	1	1	1	1	194653	264148	-69494.6	69494.6	16.0846
98-95-3	Benzene, nitro-		1	1	1	1	1	1	1	1	1	1	1	1	1.246e+06	1	1	1	1	1	1	1	1	1	1	1	1	1	1	1	1	1	1	69223.2	-69222.2	69222.2	16.0789
791-28-6	Triphenylphosphine oxide		9.01409e+06	1.94464e+06	4914917	6.06628e+06	1	114052560	2191806	1	2.77172e+06	7.51743e+06	2.61768e+06	37772890	1.51455e+06	2.02483e+06	1	2.16991e+06	1	1	1	1.02574e+07	1	25782665	63701070	8.65533e+06	3.09768e+06	4.17023e+06	131159300	1.08916e+07	5.90359e+06	1.52018e+07	1.57387e+07	1.58072e+07	-68555.2	68555.2	16.065
63922-42-9	5-Hepten-3-yn-2-one, 6-methyl-5-(1-methylethyl)-		1	1	1	1	1	1	1	1	1	1	1	1	1	1	1	1	1	1	1	1	1	1	1	1.21694e+06	1	1	1	1	1	1	1	67608.7	-67607.7	67607.7	16.0449
13880-72-3	N-Chloro-N-fluoro-trifluoromethylamine		1	1	1	1	1	1	1	1	1	1	1	1	1	1	1	1	1	1	1	1	1	1	1	1215564	1	1	1	1	1	1	1	67532.3	-67531.3	67531.3	16.0433
17747-43-2	3-Hydroxypyridine monoacetate		1	1	1	1	1	1	1	1	1	1	1	1	1.2066e+06	1	1	1	1	1	1	1	1	1	1	1	1	1	1	1	1	1	1	67034.2	-67033.2	67033.2	16.0326
616-47-7	1H-Imidazole, 1-methyl-		1	1	1	1	1	1	1	1	1	1	1	1	1	1	1	1193953	1	1	1	1	1	1	1	1	1	1	1	1	1	1	1	66331.7	-66330.7	66330.7	16.0174
2136189	Phosphoric acid, di-2-propenyl ester		1	1	1	1	1	1	1	1	1	1	1	1	1	1	1	1165381	1	1	1	1	1	1	1	1	1	1	1	1	1	1	1	64744.3	-64743.3	64743.3	15.9824
598-75-4	2-Butanol, 3-methyl-		1	1	1	1	1	1	1	1	1	1	1	1	1	1	1	1.13413e+06	1	1	1	1	1	1	1	1	1	1	1	1	1	1	1	63008.3	-63007.3	63007.3	15.9432
63533-74-4	Pregnan-20-one, 7,12-bis(acetyloxy)-3-hydroxy-, (3.alpha.,5.beta.,7.alpha.,12.alpha.)-		1	1	1	1	1	1	1	1	1	1	1	1	1	1	1	1	1	1	1	1	1	1	1.11721e+06	1	1	1	1	1	1	1	1	62068.1	-62067.1	62067.1	15.9215
7040-52-0	Cyclohexyl methyl methylphosphonate		1	1	1	1	1	1	1	1	1	1	1	1	1.11568e+06	1	1	1	1	1	1	1	1	1	1	1	1	1	1	1	1	1	1	61983.1	-61982.1	61982.1	15.9196
299929-13-8	3-(4-Methylbenzoyl)-2-thioxo-4-thiazolyl 4-methylbenzoate		1	1	1	1	1	1	1	1	2.76515e+06	1	1	1	1	1	1	1	1	1	1	1	1	1	3.98506e+06	1	1	1	1	1	1267040	1	230430	291784	-61353.7	61353.7	15.9049
1000153-69-4	1,3,5,7=Tetrazaadamantane borane		1	1	1	1	1	1	1	1	1	1	1	1	1098373	1	1	1	1	1	1	1	1	1	1	1	1	1	1	1	1	1	1	61021.7	-61020.7	61020.7	15.897
405516	(Butylamino)acetonitrile		1	1	1	1	1	1	1	1	1	1	1	1	1	1	1	1.08998e+06	1	1	1	1	1	1	1	1	1	1	1	1	1	1	1	60555.4	-60554.4	60554.4	15.8859
1004-38-2	2,4,6-Pyrimidinetriamine		1	1	1	1	1	1	1	1	1	1	1	1	1	1	1	1	1	1	1	1	1	1	1	1	1	1	1	1	1.08179e+06	1	1	60100.7	-60099.7	60099.7	15.8751
81879-92-7	2-(3-Methylbutyl)-5-phenylpyridine		1	1	1	1	1	1	1	1	1	1	1	1	1	1	1	1	1	1	1	1	1	1	1.05928e+06	1	1	1	1	1	1	1	1	58849.8	-58848.8	58848.8	15.8447
1000316-97-0	Propan-1-one, 1-(5-amino-2,3-dihydrobenzo[1,4]dioxin-6-yl)-2-methyl-		1	1	1	1	1	1	1	1	1	1	1	1	1	1	1	1	1	1	1	1	1	1	1	1	1	1	1	1	1.00255e+06	1	1	55698	-55697	55697	15.7653
13831-30-6	Acetic acid, (acetyloxy)-		1	3.3015e+06	1	1	1	1	1	1	1	1	1	1	1	3687405	1	1	1	1	1	1	1	1	1	1	1	1	1	2.21197e+06	1	1	275126	327744	-52618.3	52618.3	15.6833
1000311-59-0	(3-Ethyl-5-hydroxy-5-trifluoromethyl-4,5-dihydropyrazol-1-yl)-(3-hydroxy-2-methylphenyl)methanone		1	1	1	1	1	1	1	1	1	1	1	1	1	1	1	1	1	1	1	1	1	1	1	1	1	1	1	1	927272	1	1	51516	-51515	51515	15.6527
628-77-3	Pentane, 1,5-diiodo-		1	1	1	1	1	1	1	1	1	1	1	1	1	1	1	1	1	1	1	1	1	1	911450	1	1	1	1	1	1	1	1	50637.1	-50636.1	50636.1	15.6279
91-15-6	1,2-Benzenedicarbonitrile		1	1	1	1	1	1	1	2.42347e+06	1	1	1	1	1	1	1	1	1	1	1	1	1	1	1	1	1	1	4531583	1	1	1	201957	251756	-49798.5	49798.5	15.6038
94492-10-1	2-Dimethylamino-4-methyl-pent-4-enenitrile		1	1	1	1	1	1	1	1	1	1	1	1	1	1	1	1	1	1	1	1	1	1	881479	1	1	1	1	1	1	1	1	48972	-48971	48971	15.5796
7020-80-6	N-Ethylidene t-butylamine		1	1	1	1	1	1	1	1	1	1	1	1	1	1	1	1	1	1	1	1	1	1	869342	1	1	1	1	1	1	1	1	48297.7	-48296.7	48296.7	15.5596
17312-82-2	Undecane, 4,6-dimethyl-		1	1	1	1	1	1	1	1	1	1	1	1	1	1	1	1	1	1	1	1	1	1	1	1	1	1	1	1	855516	1	1	47529.6	-47528.6	47528.6	15.5365
19727-83-4	1H-Indole, 2,3-dihydro-6-nitro-		1	1	1	1	1	1	1	1	1.86681e+06	1	1	1	1	1	1	1	1	1	1	1	1	1	1	3582582	1	1	1	1	1	1	155568	199033	-43465.3	43465.3	15.4076
119-61-9	Benzophenone		3.17419e+06	1	1	1	1	1	1	1	1	1	1	1	1	2.06433e+06	1	1	1	1	3.3897e+06	1	1	1	1	1	1	1	1	1	1	1	264517	303003	-38485.6	38485.6	15.232
134777-60-9	E-1-Methoxy-4-hexene		1	1	1.05152e+07	1	1	1	1	1	1	1	1	1	1	1	1	1	1	1	1	1	1	1	1	1	1	1	1	1	1	1.64552e+07	876271	914181	-37910.2	37910.2	15.2103
[truncated: 684 more rows]

## Sheet: Chart_Log Fold Change (2)
N(pi)-methyl-L-hisitidine	-20.6503
3,4-dihydroxyphenylethylene glycol	18.9936
4-(beta- acetylaminoethyl)imidazole	19.9295
(9Z)-octadecenoic acid	22.7578
octadecanoic acid	22.8162
hexadecanoic acid	-23.892
isofucosterol	-20.0069
beta-sitosterol	24.346
[truncated: 21 more rows]

## Sheet: Chart_Log Fold Change
hexadecanoic acid	-23.892
[truncated: 28 more rows]

[truncated: 9 more sheets: Sample Table, Meta-data, Pesticides, sorted by location, t(Pesticides), Nosema Results, Log T, Sheet1, Chart1]
